# Supplementary material for: RNA-NRD: a non-redundant RNA structural dataset for benchmarking and functional analysis
Source: NAR Genom Bioinform. 2023 Apr 26;5(2):lqad040. doi: 10.1093/nargab/lqad040 (PMC10132383; doi:10.1093/nargab/lqad040)
Supplement: lqad040_Supplemental_Files [file lqad040_supplemental_files.zip]

Archive with 5 entries (5 files):
- RNA-NRD_Supplementary_Data.pdf
- Supplementary_Table_S3.xlsx
- Supplementary_Table_S4.xlsx
- Supplementary_Table_S5.xlsx
- Supplementary_Table_S6.xlsx
