# Supplementary material for: RNA-NRD: a non-redundant RNA structural dataset for benchmarking and functional analysis
Source: NAR Genom Bioinform. 2023 Apr 26;5(2):lqad040. doi: 10.1093/nargab/lqad040 (PMC10132383; doi:10.1093/nargab/lqad040)
Supplement: lqad040_Supplemental_Files [file lqad040_supplemental_files.zip › Supplementary_Table_S3.xlsx]

## Sheet: Version_1
Table S3: RNA-NRD dataset (version 1)
Cluster ID	Representative	Redundant Cluster	Organism	Macromolecule Name	Rfam Family Name
1	5KK5_B	5KK5_B	Acidaminococcus	RNA (40-MER)	undefined
2	5B43_B	5B43_B, 5XH6_B, 5XH7_B	Acidaminococcus	crRNA, RNA (43-MER)	undefined
3	7D82_A	7D81_A, 7D82_A	Acidobacteriaceae bacterium	832GAAA (50-MER)	undefined
4	7D7V_A	7D7V_A	Acidobacterium capsulatum	17delU1A (58-MER)	undefined
5	6WC0_B	6WBR_B, 6WC0_B	Acidothermus cellulolyticus	sgRNA (95-MER), RNA (94-MER)	undefined
6	6V3B_AN1	6YHS_1, 6YSI_1, 6V3D_AN1, 6V3B_AN1, 6V39_AN1, 6V3A_AN1	Acinetobacter baumannii	23s ribosomal RNA, 23S ribosomal RNA	undefined, Bacterial large subunit ribosomal RNA
7	6YSI_5	6V3B_B, 6YHS_5, 6YSI_5, 6V3D_B, 6V39_B, 6V3A_B	Acinetobacter baumannii	5S ribosomal RNA, 5s ribosomal RNA	5S ribosomal RNA, undefined
8	6YS5_7	6YS5_7, 6YTF_7	Acinetobacter baumannii	E-site tRNA	undefined
9	6YHS_6	6YHS_6, 6YSI_6	Acinetobacter baumannii	E-site tRNA	undefined
10	6YHS_8	6YHS_8, 6YSI_8	Acinetobacter baumannii	E-site tRNA	undefined
11	6V3E_sN1	6V39_sN1, 6YS5_3, 6V3E_sN1, 6V3A_sN1, 6V3B_sN1, 6YPU_2, 6YTF_3, 6YT9_4, 6YPU_4, 6YT9_2	Acinetobacter baumannii	16s Ribosomal RNA, 16S ribosomal RNA	Bacterial small subunit ribosomal RNA, undefined
12	6V39_v	6V39_v, 6V3A_v	Acinetobacter baumannii	tRNA-met	tRNA
13	5AH5_D	5AH5_C, 5AH5_D	Agrobacterium tumefaciens	TRNA-LEU TAA ISOACCEPTOR	tRNA
14	4V9Q_DW	4V9Q_BV, 4V9Q_DW, 4V9Q_DV, 4V9Q_BW	Alcaligenes sp	tRNA	tRNA
15	5U33_B	5U30_B, 5U33_B, 5U34_B, 5U31_B	Alicyclobacillus acidoterrestris	sgRNA	undefined
16	5WQE_B	5WQE_B	Alicyclobacillus acidoterrestris	RNA (60-MER)	undefined
17	6R47_A	6R47_A	Alistipes putredinis	RNA (50-MER)	undefined
18	2N8V_X	2N8V_X	Apis mellifera	RNA (70-MER)	undefined
19	3W3S_B	3W3S_B	Aquifex aeolicus	selenocysteine tRNA	Selenocysteine transfer RNA
20	2CKY_B	2CKY_B, 3D2X_B, 3D2V_A, 3D2G_A, 2CKY_A, 3D2X_A, 3D2G_B, 3D2V_B	Arabidopsis thaliana	TPP-specific riboswitch, NUCLEIC ACID	TPP riboswitch (THI element)
21	6XYW_1	6XYW_1	Arabidopsis thaliana	RNA (2842-MER)	Bacterial large subunit ribosomal RNA
22	6XYW_3	6XYW_3	Arabidopsis thaliana	RNA (118-MER)	undefined
23	6XYW_2	6XYW_2	Arabidopsis thaliana	RNA (1743-MER)	Bacterial small subunit ribosomal RNA
24	3AMU_B	3AMT_B, 3AMU_B	Archaeoglobus fulgidus	RNA (78-MER)	tRNA
25	3WQZ_C	3WQY_C, 3WQZ_C	Archaeoglobus fulgidus	RNA (75-MER)	tRNA
26	6H9I_E	6H9I_C, 6H9H_E, 6H9H_D, 6H9I_E	Aromatoleum aromaticum EbN1	crRNA	undefined
27	2M57_A	2M57_A	Azotobacter vinelandii	RNA (35-MER)	undefined
28	7K9D_B	7K9E_D, 7K9E_B, 7K9D_B, 7KKV_B	Bacillus halodurans	OLE* RNA	undefined
29	3LA5_A	3LA5_A	Bacillus subtilis	Adenosine RIboswitch	Purine riboswitch
30	3J3V_A	6HA8_A, 7AQC_A, 7AS8_A, 6HTQ_A, 7AQD_A, 7AS9_A, 6PPK_A, 5NJT_U, 6PVK_A, 6PPF_A, 3J9W_BA, 3J3W_A, 6HA1_A, 6TNN_U, 3J3V_A, 6TPQ_U, 7ASA_A	Bacillus subtilis	ribosome RNA 23S, 23S ribosomal RNA, pre-23S rRNA, 23S rRNA	undefined, Bacterial large subunit ribosomal RNA
31	3J3V_B	3J9W_BB, 7AS9_B, 3J3V_B, 6TNN_V, 6HA8_B, 7AQD_B, 6PPF_B, 6HTQ_B, 6PPK_B, 7AQC_B, 6TPQ_V, 7AS8_B, 6HA1_B, 5NJT_V	Bacillus subtilis	5s rRNA, 5S ribosomal RNA, pre-5S rRNA, ribosome RNA 5S, 5S rRNA	5S ribosomal RNA, undefined
32	3IVN_A	3IVN_A, 3IVN_B	Bacillus subtilis	A-riboswitch	Purine riboswitch
33	6HA1_a	5NJT_A, 6HTQ_a, 6HA1_a, 3J9W_AA, 6HA8_a	Bacillus subtilis	16S rRNA, 16S ribosomal RNA	Bacterial small subunit ribosomal RNA
34	3J9W_AX	3J9W_AX	Bacillus subtilis	tRNA-Asp	tRNA
35	4TZP_E	4TZZ_K, 4TZZ_H, 4TZP_E, 4TZZ_E, 4TZW_B, 4TZV_B, 4TZP_B, 4TZZ_B, 6POM_B	Bacillus subtilis	engineered tRNAGly, engineered tRNA, tRNAGly (75-MER)	tRNA
36	4UE4_A	4UE4_A	Bacillus subtilis	6S RNA	Bacterial large signal recognition particle RNA
37	5C7U_B	2XNZ_A, 6UC9_B, 5C7U_B, 1Y27_X, 6UBU_B, 6UC7_B, 2XNW_A, 2XO0_A, 2XO1_A, 6UC8_B	Bacillus subtilis	Bacillus subtilis xpt, Guanine riboswitch, guanine riboswitch, GUANINE RIBOSWITCH, 5-monophosphate wt guanine riboswitch, Guanine riboswitch aptamer domain	Purine riboswitch, undefined
38	3PDR_A	3PDR_A, 3PDR_X	Bacillus subtilis	M-box Riboswitch RNA	ykoK leader
39	4KQY_A	4KQY_A	Bacillus subtilis	YitJ S box/SAM-I riboswitch	SAM riboswitch (S box leader)
40	4W90_C	4W92_C, 4W90_C	Bacillus subtilis	riboswitch a pseudo-dimeric RNA, C-di-AMP ribsoswitch	ydaO/yuaA leader
41	2KZL_A	2KZL_A	Bacillus subtilis	RNA (55-MER)	undefined
42	6POM_A	6POM_A	Bacillus subtilis	T-box GlyQS leader (155-MER)	undefined
43	4WFL_A	4WFL_A	Bacillus subtilis	-	Bacterial large signal recognition particle RNA
44	4WFM_A	4WFM_A, 4WFM_B	Bacillus subtilis	Bacillus subtilis small cytoplasmic RNA (scRNA)	Bacterial large signal recognition particle RNA
45	6HTQ_v	6HTQ_v	Bacillus subtilis	P-tRNA	tRNA
46	6HTQ_u	6HTQ_u	Bacillus subtilis	A/R-tRNA	tRNA
47	6HTQ_w	6HTQ_w	Bacillus subtilis	E-tRNA	tRNA
48	7AS9_2	7AQC_P, 7AS8_2, 7AS9_2, 7ASA_2, 7AQD_T, 7AQC_T	Bacillus subtilis	tRNA-Ala-1-1, Ala-tRNA (P-site), Ala-tRNA (A/P-site)	undefined
49	6VMY_A	6VMY_A	Bacillus subtilis	B. subtilis cobalamin riboswitch	undefined
50	1NBS_B	1NBS_A, 1NBS_B	Bacillus subtilis	RIBONUCLEASE P RNA	Bacterial RNase P class B
51	4ATO_G	4ATO_G	Bacillus thuringiensis	TOXI	ToxI antitoxin
52	6JXM_B	6JXM_B	Bacillus virus phi29	RNA (97-mer)	tRNA
53	1FOQ_D	1FOQ_D, 1FOQ_C, 1FOQ_E, 1FOQ_B, 1FOQ_A	Bacillus virus phi29	BACTERIOPHAGE PHI29 PROHEAD RNA	Bacteriophage pRNA
54	6QYZ_E	6QYZ_E, 6QYZ_B, 6QYZ_D, 6QYZ_A, 6QYZ_C	Bacillus virus phi29	the prohead RNA (71-MER) in bacteriophage phi29	Bacteriophage pRNA
55	6E9F_B	6E9F_B	bacterium	crRNA (52-MER)	undefined
56	6E9E_B	6E9E_B	bacterium	crRNA (52-MER)	undefined
57	6E9F_C	6E9F_C	bacterium	RNA (27-MER)	undefined
58	5A2T_Z	5A2T_Z	Bamboo mosaic virus	BAMBOO MOSAIC VIRUS	undefined
59	6AAY_B	6AAY_B	Bergeyella zoohelcum	RNA (52-MER)	undefined
60	6LAU_B	6LAS_B, 6LAZ_A, 6LAU_B, 6LAX_A, 6LAU_A, 6LAZ_B, 6LAX_B, 6LAS_A	Bifidobacterium angulatum	RNA (54-MER), RNA (55-MER)	undefined
61	1H1K_I	1H1K_I	Bluetongue virus	-	undefined
62	1H1K_K	1H1K_K	Bluetongue virus	-	undefined
63	1H1K_J	1H1K_J	Bluetongue virus	-	undefined
64	1H1K_L	1H1K_L	Bluetongue virus	-	undefined
65	1H1K_N	1H1K_N	Bluetongue virus	-	undefined
66	1H1K_M	1H1K_M	Bluetongue virus	-	undefined
67	5GUH_B	5GUH_B	Bombyx mori	RNA (28-MER)	undefined
68	6TZ2_N	6TZ2_N	Bombyx mori	Non-template RNA (36-MER)	undefined
69	6TZ2_T	6TZ2_T	Bombyx mori	Template RNA (36-MER)	undefined
70	3IZY_N	3IZY_N	Bos taurus	tRNA-Phe	tRNA
71	3JD5_A	6NEQ_A, 3JD5_A, 6NF8_A	Bos taurus	28S ribosomal RNA	Bacterial small subunit ribosomal RNA
72	4UJE_AW	4UJE_AW	Bos taurus	TRNA-PHE	tRNA
73	1FIR_A	1FIR_A	Bos taurus	HIV-1 REVERSE TRANSCRIPTION PRIMER TRNA(LYS3)	tRNA
74	2FTC_R	2FTC_R	Bos taurus	Mitochondrial 16S ribosomal RNA	Bacterial large subunit ribosomal RNA
75	2DR2_B	2DR2_B	Bos taurus	transfer RNA-Trp	tRNA
76	2AKE_B	2AKE_B	Bos taurus	transfer RNA-Trp	tRNA
77	3B4B_B	3B4B_B, 3B4C_B, 3B4A_B, 2Z75_B	Caldanaerobacter subterraneus	glmS ribozyme RNA	glmS glucosamine-6-phosphate activated ribozyme
78	3B4C_A	3B4C_A, 3B4B_A	Caldanaerobacter subterraneus	glmS ribozyme substrate with a 25-phosphodiester linkage, glmS ribozyme substrate with 25-phosphodiester linkage	undefined
79	3B4A_A	3B4A_A	Caldanaerobacter subterraneus	glmS ribozyme substrate RNA	undefined
80	4QLN_A	4QLM_A, 4QLN_A	Caldanaerobacter subterraneus	RNA (108-MER), RNA (117-MER)	ydaO/yuaA leader
81	3W1K_F	3W1K_F, 3W1K_G, 3W1K_H, 3W1K_I, 3W1K_J	Caldanaerobacter subterraneus	selenocysteine tRNA	Selenocysteine transfer RNA
82	5FK5_A	5FKE_A, 5FK1_A, 5FJC_A, 5FKH_A, 5FKD_A, 2YDH_A, 5FK4_A, 4AOB_A, 2YGH_A, 5FK6_A, 5FK3_A, 5FK5_A, 5FKG_A, 5FKF_A, 4B5R_A	Caldanaerobacter subterraneus	SAM-I RIBOSWITCH	SAM riboswitch (S box leader)
83	5FK2_A	5FK2_A	Caldanaerobacter subterraneus	SAM-I RIBOSWITCH	SAM riboswitch (S box leader)
84	6VUI_A	6E1V_A, 6E1S_A, 6E1T_A, 6E1W_A, 6VUI_A, 6VUH_A, 6E1U_A	Caldanaerobacter subterraneus	RNA (33-MER), PREQ1 RIBOSWITCH	undefined
85	3V7E_D	3V7E_D, 3V7E_C	Caldanaerobacter subterraneus	SAM-I riboswitch aptamer with an engineered helix P3	SAM riboswitch (S box leader)
86	5X2G_B	5X2H_B, 5X2G_B	Campylobacter jejuni	sgRNA	undefined
87	6TF2_A	6TFG_A, 6TF0_A, 6TFF_A, 6TFH_A, 6TF3_A, 6TFE_A, 6TB7_A, 6TF1_A, 6TF2_A	Candidatus Koribacter versatilis Ellin345	Chains: A, -	undefined
88	6FZ0_A	6FZ0_A	Candidatus Pelagibacter ubique HTCC1062	metY SAM V (53-MER)	SAM-V riboswitch
89	3DKN_D	3DKN_D	Canis lupus	RNA (5-R(P*CP*GP*UP*GP*CP*CP*AP*AP*GP*CP*UP*GP*CP*GP*AP*UP*AP*AP*GP*C)-3)	undefined
90	3DKN_F	3DKN_F	Canis lupus	RNA (32-MER)	undefined
91	6FRK_1	6FRK_1	Canis lupus	Canis lupus familiaris RNA	Metazoan signal recognition particle RNA
92	4UE5_A	4UE5_A	Canis lupus	7S RNA	Metazoan signal recognition particle RNA
93	4V5Z_AA	4V5Z_AA	Canis lupus	18S Ribosomal RNA	Eukaryotic small subunit ribosomal RNA
94	4V5Z_AB	4V5Z_AB	Canis lupus	RNA Expansion segment ES3	undefined
95	4V5Z_AC	4V5Z_AC	Canis lupus	RNA Expansion segment ES4	undefined
96	4V5Z_AD	4V5Z_AD	Canis lupus	RNA Expansion segment ES6 part I	undefined
97	4V5Z_AE	4V5Z_AE	Canis lupus	RNA Expansion segment ES6 part II	undefined
98	4V5Z_AF	4V5Z_AF	Canis lupus	RNA Expansion segment ES9	undefined
99	4V5Z_AH	4V5Z_AH	Canis lupus	RNA helix	undefined
100	4V5Z_B1	4V5Z_B1	Canis lupus	5.8S Ribosomal RNA	5.8S ribosomal RNA
101	4V5Z_B0	4V5Z_B0	Canis lupus	28S Ribosomal RNA	Eukaryotic large subunit ribosomal RNA
102	4V5Z_BA	4V5Z_BA	Canis lupus	RNA Expansion segment ES3	undefined
103	4V5Z_BB	4V5Z_BB	Canis lupus	RNA Expansion segment ES4	undefined
104	4V5Z_BE	4V5Z_BE	Canis lupus	RNA Expansion segment ES7 part II	undefined
105	4V5Z_BF	4V5Z_BF	Canis lupus	RNA Expansion segment ES7 part III	undefined
106	4V5Z_BG	4V5Z_BG	Canis lupus	RNA Expansion segment ES9	undefined
107	4V5Z_BH	4V5Z_BH	Canis lupus	RNA Expansion segment ES12	undefined
108	4V5Z_BI	4V5Z_BI	Canis lupus	RNA Expansion segment ES15 part I	undefined
109	4V5Z_BK	4V5Z_BK	Canis lupus	RNA Expansion segment ES19	undefined
110	4V5Z_BL	4V5Z_BL	Canis lupus	RNA Expansion segment ES20	undefined
111	4V5Z_BN	4V5Z_BN	Canis lupus	RNA Expansion segment ES27	undefined
112	4V5Z_BV	4V5Z_BV	Canis lupus	RNA Expansion segment ES9 part2	undefined
113	4V5Z_BO	4V5Z_BO	Canis lupus	RNA Expansion segment ES30	undefined
114	4V5Z_BQ	4V5Z_BQ	Canis lupus	RNA Expansion segment ES31 part II	undefined
115	4V5Z_BR	4V5Z_BR	Canis lupus	RNA Expansion segment ES39 part I	undefined
116	4V5Z_BT	4V5Z_BT	Canis lupus	RNA Expansion segment ES39 part III	undefined
117	4V5Z_BS	4V5Z_BS	Canis lupus	RNA Expansion segment ES39 part II	undefined
118	4V5Z_BX	4V5Z_BX	Canis lupus	RNA helices	undefined
119	4V5Z_BY	4V5Z_BY	Canis lupus	5S Ribosomal RNA	5S ribosomal RNA
120	4V5Z_BZ	4V5Z_BZ	Canis lupus	E site t-RNA	tRNA
121	4V5Z_BJ	4V5Z_BJ	Canis lupus	RNA Expansion segment ES15 part II	undefined
122	6R6G_AF	6R6G_AF	Canis lupus	7S RNA	Metazoan signal recognition particle RNA
123	1RY1_A	1RY1_A	Canis lupus	SRP S domain	Metazoan signal recognition particle RNA
124	1RY1_M	1RY1_M	Canis lupus	SRP RNA	undefined
125	1RY1_N	1RY1_N	Canis lupus	SRP RNA	undefined
126	1RY1_O	1RY1_O	Canis lupus	SRP RNA	undefined
127	1RY1_P	1RY1_P	Canis lupus	SRP RNA	undefined
128	1RY1_E	1RY1_E	Canis lupus	SRP Alu domain	undefined
129	2J37_A	2J37_A, 2GO5_A	Canis sp	SRP RNA	Metazoan signal recognition particle RNA
130	6RXX_C2	6RXV_C2, 5OQL_2, 6RXT_C2, 6RXX_C2, 6RXY_C2, 5JPQ_3, 6RXZ_C2, 6RXU_C2	Chaetomium thermophilum	U3 snoRNA, U3 RNA	Fungal small nucleolar RNA U3
131	6RXU_C1	5OQL_1, 6RXT_C1, 6RXY_C1, 6RXX_C1, 6RXV_C1, 6RXZ_C1, 6RXU_C1	Chaetomium thermophilum	35S rRNA, 35S ribosomal RNA	Eukaryotic small subunit ribosomal RNA
132	5JPQ_2	5JPQ_2	Chaetomium thermophilum	18S ribosomal RNA	Eukaryotic small subunit ribosomal RNA
133	4C4Q_N	4C4Q_N	Classical swine fever virus	INTERNAL RIBOSOMAL ENTRY SITE	Pestivirus internal ribosome entry site (IRES)
134	3Q3Z_A	3Q3Z_A, 3Q3Z_V	Clostridium acetobutylicum	c-di-GMP-II riboswitch	Cyclic di-GMP-II riboswitch
135	6JOO_B	6JOO_B	Corynebacterium diphtheriae	Guide RNA	undefined
136	1RFR_A	1RFR_A	Coxsackievirus B3	stemloop-D RNA of the 5-cloverleaf of coxsackievirus B3	undefined
137	5IT9_i	7JQC_i, 5IT9_i, 4V92_AZ	Cricket paralysis virus	Cricket paralysis virus IRES RNA, RNA OF CRICKET-PARALYSIS-VIRUS-IRES	Cripavirus internal ribosome entry site (IRES), undefined
138	4D61_j	4D61_j, 4D5N_X	Cricket paralysis virus	CRICKET PARALYSIS VIRUS IRES RNA	Cripavirus internal ribosome entry site (IRES)
139	6D9J_4	6D9J_4	Cricket paralysis virus	CrPV IRES	Cripavirus internal ribosome entry site (IRES)
140	6D90_4	6D90_4	Cricket paralysis virus	CrPV-IRES	Cripavirus internal ribosome entry site (IRES)
141	6W2T_A	6W2S_0, 6W2T_A	Cricket paralysis virus	CrPV 5-UTR IRES	undefined
142	5H0R_H	5H0R_H	Cypovirus	RNA (42-MER)	undefined
143	5H0R_I	5H0R_I	Cypovirus	RNA (42-MER)	undefined
144	2RVO_A	2RVO_A	Danio rerio	RNA (34-MER)	undefined
145	5DM6_X	1JZY_A, 1NWX_0, 1Z58_2, 1NJM_0, 2OGN_0, 3PIO_X, 5DM7_X, 2OGO_0, 1J5A_A, 2O45_A, 4IO9_X, 4U67_X, 1NWY_0, 1NJP_0, 3DLL_X, 1NKW_0, 1OND_0, 2D3O_0, 1XBP_0, 2ZJR_X, 1P9X_0, 2ZJP_X, 1JZX_A, 2OGM_0, 2AAR_0, 4WFN_X, 5JVG_X, 4IOC_X, 1K01_A, 2ZJQ_X, 5JVH_X, 1Y69_0, 5DM6_X, 1NJN_0, 1SM1_0, 4IOA_X, 1JZZ_A, 1NJO_0, 2O44_A, 2O43_A, 3JQ4_A, 3CF5_X, 3PIP_X, 3FWO_A	Deinococcus radiodurans	23S RIBOSOMAL RRNA, ribosomal 23S RNA, rRNA-23S ribosomal RNA, 23S RIBOSOMAL RNA, RRNA-23S RIBOSOMAL RNA, RIBOSOMAL 23S RNA, 23S RRNA, 23S rRNA, 23S ribosomal RNA, 23s RNA	Bacterial large subunit ribosomal RNA
146	4IOC_Y	3CF5_Z, 1NKW_9, 1XBP_9, 5DM7_Y, 3DLL_Z, 4U67_Y, 2ZJP_Z, 2ZJR_Y, 3PIO_Y, 1NWY_9, 5DM6_Y, 4IOA_Y, 2ZJQ_Y, 4WFN_Y, 5JVG_Y, 1NWX_9, 1SM1_9, 3FWO_B, 4IO9_Y, 1Y69_9, 3PIP_Y, 4IOC_Y, 3JQ4_B, 5JVH_Y	Deinococcus radiodurans	5s RNA, 5S ribosomal RNA, RRNA-5S RIBOSOMAL RNA, RIBOSOMAL 5S RNA, 5S RIBOSOMAL RRNA, rRNA-5S ribosomal RNA, 5S RIBOSOMAL RNA, ribosomal 5S RNA	5S ribosomal RNA
147	2XXA_F	2XXA_G, 2XXA_F	Deinococcus radiodurans	4.5S RNA	Bacterial small signal recognition particle RNA
148	6NY1_B	6NY1_B	Deltaproteobacteria bacterium	gRNA	undefined
149	6NY3_B	6NY3_B, 6NY2_B	Deltaproteobacteria bacterium	RNA (110-MER), gRNA	undefined
150	6W3M_A	6W3M_A	Dengue virus	RNA (41-MER)	undefined
151	7KHA_J	7KHA_J	Desulfovibrio vulgaris	RNA (45-MER)	undefined
152	5U3G_B	5U3G_B	Dickeya dadantii	ykkC riboswitch	undefined
153	5ANB_N	5AN9_N, 6QKL_N, 5ANC_N, 5ANB_N	Dictyostelium discoideum	26S RIBOSOMAL RNA	Eukaryotic large subunit ribosomal RNA
154	4P8Z_A	4P9R_A, 4P8Z_A, 4P95_A, 6GYV_A	Didymium iridis	Didymium iridis partial IGS, Lariat-capping ribozyme, RNA (192-MER), RNA (189-MER)	GIR1 branching ribozyme, undefined
155	6G7Z_A	6G7Z_A	Didymium iridis	Lariat-capping ribozyme	undefined
156	6G7Z_B	6G7Z_B	Didymium iridis	Lariat-capping ribozyme	undefined
157	2KUU_A	2KUR_A, 2KUW_A, 2KUV_A, 2KUU_A, 2KE6_A	Drosophila melanogaster	K10 TLS RNA	K10 transport/localisation element (TLS)
158	5A18_A	5A18_A, 5A17_A	Drosophila melanogaster	OSKAR MRNA	undefined
159	4V6W_A5	4V6W_A5	Drosophila melanogaster	28S ribosomal RNA	Eukaryotic large subunit ribosomal RNA
160	4V6W_A9	4V6W_A9	Drosophila melanogaster	2S ribosomal RNA	undefined
161	4V6W_A7	4V6W_A7	Drosophila melanogaster	5S ribosomal RNA	5S ribosomal RNA
162	4V6W_B2	4V6W_B2	Drosophila melanogaster	18S ribosomal RNA	Eukaryotic small subunit ribosomal RNA
163	4V6W_BC	4V6W_BC	Drosophila melanogaster	E-tRNA	tRNA
164	4V6W_A8	4V6W_A8	Drosophila melanogaster	5.8S ribosomal RNA	5.8S ribosomal RNA
165	6F4G_F	6F4G_F, 6F4G_C	Drosophila melanogaster	U2-SL4	undefined
166	6F4H_B	6F4H_B, 6F4H_D, 6F4H_F	Drosophila melanogaster	U1-SL2	undefined
167	5ZTM_C	5ZTM_C	Drosophila melanogaster	non-coding mRNA sequence roX2	undefined
168	5D99_A	5D99_A	Enterobacteria phage	RNA (27-MER) hairpin from sarcin-ricin domain of E. coli 23S rRNA	undefined
169	5UF3_A	5UF3_A	Enterobacteria phage	phage GA operator RNA hairpin	undefined
170	6W6P_a	6O8Z_a, 6WUA_a, 6O8Y_a, 6W6P_a, 6WUB_a, 6O90_a, 6O8X_a, 6O8W_a	Enterococcus faecalis	16S rRNA	undefined
171	6O8Z_A	6O8Y_A, 6WU9_A, 6O8Z_A, 6W6P_A, 6O8X_A, 6O90_A, 6O8W_A	Enterococcus faecalis	50S subunit, 23S rRNA	undefined
172	6O8X_B	6O8Y_B, 6WU9_B, 6O8Z_B, 6W6P_B, 6O90_B, 6O8W_B, 6O8X_B	Enterococcus faecalis	4S rRNA, 5S rRNA	undefined
173	6C27_B	6C27_B, 6C27_A	Enterococcus faecalis	SAM-III riboswitch	undefined
174	6O8W_u	6O8W_u	Enterococcus faecalis	tRNA	undefined
175	5V16_A	5V16_A, 5V17_A	Enterovirus A71	RNA (41-MER)	undefined
176	6XB7_A	6XB7_A	Enterovirus A71	RNA (41-MER)	undefined
177	2W2H_S	2W2H_S, 2W2H_R	Equine infectious anemia virus	5-R(*GP*CP*UP*CP*AP*GP*AP*UP*CP*UP *GP*CP*GP*GP*UP*CP*UP*GP*AP*GP*C)-3	undefined
178	4QYZ_L	4QYZ_L	Escherichia coli	RNA (55-MER)	undefined
179	5H9E_L	4TVX_X, 5H9E_L, 5H9F_L	Escherichia coli	Escherichia coli strain ECOR44 cluster 1 CRISPR region, crRNA (61-MER)	undefined
180	4TVX_L	4TVX_L, 5CD4_X, 5CD4_L	Escherichia coli	crRNA, Escherichia coli strain ECOR44 cluster 1 CRISPR region	undefined
181	4V6Y_A3	4Z8C_2x, 4V5C_CV, 6XQE_2x, 6WD6_6, 6ZTL_AW, 3V11_D, 4V67_AZ, 6OF6_XV, 4YPB_XV, 1VVJ_XV, 5U4I_x, 3JCN_v, 5L3P_x, 6WD3_6, 6OJ2_XV, 5LZA_v, 6WDC_5, 4V8Q_BV, 5HCP_1x, 4V9S_CX, 5UYN_W, 6ND6_2x, 6OPE_XV, 6WDI_5, 4V8C_CC, 6VYR_A, 4WRO_2K, 5D8B_BD, 5J4D_D, 6BZ7_QV, 4V63_AZ, 4LFZ_XV, 6QNQ_2K, 6X7F_B, 1VY7_CX, 4V97_CV, 6XHV_2x, 5IQR_5, 6XZA_f2, 4WQR_2L, 6SWC_4, 5CZP_XV, 4WQY_BX, 6ORL_5, 4LEL_QV, 5HD1_2x, 5…	Escherichia coli	P-site tRNA, P-tRNA, E-SITE TRNA FMET OR P-SITE TRNA FMET (UNMODIFIED BASES EXCEPT FOR THYMINE 54), tRNA (76-MER), P site tRNAfmet, P-SITE TRNA FMET, fMet-tRNA (P- and E-site), fMet-NH-tRNA(fMet), P-site tRNA fMet, tRNAfMet, P-site tRNA FMet, E. coli tRNAfMet, Initiator tRNA, initiator Met-tRNA fMet from E. coli (A1U72 variant), E-site tRNA, A-tRNAfMet, P AND E-SITE TRNA(FMET), E-SITE or P-SITE T…	tRNA, undefined
182	1EG0_O	1EG0_O	Escherichia coli	FORMYL-METHIONYL-TRNA	tRNA
183	5MDY_5	5MDY_5	Escherichia coli	fMet-NH-tRNA(fMet)	tRNA
184	3CW5_A	3CW5_A	Escherichia coli	Initiator tRNA	tRNA
185	6H58_w	6H58_w	Escherichia coli	tRNA Mixture	tRNA
186	7JSZ_5	7JSZ_5	Escherichia coli	tRNAfMet	undefined
187	3QSY_D	3QSY_D	Escherichia coli	tRNA	tRNA
188	6X6T_A	6X6T_A	Escherichia coli	E-site and P-site tRNA (fMet)	undefined
189	3JCJ_v	3JCJ_v	Escherichia coli	tRNA	tRNA
190	4V5K_CW	4V5K_CW	Escherichia coli	E-SITE TRNA PHE OR P-SITE TRNA PHE	tRNA
191	6WDL_5	6WDL_5	Escherichia coli	tRNAfMet	undefined
192	4V77_AA	6XDQ_D, 6YSR_a, 5LZB_a, 4V5B_BA, 4V6P_AA, 7JSW_3, 5WFS_a, 4V74_AA, 4V7C_AA, 3J9Z_SA, 4V4G_CA, 6OT3_2, 6SZS_a, 4U27_AA, 4V7D_BA, 7JT1_3, 6X7K_D, 6OG7_3, 4U24_CA, 6WD2_3, 4V4G_AA, 4V6Q_AA, 3J2F_N, 5NO2_A, 6VYS_D, 4WWW_XA, 5LZA_a, 6WD3_3, 5JC9_BA, 4V7V_CA, 6OSK_2, 5UYL_A, 5MDZ_2, 5MGP_a, 4WF1_CA, 6Y69_a, 3JA1_SA, 5WE4_a, 6GWT_a, 4V52_CA, 4WWW_QA, 5KCR_1a, 6AWD_A, 6Q9A_2, 5U9F_A, 6VYR_D, 4V6S_BA, 4V4…	Escherichia coli	16S rRNA, 16S ribosmal RNA, 16S ribosomal RNA, 16s rRNA, 16S RIBOSOMAL RNA, SSU rRNA, 16S Ribosomal RNA, 16S RRNA, RNA (1530-MER)	Bacterial small subunit ribosomal RNA, undefined
193	5J8A_BA	5J8A_BA	Escherichia coli	16S rRNA	Bacterial small subunit ribosomal RNA
194	6AWB_A	6AWB_A	Escherichia coli	16S rRNA	Bacterial small subunit ribosomal RNA
195	6W77_A	6W77_A	Escherichia coli	RNA (1519-MER)	undefined
196	4V47_BA	4V47_BA	Escherichia coli	16S RIBOSOMAL RNA	Bacterial small subunit ribosomal RNA
197	3DG4_A	3DG4_A	Escherichia coli	16S Ribosomal RNA from E. coli	Bacterial small subunit ribosomal RNA
198	4V48_BA	4V48_BA	Escherichia coli	16S RIBOSOMAL RNA	Bacterial small subunit ribosomal RNA
199	1ML5_A	1ML5_A	Escherichia coli	30S 16S RIBOSOMAL RNA	Bacterial small subunit ribosomal RNA
200	3J28_N	3J28_N	Escherichia coli	16S rRNA	Bacterial small subunit ribosomal RNA
201	3DG0_A	3DG0_A	Escherichia coli	16S Ribosomal RNA from E. coli	Bacterial small subunit ribosomal RNA
202	3J2D_N	3J2D_N	Escherichia coli	16S rRNA	Bacterial small subunit ribosomal RNA
203	3DG2_A	3DG2_A	Escherichia coli	16S Ribosomal RNA from E. coli	Bacterial small subunit ribosomal RNA
204	3DG5_A	3DG5_A	Escherichia coli	16S Ribosomal RNA from E. coli	Bacterial small subunit ribosomal RNA
205	6ZTO_AA	6ZTO_AA	Escherichia coli	16S ribosomal RNA	undefined
206	6W7N_A	6W7N_A	Escherichia coli	16S rRNA	undefined
207	3J2G_N	3J2G_N	Escherichia coli	16S rRNA	Bacterial small subunit ribosomal RNA
208	7JT3_3	7JT3_3	Escherichia coli	16S ribosomal RNA	undefined
209	6XZA_A1	6XZA_A1	Escherichia coli	16S rRNA	undefined
210	6WNV_4	4V4Q_DB, 6U48_CA, 4V6R_BB, 6C4H_A, 4V6C_BA, 6VZ7_a, 4U27_DA, 6GXO_A, 6SZS_A, 4V7C_BA, 6WDK_1, 6ZTJ_BA, 6VYU_a, 4U1V_BA, 4YBB_DA, 6TC3_23S1, 6H58_A, 5JTE_BA, 4V77_BA, 6VYY_a, 6WDM_1, 2J28_B, 6XDQ_a, 4V54_BB, 7JT2_1, 4V9P_AA, 4V7V_BA, 6WDG_1, 4V6D_BA, 3JBU_b, 5J91_CA, 6VYS_a, 3JCE_A, 6VU3_a, 5KPW_27, 5NWY_N, 4V72_BA, 4V64_DB, 4V56_DB, 4WWW_RA, 4V6E_DA, 6YSU_A, 5UYP_01, 4V57_DB, 6OGI_1, 4V9D_CA, 6ZT…	Escherichia coli	23S ribsomal RNA, 23S Ribosomal RNA, 23S ribomosomal RNA, RNA (2903-MER), 23 ribosomal RNA, 23s-5s joint ribosomal RNA, RRNA-23S RIBOSOMAL RNA, 23S RIBOSOMAL RNA, ribosomal RNA 23S, 50S ribosomal RNA 23S, 23S rRNA, 23S ribosomal RNA, 23S RRNA, LSU rRNA, 23S ribosomal RNA	undefined, Bacterial large subunit ribosomal RNA
211	5U4J_A	5U4J_A	Escherichia coli	23S rRNA	Bacterial large subunit ribosomal RNA
212	3DG0_B	3DG0_B	Escherichia coli	23S Ribosomal RNA from E. coli	Bacterial large subunit ribosomal RNA
213	7JT1_1	7JT1_1	Escherichia coli	23S ribosomal RNA	undefined
214	3DG2_B	3DG2_B	Escherichia coli	23S Ribosomal RNA from E. coli	Bacterial large subunit ribosomal RNA
215	4V47_A0	4V47_A0	Escherichia coli	23S ribosomal RNA	Bacterial large subunit ribosomal RNA
216	1C2W_B	1C2W_B	Escherichia coli	23S RIBOSOMAL RNA	Bacterial large subunit ribosomal RNA
217	3DG5_B	3DG5_B	Escherichia coli	23S Ribosomal RNA from E. coli	Bacterial large subunit ribosomal RNA
218	2RDO_B	2RDO_B	Escherichia coli	23S RIBOSOMAL RNA	Bacterial large subunit ribosomal RNA
219	5ZZM_N	5ZZM_N	Escherichia coli	23S rRNA	Bacterial large subunit ribosomal RNA
220	3DG4_B	3DG4_B	Escherichia coli	23S RibosomaL RNA from E. coli	Bacterial large subunit ribosomal RNA
221	6PCT_I	6PCT_I	Escherichia coli	23S ribosomal RNA	undefined
222	4V48_A0	4V48_A0	Escherichia coli	23S ribosomal RNA	Bacterial large subunit ribosomal RNA
223	4V71_BB	6TC3_05S1, 6H4N_B, 5LZA_B, 5GAF_B, 3JA1_LB, 5KPS_29, 6WD3_2, 4V85_BB, 5J7L_CB, 6OFX_2, 6WD1_2, 4V6D_DB, 4V50_BA, 4V75_BB, 5JC9_DB, 4V50_DA, 4V9P_AB, 6PC8_J, 6XGF_d, 4V52_BA, 4V6P_BA, 5UYM_02, 4U24_BB, 4V77_BB, 6GBZ_B, 3JBV_a, 4V6T_BB, 4V6O_BA, 3JCN_B, 6OSK_3, 7K00_b, 5IT8_CB, 6ORL_3, 4V72_BB, 5NP6_Z, 4V4H_DA, 3J7Z_B, 4V7T_DB, 6XDQ_d, 4V7S_BB, 7JSZ_2, 6WDD_2, 5LZD_B, 6VZ5_d, 5GAD_B, 6OST_3, 5KPW_2…	Escherichia coli	50S ribosomal RNA 5S, 5S RRNA, 5S ribosomal RNA, ribosomal RNA 5S, RNA (118-MER), RRNA-5S RIBOSOMAL RNA, 5S ribomosomal RNA, 5S RIBOSOMAL RNA, 5S rRNA, 5S Ribosomal RNA	5S ribosomal RNA, undefined
224	1C2X_C	1C2X_C	Escherichia coli	5S RIBOSOMAL RNA	5S ribosomal RNA
225	4V48_A9	4V48_A9	Escherichia coli	5S ribosomal RNA	5S ribosomal RNA
226	5ZZM_M	5ZZM_M	Escherichia coli	5S rRNA	5S ribosomal RNA
227	4V47_A9	4V47_A9	Escherichia coli	5S ribosomal RNA	5S ribosomal RNA
228	4V9P_EB	4V9P_EB	Escherichia coli	5S rRNA	5S ribosomal RNA
229	2RDO_A	2RDO_A	Escherichia coli	5S RIBOSOMAL RNA	5S ribosomal RNA
230	6W5C_B	6W5C_B	Escherichia coli	crRNA	undefined
231	6VZ2_7	6VZ2_7	Escherichia coli	mRNA with 27 nt long spacer	undefined
232	6VZ5_7	6VZ5_7	Escherichia coli	mRNA with 21 nt long spacer	undefined
233	4V4Y_AC	4WSD_1L, 6CFJ_2y, 4V6F_BC, 5WIS_1y, 4V8J_AY, 5WFK_y, 4V4Y_AD, 6Y3G_F, 4V8J_CW, 4WSD_1K, 4V6F_BB, 6WDM_7, 4V5Q_CW, 6XHY_2w, 6WD9_7, 4V5D_AY, 6ZTL_AX, 6WDE_7, 4V5J_AV, 5J4B_2y, 4WZO_3L, 4V6K_BB, 6WD3_7, 4W2G_CW, 4V5Q_AW, 6WDF_7, 5WIS_2w, 5J4C_1w, 5W4K_1w, 5J4C_2y, 6C5L_CW, 6XHY_1y, 4Y4P_1w, 6VWL_5, 5W4K_1y, 6XHW_2w, 4V9H_AV, 6WNW_7, 1VY4_CY, 3J46_a, 4W2F_AW, 5UQ7_z, 6XHW_1y, 6WDA_7, 4V5S_AV, 6YSS_w…	Escherichia coli	P-site tRNA, A/T tRNA(Phe), E-SITE TRNA PHE OR A-SITE TRNA PHE (UNMODIFIED BASES), A-SITE PHE-TRNA PHE, E-site tRNA(Phe), Phe-NH-tRNA(Phe) A-site, P-site fMet-Phe-tRNA(Phe), P-site tRNA fMet (Unmodified bases except for Thymine 54), P-tRNA, Phe-tRNA-Phe, E-site tRNA Acceptor Stem, A-tRNA, phenylalanine specific transfer RNA, RNA (75-MER), A-site tRNA, P-site tRNAPhe, E-SITE tRNA, E-site tRNA PHE …	tRNA, undefined
234	3L0U_A	3L0U_A	Escherichia coli	Unmodified tRNAPhe	tRNA
235	1VY7_AY	1VY7_AY	Escherichia coli	E-site tRNA	tRNA
236	1VY7_CY	1VY7_CY	Escherichia coli	E-site tRNA	tRNA
237	4W2H_CY	4W2H_CY	Escherichia coli	E-site tRNA Acceptor Stem	tRNA
238	4V5S_CW	4V5S_CW	Escherichia coli	E-SITE TRNA PHE OR P-SITE TRNA PHE	tRNA
239	6ZTO_AX	6ZTO_AX	Escherichia coli	Phe-NH-tRNA(Phe) A-site	undefined
240	4V5J_AW	4V5J_AW	Escherichia coli	E-SITE TRNA PHE OR P-SITE TRNA PHE (UNMODIFIED BASES)	tRNA
241	4V51_AY	4V51_AY	Escherichia coli	E-SITE TRNA PHE OR A-SITE TRNA PHE (UNMODIFIED BASES)	tRNA
242	6Y4B_F	6Y4B_F	Escherichia coli	RNA (77-MER)	undefined
243	6X43_R	6X43_R	Escherichia coli	RNA (20-mer)	undefined
244	6X4Y_R	6X4Y_R	Escherichia coli	RNA (20-mer)	undefined
245	6C6U_R	6C6U_R	Escherichia coli	RNA (5-R(*GP*CP*AP*UP*UP*CP*AP*AP*AP*GP*CP*CP*GP*AP*GP*AP*GP*GP*UP*A)-3)	undefined
246	6X2N_R	6X2N_R	Escherichia coli	RNA (20-MER)	undefined
247	6X50_R	6X50_R	Escherichia coli	RNA (20-mer)	undefined
248	6C6S_R	6C6S_R	Escherichia coli	RNA (5-R(*GP*CP*AP*UP*UP*CP*AP*AP*AP*GP*CP*CP*GP*AP*GP*AP*GP*GP*UP*A)-3)	undefined
249	6X2F_R	6X2F_R	Escherichia coli	RNA (20-MER)	undefined
250	6X4W_R	6X4W_R	Escherichia coli	RNA (20-mer)	undefined
251	6C6T_R	6C6T_R	Escherichia coli	RNA (5-R(*GP*CP*AP*UP*UP*CP*AP*AP*AP*GP*CP*CP*GP*AP*GP*AP*GP*GP*UP*A)-3)	undefined
252	6X26_R	6X26_R	Escherichia coli	RNA (20-MER)	undefined
253	6P19_R	6P19_R	Escherichia coli	Transcribed RNA	undefined
254	5MS0_R	5MS0_R	Escherichia coli	nascent RNA	undefined
255	6TQO_R	6TQO_R	Escherichia coli	rrnGnut RNA	undefined
256	6TQN_R	6TQN_R	Escherichia coli	rrnGnut	undefined
257	6XAS_R	6XAS_R	Escherichia coli	RNA (60-MER)	undefined
258	364D_C	364D_C	Escherichia coli	RNA (5-R(*CP*CP*CP*CP*AP*UP*GP*CP*GP*AP*GP*AP*GP*UP*AP*GP*G P*GP*AP*AP*CP*UP*GP*CP*CP*AP*GP*GP*CP*AP*U)-3)	undefined
259	357D_C	357D_C	Escherichia coli	RNA (5-R(*CP*CP*CP*CP*AP*UP*GP*CP*GP*AP*GP*AP*GP*UP*AP*GP*G P*GP*AP*AP*CP*UP* GP*CP*CP*AP*GP*GP*CP*AP*U)-3)	undefined
260	2PXV_B	1CQL_A, 1CQ5_A, 2PXV_B	Escherichia coli	4.5 S RNA, SRP RNA DOMAIN IV, SRP DOMAIN IV RNA	undefined
261	3HHZ_R	3HHZ_R	Escherichia coli	RNA (45-MER)	undefined
262	3ZLA_J	3ZLA_J	Escherichia coli	-	undefined
263	3ZLA_I	3ZLA_I	Escherichia coli	-	undefined
264	5UKB_R	5UKB_R	Escherichia coli	RNA (45-MER)	undefined
265	4V4W_AV	1MJ1_D, 1ML5_B, 1ZO3_B, 3DEG_A, 4V4V_AU, 4V49_AW, 4V4W_AU, 1MJ1_C, 4V4V_AV, 4V4S_AV, 4V65_AE, 4V49_AV, 4V66_AE, 4V4V_AW, 1ZO1_F, 1ZO3_A, 4V4T_AW, 4V4R_AW, 4V4T_AV, 4V65_AP, 4V66_AA, 4V4W_AW, 4V66_AP, 4V65_AA, 4V4W_AV, 4V4S_AW, 4V4R_AV	Escherichia coli	E-site tRNA (Phe), P-site tRNA (Phe), A/L-tRNA, T-RNA(PHE), tRNA, tRNA-Phe, P and E-site tRNAs, Phe-tRNA, P/I-site tRNA	tRNA
266	4V48_A6	4V48_A6	Escherichia coli	tRNA-PHE	tRNA
267	3EP2_Y	3EP2_Y	Escherichia coli	tRNA	tRNA
268	3EQ4_Y	3EQ4_Y	Escherichia coli	tRNA	tRNA
269	3EQ3_Y	3EQ3_Y	Escherichia coli	tRNA	tRNA
270	3EP2_D	3EP2_D	Escherichia coli	Fragment H95 of the 23S rRNA	undefined
271	3EQ3_D	3EQ3_D	Escherichia coli	Fragment H95 of the 23S rRNA	undefined
272	5NQI_A	5NQI_A	Escherichia coli	E.Coli 27-mer SRL RNA	undefined
273	1EG0_M	1EG0_M	Escherichia coli	HELIX 95 OF 23S RRNA	undefined
274	3DEG_I	4NXH_A, 4Y27_A, 3DEG_I, 7JJF_A	Escherichia coli	27-mer 23S Sarcin-Ricil Loop, 50S RNA helix 95, 23S ribosomal RNA Sarcin Ricin Loop, RNA/DNA (27-mer)	undefined
275	3EQ4_D	3EQ4_D	Escherichia coli	Fragment H95 of the 23S rRNA	undefined
276	5MRX_A	5MRX_A	Escherichia coli	RNA (27-MER)	undefined
277	3S8U_A	3S8U_A	Escherichia coli	Ecoli 23 S rRNA Sarcin Ricin loop	undefined
278	3EQ4_B	3EQ4_B	Escherichia coli	Fragment H43-44 of the 23S rRNA	undefined
279	3DEG_G	3J0D_A, 1HC8_C, 6PRV_A, 3DEG_G, 2JQ7_B, 6PRV_B, 1HC8_D, 6PRV_C, 6PRV_D	Escherichia coli	ribosomal 23S RNA, 23S rRNA, 58 NUCLEOTIDE RIBOSOMAL 23S RNA DOMAIN, RIBOSOMAL RNA, 50S RNA helix 42-44	Bacterial large subunit ribosomal RNA
280	1EG0_L	1EG0_L	Escherichia coli	FRAGMENT OF 23S RRNA	Bacterial large subunit ribosomal RNA
281	3EQ3_B	3EQ3_B	Escherichia coli	Fragment H43-44 of the 23S rRNA	undefined
282	3EP2_B	3EP2_B	Escherichia coli	Fragment H43-44 of the 23S rRNA	undefined
283	3J0D_B	3J0E_A, 3J0D_B	Escherichia coli	ribosomal 23S RNA	undefined
284	1MJ1_R	1MJ1_R	Escherichia coli	helix 69 of 23S rRNA	undefined
285	1QZC_B	1QZC_B	Escherichia coli	23S rRNA	undefined
286	3J2C_M	3J2C_M	Escherichia coli	16S rRNA head domain	Bacterial small subunit ribosomal RNA
287	3J2C_N	3J2C_N	Escherichia coli	16S rRNA body domain	Bacterial small subunit ribosomal RNA
288	3J2C_O	3J2C_O	Escherichia coli	16S rRNA body domain	Bacterial small subunit ribosomal RNA
289	3J46_1	3J45_1, 3J46_1	Escherichia coli	23S ribosomal RNA	undefined
290	3J46_2	3J46_2, 3J45_2	Escherichia coli	23S ribosomal RNA	undefined
291	3J45_4	3J45_4	Escherichia coli	23S ribosomal RNA	undefined
292	3J46_4	3J46_4, 3J45_5	Escherichia coli	23S ribosomal RNA	Bacterial large subunit ribosomal RNA
293	3J46_p	6GSJ_3L, 4V9J_AW, 6GSK_1K, 4V9J_CW, 5KCS_1x, 4V9M_AW, 1QF6_B, 6GSJ_1K, 4V7B_AW, 6Q97_8, 4W29_AW, 4V9L_AW, 6GSJ_1L, 6GSK_1L, 4V9K_CW, 3J46_p, 4V9K_AW, 6GSJ_3K, 5L3P_y, 6GSK_3K, 6OM6_5, 4V9M_CW, 4V9L_CW, 6Q97_7, 6GSK_3L, 5O2R_x, 4W29_CW	Escherichia coli	P-site tRNA, formyl-methionine specific initiator transfer RNA, P-tRNA, tRNA(gly), tRNA, transfer RNA, tRNA-Val, deacylated A/R-tRNA, THREONINE TRNA, tRNA-Met, P-site Ile-tRNA, tRNAThr	tRNA, undefined
294	3J46_3	3J46_3	Escherichia coli	23S ribosomal RNA	undefined
295	3J5S_B	3J5S_B	Escherichia coli	16S ribosomal RNA	Bacterial small subunit ribosomal RNA
296	3J5S_A	3J5S_A	Escherichia coli	23S ribosomal RNA	Bacterial large subunit ribosomal RNA
297	6Q98_4	6Q98_4	Escherichia coli	transfer-messenger RNA (tmRNA)	transfer-messenger RNA
298	6Q97_4	6Q97_4	Escherichia coli	transfer-messenger RNA (tmRNA)	transfer-messenger RNA
299	4V6T_AV	4V6T_AV	Escherichia coli	full length transfer messenger RNA (tmRNA)	transfer-messenger RNA
300	3IZ4_A	3IZ4_A	Escherichia coli	Modified E. coli transfer-messenger RNA	transfer-messenger RNA
301	6Q9A_4	6Q9A_4	Escherichia coli	tmRNA	transfer-messenger RNA
302	3IZZ_A	3IZZ_A	Escherichia coli	Helix 5	undefined
303	3IZZ_D	3IZZ_D	Escherichia coli	Helix 18 (Small Subunit)	undefined
304	1MVR_B	1MVR_B	Escherichia coli	Helix 44 of 16S rRNA	Bacterial small subunit ribosomal RNA
305	3IZZ_E	3IZZ_E	Escherichia coli	Helix 44 (Small Subunit)	Bacterial small subunit ribosomal RNA
306	3IZZ_B	3IZZ_B	Escherichia coli	Helix 69	undefined
307	4V6S_BB	4V6S_BB	Escherichia coli	mRNA	undefined
308	4V6R_AC	4V6R_AC	Escherichia coli	mRNA	undefined
309	4V6N_BC	4V6N_BC	Escherichia coli	mRNA	undefined
310	4V6P_AC	4V6P_AC	Escherichia coli	mRNA	undefined
311	4V6V_A2	4V6V_A2	Escherichia coli	mRNA	undefined
312	4V6O_AC	4V6O_AC	Escherichia coli	mRNA	undefined
313	4V6Q_AC	4V6Q_AC	Escherichia coli	mRNA	undefined
314	3JA1_S1	3JA1_S1	Escherichia coli	mRNA	undefined
315	3JCJ_4	3JCJ_4	Escherichia coli	messenger RNA	undefined
316	4V6M_AV	5VPP_XV, 6SZS_x, 6ENF_x, 3JBV_W, 5NP6_B, 6ENU_x, 4V5H_AV, 4V6M_AV, 6O3M_QV, 6NWY_QV, 5VPP_QV, 6NWY_XV, 6ENJ_x, 5MGP_x, 6NUO_QV, 4UY8_V, 6ENJ_9, 6I0Y_V, 6O3M_XV, 3JBU_v	Escherichia coli	P-site tRNA, E-site tRNA-Pro, -, FtsQ nascent chain, glycine-tRNA, P-site tRNA SufA6, P-site tRNA-Gly, P-site ASLPro, P-site tRNA-Pro(CGG), proline tRNA, RNA (75-MER), Proline tRNA, P-SITE TRNA, P-site tRNA-Pro	tRNA, undefined
317	6NUO_XV	6NUO_XV	Escherichia coli	P-site tRNA-Pro	undefined
318	6K0B_U	4WU1_2K, 4WRA_1L, 4WR6_1K, 4WR6_1L, 4WZD_2L, 4WQ1_1K, 4WZD_3K, 4WRA_3L, 6N1D_BATN, 4WU1_2L, 4WZD_3L, 4WQ1_3L, 6K0B_U, 4WR6_3L, 4WR6_3K, 4WQ1_1L, 4WZD_2K, 6K0B_V, 4WU1_3L, 4WQ1_3K, 4WRA_3K, 4WRA_1K, 4WU1_3K	Escherichia coli	A tRNA, tRNA, tRNA-Tyr	tRNA
319	4XJN_N	4XJN_N	Escherichia coli	RNA (78-MER)	undefined
320	4Y1M_B	4Y1M_B	Escherichia coli	E. coli yybP-ykoY riboswitch	undefined
321	4Y1M_A	4Y1M_A	Escherichia coli	E. coli yybP-ykoY riboswitch	undefined
322	4V5Q_CY	4V5Q_CY	Escherichia coli	A-SITE TRNA G24A TRP-TRNA TRP	tRNA
323	4V5P_CY	4V5P_CY	Escherichia coli	A-SITE TRNA A9C TRP-TRNA TRP	tRNA
324	4V5Q_AY	4V5Q_AY	Escherichia coli	A-SITE TRNA G24A TRP-TRNA TRP	tRNA
325	4V5R_AY	4V5R_AY	Escherichia coli	A-SITE TRNA TRP-TRNA TRP	tRNA
326	4V5P_AY	4V5P_AY	Escherichia coli	A-SITE TRNA A9C TRP-TRNA TRP	tRNA
327	4V5S_CY	4V5S_CY	Escherichia coli	A-SITE TRNA G24A TRP-TRNA TRP	tRNA
328	4V5R_CY	4V5R_CY	Escherichia coli	A-SITE TRNA TRP-TRNA TRP	tRNA
329	4V6O_AB	4V6P_AB, 4V6R_AB, 4V6N_BB, 4YCP_B, 4V6O_AB, 4V6Q_AB	Escherichia coli	A site tRNA, tRNATrp	tRNA
330	4V5L_AY	4V5L_AY	Escherichia coli	A-SITE TRNA G24A TRP-TRNA TRP	tRNA
331	4V5S_AY	4V5S_AY	Escherichia coli	A-SITE TRNA G24A TRP-TRNA TRP	tRNA
332	486D_A	486D_A	Escherichia coli	P-SITE TRNA OF 70S RIBOSOME	tRNA
333	5IB7_4K	5IB7_4K	Escherichia coli	mRNA	undefined
334	6GSL_4L	6GSL_4L	Escherichia coli	mRNA	undefined
335	5E7K_4K	5E7K_4K	Escherichia coli	mRNA	undefined
336	6OTR_XX	6OTR_XX	Escherichia coli	mRNA	undefined
337	4YPB_QX	4YPB_QX	Escherichia coli	messenger RNA	undefined
338	4P70_XX	4P70_XX	Escherichia coli	mRNA	undefined
339	6BZ6_QX	6BZ6_QX	Escherichia coli	messenger RNA	undefined
340	5E81_4L	5E81_4L	Escherichia coli	mRNA	undefined
341	4V5R_AX	4V5R_AX	Escherichia coli	MRNA	undefined
342	4W29_CV	4W29_CV	Escherichia coli	mRNA	undefined
343	5IB8_4L	5IB8_4L	Escherichia coli	mRNA	undefined
344	6BU8_V	6BU8_V	Escherichia coli	mRNA	undefined
345	5EL4_4L	5EL4_4L	Escherichia coli	mRNA	undefined
346	4V8N_AX	4V8N_AX	Escherichia coli	MRNA	undefined
347	6GSK_4L	6GSK_4L	Escherichia coli	mRNA	undefined
348	7JT1_4	7JT1_4	Escherichia coli	mRNA	undefined
349	5IB8_4K	5IB8_4K	Escherichia coli	mRNA	undefined
350	6OXA_XX	6OXA_XX	Escherichia coli	mRNA	undefined
351	6BZ8_QX	6BZ8_QX	Escherichia coli	messenger RNA	undefined
352	6GSL_4K	6GSL_4K	Escherichia coli	mRNA	undefined
353	4V5P_AX	4V5P_AX	Escherichia coli	MRNA	undefined
354	6OXA_QX	6OXA_QX	Escherichia coli	mRNA	undefined
355	6OXI_QX	6OXI_QX	Escherichia coli	mRNA	undefined
356	4V5P_CX	4V5P_CX	Escherichia coli	MRNA	undefined
357	5UYK_V	5UYK_V	Escherichia coli	mRNA	undefined
358	6BUW_XX	6BUW_XX	Escherichia coli	messenger RNA	undefined
359	5KPV_29	5KPV_29	Escherichia coli	mRNA	undefined
360	5KPX_29	5KPX_29	Escherichia coli	mRNA	undefined
361	6C5L_AX	6C5L_AX	Escherichia coli	mRNA	undefined
362	6OTR_QX	6OTR_QX	Escherichia coli	mRNA	undefined
363	5EL7_4L	5EL7_4L	Escherichia coli	mRNA	undefined
364	6QNQ_4K	6QNQ_4K	Escherichia coli	mRNA	undefined
365	7JT2_4	7JT2_4	Escherichia coli	mRNA	undefined
366	4YPB_XX	4YPB_XX	Escherichia coli	messenger RNA	undefined
367	7JT3_4	7JT3_4	Escherichia coli	mRNA	undefined
368	6GSK_4K	6GSK_4K	Escherichia coli	mRNA	undefined
369	6BZ6_XX	6BZ6_XX	Escherichia coli	messenger RNA	undefined
370	4V5S_CX	4V5S_CX	Escherichia coli	MRNA	undefined
371	5EL6_4L	5EL6_4L	Escherichia coli	mRNA	undefined
372	4V5Q_CX	4V5Q_CX	Escherichia coli	MRNA	undefined
373	6C5L_CX	6C5L_CX	Escherichia coli	mRNA	undefined
374	5E7K_4L	5E7K_4L	Escherichia coli	mRNA	undefined
375	5IBB_4K	5IBB_4K	Escherichia coli	mRNA	undefined
376	5E81_4K	5E81_4K	Escherichia coli	mRNA	undefined
377	4P70_QX	4P70_QX	Escherichia coli	mRNA	undefined
378	6BZ7_XX	6BZ7_XX	Escherichia coli	messenger RNA	undefined
379	6NDK_XX	6NDK_XX	Escherichia coli	mRNA	undefined
380	6BUW_QX	6BUW_QX	Escherichia coli	messenger RNA	undefined
381	4YZV_XX	4YZV_XX	Escherichia coli	messenger RNA	undefined
382	5EL5_4K	5EL5_4K	Escherichia coli	mRNA	undefined
383	4V5S_AX	4V5S_AX	Escherichia coli	MRNA	undefined
384	6OXI_XX	6OXI_XX	Escherichia coli	mRNA	undefined
385	6BZ8_XX	6BZ8_XX	Escherichia coli	messenger RNA	undefined
386	5IBB_4L	5IBB_4L	Escherichia coli	mRNA	undefined
387	6NDK_QX	6NDK_QX	Escherichia coli	mRNA	undefined
388	4W29_AV	4W29_AV	Escherichia coli	mRNA	undefined
389	5KPW_29	5KPW_29	Escherichia coli	mRNA	undefined
390	6GSJ_4L	6GSJ_4L	Escherichia coli	RNA (27-MER)	undefined
391	4V5R_CX	4V5R_CX	Escherichia coli	MRNA	undefined
392	5CZP_XX	5CZP_XX	Escherichia coli	mRNA	undefined
393	5EL5_4L	5EL5_4L	Escherichia coli	mRNA	undefined
394	5EL6_4K	5EL6_4K	Escherichia coli	mRNA	undefined
395	5CZP_QX	5CZP_QX	Escherichia coli	mRNA	undefined
396	5EL4_4K	5EL4_4K	Escherichia coli	mRNA	undefined
397	5EL7_4K	5EL7_4K	Escherichia coli	mRNA	undefined
398	4W4G_QX	4W4G_QX	Escherichia coli	messenger RNA	undefined
399	4V5Q_AX	4V5Q_AX	Escherichia coli	MRNA	undefined
400	6GSJ_4K	6GSJ_4K	Escherichia coli	RNA (27-MER)	undefined
401	5IB7_4L	5IB7_4L	Escherichia coli	mRNA	undefined
402	6QNQ_4L	6QNQ_4L	Escherichia coli	mRNA	undefined
403	4V8N_CX	4V8N_CX	Escherichia coli	MRNA	undefined
404	4W4G_XX	4W4G_XX	Escherichia coli	messenger RNA	undefined
405	6BZ7_QX	6BZ7_QX	Escherichia coli	messenger RNA	undefined
406	4YZV_QX	4YZV_QX	Escherichia coli	messenger RNA	undefined
407	4U7U_X	4U7U_X, 4U7U_L	Escherichia coli	crRNA	undefined
408	4CXH_x	4CXH_x	Escherichia coli	MESSENGER RNA	undefined
409	4CXG_x	4CXG_x	Escherichia coli	MESSENGER RNA	undefined
410	4UJE_AX	4UJE_AX	Escherichia coli	Messenger RNA	undefined
411	5ON2_B	5OMW_E, 4AS1_B, 5ON2_B, 4CQN_E, 4AQ7_B, 4ARI_B, 4CQN_B, 3ZGZ_E, 3ZJV_B, 4ARC_B, 4AQ7_E, 5ONH_B, 5ON3_E, 3ZJT_B, 5ON2_E, 5OMW_B, 5ONH_E, 3ZGZ_B	Escherichia coli	TRNA-LEU UAA ISOACCEPTOR, L-leucyl-tRNA, TRNA-LEU5 (UAA ISOACCEPTOR), E. COLI TRNALEU UAA ISOACCEPTOR, TRNALEU5 UAA ISOACCEPTOR, tRNA(leu), L-leucyl-tRNA(Leu), TRNA-LEU5 (UAA ISOACEPTOR), ESCHERICHIA COLI TRNA-LEU UAA ISOACCEPTOR	tRNA
412	3ZJU_B	3ZJU_B	Escherichia coli	TRNALEU5 UAA ISOACCEPTOR	tRNA
413	5ON3_B	5ON3_B	Escherichia coli	tRNA(leu)	tRNA
414	3ZN8_G	3ZN8_G	Escherichia coli	4.5 S RNA	Bacterial small signal recognition particle RNA
415	5AKA_7	5AKA_7	Escherichia coli	4.5S ribosomal RNA	Bacterial small signal recognition particle RNA
416	2XKV_B	5NCO_1, 5GAG_1, 5GAD_1, 5GAF_1, 2XKV_B, 5GAH_1	Escherichia coli	ESRP 4.5S RNA, 4.5S SRP RNA (Ffs), SRP 4.5S RNA, 4.5S RNA	Bacterial small signal recognition particle RNA
417	2IY3_B	2IY3_B	Escherichia coli	4.5S RNA	Bacterial small signal recognition particle RNA
418	2VAZ_A	2VAZ_A	Escherichia coli	RPSO MRNA OPERATOR	Ribosomal S15 leader
419	3MOJ_A	3MOJ_A	Escherichia coli	RNA (69-MER)	Bacterial large subunit ribosomal RNA
420	4V5V_BX	4V5V_BX	Escherichia coli	-	undefined
421	5FVC_K	5FVC_K	Escherichia coli	-	undefined
422	2YHM_K	2YHM_K	Escherichia coli	-	undefined
423	4V5V_BR	4V5V_BR	Escherichia coli	-	undefined
424	4V5V_AK	4V5V_AK	Escherichia coli	-	undefined
425	4V5V_AM	4V5V_AM	Escherichia coli	-	undefined
426	4V7M_AW	1GTS_B, 4V7L_AW, 4JYZ_B, 4V7L_AY, 4V7L_CY, 5NWY_M, 1QTQ_B, 1QRS_B, 4V7M_AW, 4V7L_CW, 4V7M_CW, 1QRU_B, 1QRT_B	Escherichia coli	RNA (72-MER), Gln-tRNA, tRNA-Gln, TRNAGLN, TRNAGLN2, RNA (TRNA GLN II )	tRNA
427	4C7O_E	4C7O_E	Escherichia coli	SRP RNA	undefined
428	5HR6_C	5HR6_C	Escherichia coli	tRNA Glu	tRNA
429	5HR7_C	5HR7_C, 5HR7_D	Escherichia coli	tRNA Glu	tRNA
430	5HR6_D	5HR6_D	Escherichia coli	tRNA Glu	tRNA
431	4V78_A1	4V79_A1, 4V75_A1, 6OPE_XY, 6CAE_2w, 6OJ2_QY, 6OJ2_XW, 6OF1_1y, 6BY1_AV, 5IBB_1K, 5IBB_3L, 6OF6_QY, 6BY1_AY, 6BY1_AW, 6OJ2_QW, 6OPE_QY, 6OF1_2y, 6Q9A_7, 6OF6_XW, 6CAE_1w, 6CAE_2y, 4V71_A1, 6ND6_2y, 4V72_A1, 4V76_A1, 6ORD_QY, 5JU8_AY, 4V77_A1, 4V6Z_A1, 6OF6_XY, 6ORD_XY, 4V6Y_A1, 4V7A_A1, 5JTE_AY, 6ND6_1w, 6OF6_QW, 6N1D_BPTN, 5IBB_3K, 6OF1_2w, 4V78_A1, 6BY1_BW, 6OJ2_XY, 6O97_1y, 7K00_Y, 6BY1_BV, 6ND…	Escherichia coli	P-site tRNA, P-tRNA, A-site tRNAAla(GGC), Valine-specific transfer RNA, A-site and E-site tRNAs, 76-MER, A-site tRNAAla(GGC) U32-A38, A-site tRNA-val, E-site tRNA Valine, tRNAVal, E-site tRNAAla(GGC), fMet-Val-tRNA-Val	tRNA, undefined
432	4W29_AX	4W29_AX	Escherichia coli	tRNA	tRNA
433	4W29_CX	4W29_CX	Escherichia coli	tRNA	tRNA
434	5E7K_3K	5EL5_1K, 5IB7_1K, 5E7K_3L, 5IB7_1L, 5EL7_1L, 5EL4_1K, 5E7K_3K, 5IB7_3L, 5IB8_3K, 5EL4_3K, 5EL7_3K, 5EL4_1L, 5EL6_1L, 5EL7_3L, 5EL4_3L, 5EL6_3K, 5EL7_1K, 5E7K_1K, 5EL6_1K, 5UYQ_Y, 5JTE_AW, 5IB7_3K, 5E81_1K, 5UYN_Y, 5EL5_3K, 5UYP_Y, 5EL6_3L, 5IB8_1K, 5EL5_3L, 5IB8_3L, 5E7K_1L, 5E81_1L	Escherichia coli	tRNALys, tRNA-Lys, A-site Lysine tRNA Lysine	tRNA
435	5EL5_1L	5EL5_1L	Escherichia coli	tRNALys	tRNA
436	5VT0_R	5VT0_R	Escherichia coli	Escherichia coli 6S RNA derivative (112-MER)	6S / SsrS RNA
437	5WQ1_A	5WQ1_A	Escherichia coli	DsrA-SL1	undefined
438	3BO1_D	3BO1_D, 3BO0_D	Escherichia coli	23S RIBOSOMAL RNA	undefined
439	3BO0_E	3BO0_E, 3BO1_E	Escherichia coli	23S RIBOSOMAL RNA	undefined
440	3BO1_G	3BO1_G, 3BO0_G	Escherichia coli	23S RIBOSOMAL RNA	undefined
441	7DMQ_C	7DMQ_C	Escherichia coli	Anti-tag target RNA	undefined
442	7K00_X	7K00_X	Escherichia coli	mRNA	undefined
443	28SR_A	28SP_A, 28SR_A	Escherichia coli	CONSERVED MOTIF IN SRP RNA, SRP DOMAIN IV	undefined
444	2J28_8	2J28_8	Escherichia coli	4.5S SIGNAL RECOGNITION PARTICLE RNA	Bacterial small signal recognition particle RNA
445	5KCR_1x	6D90_3, 6D9J_3, 4WSM_1L, 4WSM_3L, 6HA1_x, 4V8B_CB, 4WSM_1K, 6HA8_x, 4V8B_AB, 4WSM_3K, 4WSM_2L, 5KCR_1x, 4WSM_2K	Escherichia coli	P-site tRNA, P-tRNA(Leu), P-tRNA, tRNA-Leu, TRNA-LEU	tRNA
446	5JU8_AX	1EFW_C, 5JU8_AX, 5JTE_AX, 6UGG_A, 1EFW_D, 1C0A_B	Escherichia coli	P-site tRNA Aspartate, tRNAasp, ASPARTYL-TRNA, ASPARTYL TRNA	tRNA
447	6UGG_B	6UGG_B	Escherichia coli	tRNAasp	tRNA
448	6UF1_C	6UF1_C, 6UEY_C	Escherichia coli	RNA (50-MER)	Pistol ribozyme
449	6UF1_A	6UEY_A, 6UF1_A	Escherichia coli	RNA (50-MER)	Pistol ribozyme
450	6UGI_A	6UGI_A, 6UGJ_A	Escherichia coli	tRNA(Asp) acceptor stem/T stem-loop	undefined
451	5LZB_x	5LZC_x, 5LZD_x, 5LZB_x	Escherichia coli	SECIS mRNA	undefined
452	5LZE_x	5LZE_x	Escherichia coli	SECIS mRNA	undefined
453	5LZA_x	5LZA_x	Escherichia coli	SECIS mRNA	undefined
454	5LZF_x	5LZF_x	Escherichia coli	SECIS mRNA	undefined
455	5LZB_y	5LZC_y, 5LZB_y, 5LZF_y, 5LZE_y, 5LZD_y	Escherichia coli	fMetSec-tRNASec, Sec-tRNASec	Selenocysteine transfer RNA
456	5NDJ_Y1	5NDJ_Y1	Escherichia coli	mRNA	undefined
457	5NDK_Y1	5NDK_Y1	Escherichia coli	mRNA	undefined
458	5NDK_Y4	5NDK_Y4	Escherichia coli	mRNA	undefined
459	5NDJ_Y4	5NDJ_Y4	Escherichia coli	mRNA	undefined
460	5NDI_A	5NDI_A, 5NDI_C, 5NDI_D, 5NDI_B	Escherichia coli	RNA (5-R(*UP*UP*UP*GP*CP*AP*GP*GP*AP*CP*GP*AP*CP*CP*UP*GP*(CBV)P*AP*AP*A)-3)	undefined
461	5NP6_A	5NP6_A	Escherichia coli	mRNA	undefined
462	4NYC_A	4NYG_A, 4NYD_A, 4NYA_B, 4NYA_A, 4NYC_A	Escherichia coli	thiM TPP riboswitch	TPP riboswitch (THI element)
463	4NYB_A	4NYB_A	Escherichia coli	thiM TPP riboswitch	TPP riboswitch (THI element)
464	4V4G_BA	4V4G_BA, 4V4G_HA, 4V4G_DA, 4V4G_JA, 4V4A_B9, 4V49_B9, 4V4G_FA	Escherichia coli	5S RIBOSOMAL RNA	5S ribosomal RNA
465	4V4G_HB	4V4G_HB, 4V4G_JB, 4V4G_DB, 4V4G_FB, 4V4G_BB, 4V4A_B0, 4V49_B0	Escherichia coli	23S RIBOSOMAL RNA	Bacterial large subunit ribosomal RNA
466	1ML5_a	1ML5_a	Escherichia coli	50S 23S RIBOSOMAL RNA	Bacterial large subunit ribosomal RNA
467	4V6K_BD	4V6K_BD	Escherichia coli	mRNA	undefined
468	4V6L_AD	4V6L_AD	Escherichia coli	mRNA	undefined
469	4V65_AM	4V65_AM	Escherichia coli	mRNA model	undefined
470	4V66_AM	4V66_AM	Escherichia coli	mRNA model	undefined
471	4V9I_AY	4V9I_AY, 4V9I_CY	Escherichia coli	A-SITE tRNA	undefined
472	6HRM_1	6HRM_1	Escherichia coli	stapled 16S-23S rRNA	Bacterial large subunit ribosomal RNA, Bacterial small subunit ribosomal RNA
473	6G63_B	6G63_B	Escherichia coli	RNA (5-R(P*AP*AP*AP*AP*AP*AP*AP*AP*AP*AP*AP*AP*UP*UP*UP*UP*UP*UP*UP*UP*UP*UP*U)-3)	undefined
474	6GSL_1L	6GSL_1L, 6TC3_PTR1, 6GSL_1K, 6GSL_3K, 6GSL_3L, 6TBV_PTR1	Escherichia coli	P-site Arg-tRNA, tRNAArg	tRNA
475	6BY1_AX	6BY1_AX	Escherichia coli	Messenger RNA	undefined
476	6BY1_BX	6BY1_BX	Escherichia coli	Messenger RNA	undefined
477	1B23_R	1U0B_A, 1B23_R	Escherichia coli	CYSTEINYL TRNA, Cysteinyl-tRNA synthetase	tRNA
478	6SY4_C	6SY4_C	Escherichia coli	TetR-binding aptamer K1 (43-MER)	undefined
479	6SY6_D	6SY6_D	Escherichia coli	RNA (36-MER)	undefined
480	6QDW_v	6YS3_v, 6QDW_v	Escherichia coli	glycine-tRNA glyT	tRNA, undefined
481	6QNR_4K	6QNR_4K	Escherichia coli	mRNA	undefined
482	6QNR_4L	6QNR_4L	Escherichia coli	mRNA	undefined
483	1EG0_I	1EG0_I	Escherichia coli	FRAGMENT OF 16S RRNA HELIX 23	undefined
484	1A4D_A	1A4D_A	Escherichia coli	RNA (5-R(*GP*GP*CP*CP*GP*AP*UP*GP*GP*UP*AP*GP*UP*GP*UP*GP*GP*GP*GP*UP*C)-3)	undefined
485	1A4D_B	1A4D_B	Escherichia coli	RNA (5-R(P*UP*CP*CP*CP*CP*AP*UP*GP*CP*GP*AP*GP*AP*GP*UP*AP*GP*GP*CP*C)-3)	undefined
486	1A51_A	1A51_A	Escherichia coli	5S RRNA LOOP D/LOOP E	undefined
487	1T1M_B	1T1M_B, 1T1O_C	Escherichia coli	42-mer fragment of double helix from 16S rRNA	undefined
488	1QZC_A	1QZC_A	Escherichia coli	16S rRNA	undefined
489	1QZC_C	1QZC_C	Escherichia coli	23S rRNA	undefined
490	1O9M_A	1O9M_A, 1O9M_B	Escherichia coli	EUBACTERIAL A-SITE	undefined
491	1MJI_D	1MJI_C, 1MJI_D	Escherichia coli	5S rRNA fragment	undefined
492	1MJ1_Q	1MJ1_Q	Escherichia coli	sarcin-ricin loop of 23SrRNA	undefined
493	1ML5_b	1ML5_b	Escherichia coli	50S 5S RIBOSOMAL RNA	5S ribosomal RNA
494	1MVR_A	1MVR_A	Escherichia coli	Helix 34 of 16S rRNA	undefined
495	1MVR_D	1MVR_D	Escherichia coli	Helix 89 of 23S rRNA	Bacterial large subunit ribosomal RNA
496	1MVR_E	1MVR_E	Escherichia coli	Helix 93 of 23S rRNA	undefined
497	2CD3_A	2CD6_A, 2CD3_A	Escherichia coli	5-R(*GP*GP*AP*AP*GP*UP*UP*CP*GP*GP *UP*CP*UP*UP*CP*GP*GP*AP*CP*CP*GP*GP*CP*UP*UP*CP*C)-3, 5-R(*GP*GP*AP*AP*GP*UP*UP*CP*CP*GP *UP*CP*UP*UP*CP*GP*GP*AP*CP*CP*GP*GP*CP*UP*UP*CP*C)-3	undefined
498	2CD5_A	2CD5_A, 2CD1_A	Escherichia coli	5-R(*GP*GP*AP*AP*GP*UP*CP*CP*GP*GP*UP*CP*UP *UP*CP*GP*GP*AP*CP*CP*GP*GP*CP*UP*UP*CP*C)-3	undefined
499	1ZN1_B	1ZN1_B	Escherichia coli	ribosomal 23S RNA	Bacterial large subunit ribosomal RNA
500	1ZN0_C	1ZN0_C, 1ZN1_C	Escherichia coli	16S RIBOSOMAL RNA, ribosomal 16S RNA	undefined
501	2BH2_D	2BH2_C, 2BH2_D	Escherichia coli	23S RIBOSOMAL RNA 1932-1968	undefined
502	2BS1_R	2BS0_S, 2BS0_R, 2BS1_S, 2BS1_R	Escherichia phage MS2	5-R(*AP*CP*AP*UP*GP*AP*GP*GP*AP*UP *UP*AP*CP*CP*CP*AP*UP*GP*U)-3, 5-R(*AP*UP*GP*CP*AP*UP*GP*UP*CP*UP *AP*AP*GP*AP*CP*UP*GP*CP*AP*U)-3	undefined
503	6ALH_R	6ALF_R, 6ALG_R, 6ALH_R	Escherichia phage T7	RNA (5-R(P*AP*GP*CP*GP*GP*AP*GP*AP*GP*GP*UP*A)-3), RNA (5-R(P*CP*GP*GP*AP*GP*AP*GP*GP*UP*A)-3)	undefined
504	6OF1_1v	6O97_2v, 6CAE_1v, 6OF1_2v, 6CAE_2v, 6ND6_1v, 6O97_1v, 6OF1_1v, 6ND6_2v	Escherichia virus	mRNA	undefined
505	7JQM_2v	6XQD_1v, 5VP2_1v, 7JQL_1v, 5WIS_2v, 5HCQ_1v, 6XHW_1v, 6XHW_2v, 7JQL_2v, 5HCP_2v, 6XQD_2v, 6N9E_2v, 5WIT_1v, 6CFJ_1v, 6XHY_1v, 7JQM_2v, 4Y4P_2v, 5HCP_1v, 5WIS_1v, 5HD1_1v, 4Z8C_2v, 6XHV_2v, 5HCR_2v, 5HD1_2v, 6XHY_2v, 7JQM_1v, 6XHV_1v, 6N9F_1v, 6ND5_2v, 5HCQ_2v, 5HCR_1v, 4Z8C_1v, 5VP2_2v, 4Y4P_1v, 5HAU_1y, 5WIT_2v, 5W4K_2v, 6N9F_2v, 6N9E_1v, 5HAU_2y, 6ND5_1v, 5W4K_1v, 6CFJ_2v	Escherichia virus	mRNA	undefined
506	6XQE_1v	6XQE_1v, 6XQE_2v	Escherichia virus	mRNA	undefined
507	6UO1_1v	6UO1_2v, 6UO1_1v	Escherichia virus	mRNA	undefined
508	4Z3S_1v	4Z3S_1v, 4Z3S_2v, 5DOY_1v, 5DOY_2v	Escherichia virus	mRNA	undefined
509	5LM7_R	5LM7_G, 5LM7_R	Escherichia virus	RNA (29-MER)	undefined
510	5TC1_R	5TC1_R	Escherichia virus	phage MS2 genome	Bacteriophage MS2 operator hairpin
511	6ZJ3_S1	6ZJ3_S1	Euglena gracilis	18S rRNA	undefined
512	6ZJ3_S4	6ZJ3_S4, 6ZJ3_S2, 6ZJ3_S3	Euglena gracilis	A-tRNA, P-tRNA, E-tRNA	undefined
513	6ZJ3_LA	6ZJ3_LA	Euglena gracilis	5.8S rRNA	undefined
514	6ZJ3_LB	6ZJ3_LB	Euglena gracilis	LSU rRNA chain 1	undefined
515	6ZJ3_LC	6ZJ3_LC	Euglena gracilis	LSU rRNA chain 2	undefined
516	6ZJ3_LD	6ZJ3_LD	Euglena gracilis	LSU rRNA chain 3	undefined
517	6ZJ3_LE	6ZJ3_LE	Euglena gracilis	LSU rRNA chain 4	undefined
518	6ZJ3_LF	6ZJ3_LF	Euglena gracilis	LSU rRNA chain 5	undefined
519	6ZJ3_LG	6ZJ3_LG	Euglena gracilis	LSU rRNA chain 6	undefined
520	6ZJ3_LH	6ZJ3_LH	Euglena gracilis	LSU rRNA chain 7	undefined
521	6ZJ3_LI	6ZJ3_LI	Euglena gracilis	LSU rRNA chain 8	undefined
522	6ZJ3_LJ	6ZJ3_LJ	Euglena gracilis	LSU rRNA chain 9	undefined
523	6ZJ3_LK	6ZJ3_LK	Euglena gracilis	LSU rRNA chain 10	undefined
524	6ZJ3_LL	6ZJ3_LL	Euglena gracilis	LSU rRNA chain 11	undefined
525	6ZJ3_LM	6ZJ3_LM	Euglena gracilis	LSU rRNA chain 12	undefined
526	6ZJ3_LN	6ZJ3_LN	Euglena gracilis	LSU rRNA chain 13	undefined
527	6ZJ3_LO	6ZJ3_LO	Euglena gracilis	5S rRNA	undefined
528	4RZD_A	4RZD_A	Faecalibacterium prausnitzii	PreQ1-III Riboswitch (Class 3)	PreQ1-III riboswitch
529	7JIL_1	7JIL_1	Flavobacterium johnsoniae	RNA (2862-MER)	undefined
530	7JIL_3	7JIL_3	Flavobacterium johnsoniae	RNA (111-MER)	undefined
531	7JIL_2	7JIL_2	Flavobacterium johnsoniae	RNA (1519-MER)	undefined
532	7C2K_F	7C2K_F	Foot-and-mouth disease virus	RNA (29-MER)	undefined
533	7BZF_F	7BZF_F	Foot-and-mouth disease virus	RNA (31-MER)	undefined
534	6GTG_B	5MGA_B, 6GTG_B, 6GTF_B, 6GTC_B, 6GTE_B, 6GTD_B	Francisella tularensis	RNA (28-MER), RNA (40-MER), RNA (29-MER)	undefined
535	6WLL_A	3P49_A, 6WLL_A, 6WLM_A	Fusobacterium nucleatum	GLYCINE RIBOSWITCH, RNA (171-MER)	Glycine riboswitch, undefined
536	2YIF_Z	6DN1_Z, 6DN2_Y, 6BFB_Y, 2YIE_Z, 6DN3_Y, 2YIF_Z, 5KX9_Y, 5C45_Y	Fusobacterium nucleatum	FMN Riboswitch, RNA (57-MER), FMN RIBOSWITCH, RNA (56-MER)	undefined
537	2YIF_X	6DN1_X, 2YIF_X, 6DN2_X, 6DN3_X, 2YIE_X, 5C45_X, 6BFB_X, 5KX9_X	Fusobacterium nucleatum	FMN Riboswitch, RNA (54-MER), RNA RIBOSWITCH, FMN RIBOSWITCH	undefined
538	6WJS_X	6WJR_X, 6WJS_X	Fusobacterium nucleatum	RNA (112-MER)	undefined
539	6OD9_A	6OD9_B, 6OD9_A	Fusobacterium ulcerans	RNA (75-MER)	ZMP/ZTP riboswitch
540	6PMO_B	6PMO_B	Geobacillus kaustophilus	tRNA-Gly	tRNA
541	6PMO_A	6PMO_A	Geobacillus kaustophilus	T-box riboswitch discriminator	undefined
542	5YYN_D	5YYN_D, 5YYN_B, 5B63_B, 5B63_D	Geobacillus stearothermophilus	tRNA-Arg, TRNA	tRNA
543	4YAZ_R	4YAZ_A, 4YAZ_R	Geobacter	RNA (84-MER)	Cyclic di-GMP-I riboswitch
544	4YB0_A	4YB0_A, 4YB0_R	Geobacter	RNA (84-MER)	Cyclic di-GMP-I riboswitch
545	7A01_E1	7A01_E1	Halastavi arva	INTERNAL RIBOSOME ENTRY SITE	undefined
546	6ZVK_E1	6ZVK_E1	Halastavi arva	INTERNAL RIBOSOME ENTRY SITE	undefined
547	4V9F_0	1Q86_A, 1YIJ_0, 1VQL_0, 1YJW_0, 1KC8_A, 3CD6_0, 1FFK_0, 1M1K_A, 1YIT_0, 1YHQ_0, 1Q82_A, 3G6E_0, 3CC7_0, 3CME_0, 1W2B_0, 1VQ4_0, 1K9M_A, 2QA4_0, 1VQ9_0, 2OTJ_0, 2OTL_0, 1S72_0, 1JJ2_0, 3CCR_0, 3CCS_0, 1VQO_0, 2QEX_0, 3CCL_0, 3CCJ_0, 3G71_0, 1Q7Y_A, 3CCM_0, 1VQ5_0, 1YJ9_0, 3CMA_0, 3I55_0, 1N8R_A, 1YI2_0, 1M90_A, 3G4S_0, 1KQS_0, 1QVG_0, 1NJI_A, 3CCE_0, 4V9F_0, 1VQ7_0, 3OW2_0, 3CC4_0, 1K8A_A, 3CC2_0,…	Haloarcula marismortui	23S Ribosomal RNA, 23S ribosomal rna, 50S RIBOSOMAL RNA, 23S RIBOSOMAL RNA, 23S RRNA, 23S ribosomal RNA	Archaeal large subunit ribosomal RNA
548	3CCJ_9	3CCQ_9, 1K8A_B, 1VQL_9, 3CXC_9, 3CPW_9, 1Q81_B, 1YHQ_9, 2OTJ_9, 3CMA_9, 1KQS_9, 1N8R_B, 1YJN_9, 1VQN_9, 3CCJ_9, 3G4S_9, 1VQM_9, 2QA4_9, 1VQK_9, 1VQ4_9, 3CCV_9, 1KD1_B, 1VQP_9, 1Q82_B, 3CCL_9, 1VQO_9, 1YIT_9, 3CCM_9, 1QVG_9, 1YIJ_9, 3G71_9, 2OTL_9, 3CD6_9, 1VQ6_9, 1FFK_9, 3CC7_9, 3I56_9, 4V9F_9, 3OW2_9, 1VQ7_9, 1YJ9_9, 3CME_9, 2QEX_9, 1S72_9, 1QVF_9, 1NJI_B, 3CC4_9, 1K73_B, 1VQ9_9, 3CC2_9, 1VQ8_9,…	Haloarcula marismortui	5S RRNA, 5S ribosomal RNA, 5S RIBOSOMAL RNA, 5S Ribosomal RNA	5S ribosomal RNA
549	3CCR_9	3CCR_9	Haloarcula marismortui	5S RIBOSOMAL RNA	5S ribosomal RNA
550	3G6E_9	3G6E_9	Haloarcula marismortui	5S ribosomal RNA	5S ribosomal RNA
551	4A4R_A	4A4U_A, 4A4R_A	Haloarcula marismortui	5-R(*GMP*GP*AP*CP*CP*CP*GP*GP*CP*UP*AP*AP*CP*GP *CP*UP*GP*GP*GP*UP*CP*C)-3, 5-R(*GP*GP*AP*CP*CP*CP*GP*GP*CP*UP*GP*AP*CP*GP *CP*UP*GP*GP*GP*UP*CP*C)-3	undefined
552	4A4T_A	4A4T_A	Haloarcula marismortui	5-R(*GP*GP*AP*CP*CP*CP*GP*GP*CP*UP*UP*AP*CP*GP *CP*UP*GP*GP*GP*UP*CP*C)-3	undefined
553	5FJ1_E	5FJ1_B, 5FJ1_C, 4BW0_A, 5FJ1_F, 5FJ1_G, 5FJ1_A, 5FJ1_D, 5FJ1_E, 5FJ1_H	Haloarcula marismortui	HMKT-7	undefined
554	2J37_Z	2J37_Z	Haloarcula marismortui	RIBOSOMAL RNA	Archaeal large subunit ribosomal RNA
555	5ML7_B	5ML7_B, 5ML7_A	Haloarcula marismortui	23S ribosomal RNA	undefined
556	5FJ4_D	5FJ4_D, 5FJ4_H	Haloarcula marismortui	HMKT-7	undefined
557	4V8N_AW	4V8N_AV, 4V8N_CW, 4V8N_AY, 4V8N_AW, 4V8N_CV, 4V8N_CY	Haloarcula marismortui	A-SITE TRNA ILE2 AGMATIDINE, E-SITE TRNA ILE2 AGMATIDINE OR P-SITE TRNA ILE2 AGMATIDINE	tRNA
558	1C04_E	1C04_E	Haloarcula marismortui	23S RRNA FRAGMENT	Bacterial large subunit ribosomal RNA
559	1C04_F	1C04_F	Haloarcula marismortui	23S RRNA FRAGMENT	undefined
560	6Q8U_B	6Q8U_B, 6Q8U_A	Haloarcula marismortui	RNA (5-R(*CP*GP*GP*CP*GP*AP*AP*GP*(6MZ)P*AP*CP*CP*GP*GP*GP*GP*AP*GP*CP*CP*G)-3)	undefined
561	1FFZ_A	1FG0_A, 1FFZ_A	Haloarcula marismortui	23S RIBOSOMAL RNA	Archaeal large subunit ribosomal RNA
562	4UJC_AC	4UJC_AC, 4UJD_BC	Hepacivirus C	HCV-IRES	Hepatitis C virus internal ribosome entry site
563	5FLX_z	5FLX_z	Hepacivirus C	HCV-IRES	Hepatitis C virus internal ribosome entry site
564	2KTZ_A	2KTZ_A, 2KU0_A	Hepacivirus C	HCV IRES Domain IIa RNA	undefined
565	3TZR_A	3TZR_A	Hepacivirus C	5-R(*CP*GP*AP*GP*GP*AP*AP*CP*UP*AP*CP*UP*GP*UP*CP*UP*UP*CP*CP*C)-3	undefined
566	5A2Q_3	5A2Q_3	Hepacivirus C	HCV IRES	Hepatitis C virus internal ribosome entry site
567	5OA3_3	5OA3_3	Hepacivirus C	IRES mRNA	Hepatitis C virus internal ribosome entry site
568	6U8K_C	6U8K_C, 6U8K_A, 6U8K_B, 6U8D_A	Hepacivirus C	JIIIabc RNA (68-MER)	undefined
569	2IXY_A	2IXY_A	Hepatitis B virus	5-R(*GP*GP*CP*CP*UP*CP*CP*AP*AP*GP *CP*UP*GP*UP*GP*CP*CP*UP*UP*GP*GP*GP*UP*GP*GP*CP*C)-3	undefined
570	6VAR_A	6VAR_A	Hepatitis B virus	RNA (61-MER)	undefined
571	1SJ4_R	1SJ3_R, 1DRZ_B, 1SJ4_R	Hepatitis delta virus	precursor form of the Hepatitis Delta virus ribozyme, RNA (HEPATITIS DELTA VIRUS GENOMIC RIBOZYME)	undefined
572	6MWN_A	6MWN_A, 6MWN_B	Hepatovirus A	HAV dV RNA (92-MER)	Hepatitis A virus internal ribosome entry site (IRES)
573	3PGW_R	3PGW_R	Homo sapiens	U1 snRNA	U1 spliceosomal RNA
574	3CW1_x	3CW1_x	Homo sapiens	U1 snRNA	U1 spliceosomal RNA
575	7B0Y_a	7B0Y_a	Homo sapiens	U1 snRNA	undefined
576	3CW1_w	3CW1_w	Homo sapiens	U1 snRNA	U1 spliceosomal RNA
577	3PGW_N	3PGW_N	Homo sapiens	U1 snRNA	U1 spliceosomal RNA
578	6QX9_1	6QX9_1	Homo sapiens	U1 snRNA	U1 spliceosomal RNA
579	3CW1_v	3CW1_v	Homo sapiens	U1 snRNA	U1 spliceosomal RNA
580	3CW1_V	3CW1_V	Homo sapiens	U1 snRNA	U1 spliceosomal RNA
581	6BSH_R	6BSH_R	Homo sapiens	RNA (25-MER)	undefined
582	6BSI_R	6BSI_R	Homo sapiens	RNA (25-MER)	undefined
583	6BSG_R	6BSG_R	Homo sapiens	RNA (25-MER)	undefined
584	6BSJ_R	6BSJ_R	Homo sapiens	RNA (25-MER)	undefined
585	7D58_T	7D58_T	Homo sapiens	-	undefined
586	6ZSC_AA	6ZSC_AA	Homo sapiens	12S rRNA	undefined
587	7A5K_A6	7A5K_A6	Homo sapiens	12S rRNA	undefined
588	7A5G_A6	7A5G_A6	Homo sapiens	12S rRNA	undefined
589	6ZSA_AA	6ZSA_AA	Homo sapiens	12S rRNA	undefined
590	6ZSG_AA	6ZSG_AA	Homo sapiens	12S rRNA	undefined
591	7A5F_A6	7A5F_A6	Homo sapiens	12S rRNA	undefined
592	6RW5_A	6RW5_A	Homo sapiens	12S mitochondrial rRNA	undefined
593	6ZSD_AA	6ZSD_AA	Homo sapiens	12SrRNA	undefined
594	6ZM6_AA	6ZM6_AA	Homo sapiens	12S mitochondrial rRNA	undefined
595	7A5I_A6	7A5I_A6	Homo sapiens	12S rRNA	undefined
596	6VLZ_AA	6VLZ_AA	Homo sapiens	12s rRNA	undefined
597	6ZSE_AA	6ZSE_AA	Homo sapiens	12S rRNA	undefined
598	6ZS9_AA	6ZS9_AA	Homo sapiens	12S rRNA	undefined
599	6ZM5_AA	6ZM5_AA	Homo sapiens	12S mitochondrial rRNA	undefined
600	6NU2_AA	6NU2_AA	Homo sapiens	12S rRNA	Bacterial small subunit ribosomal RNA
601	6RW4_A	6RW4_A	Homo sapiens	12S mitochondrial rRNA	undefined
602	3J9M_AA	3J9M_AA	Homo sapiens	12S rRNA	Bacterial small subunit ribosomal RNA
603	6NU3_AA	6NU3_AA	Homo sapiens	12S rRNA	Bacterial small subunit ribosomal RNA
604	6ZSB_AA	6ZSB_AA	Homo sapiens	12S rRNA	undefined
605	6VMI_AA	6VMI_AA	Homo sapiens	12s rRNA	undefined
606	7A5K_8	7A5K_8	Homo sapiens	16S rRNA	undefined
607	3J7Y_A	3J7Y_A	Homo sapiens	16S rRNA	Bacterial large subunit ribosomal RNA
608	6ZSG_XA	6ZSG_XA	Homo sapiens	16S rRNA	undefined
609	6ZSB_XA	6ZSB_XA	Homo sapiens	16S rRNA	undefined
610	6NU3_A	6NU3_A	Homo sapiens	16S rRNA	Bacterial large subunit ribosomal RNA
611	6ZS9_XA	6ZS9_XA	Homo sapiens	16S rRNA	undefined
612	5OOM_A	5OOM_A	Homo sapiens	16S ribosomal RNA	Bacterial large subunit ribosomal RNA
613	6ZM5_A	6ZM5_A	Homo sapiens	16S mitochondrial rRNA	undefined
614	7A5H_A	7A5H_A	Homo sapiens	16S rRNA	undefined
615	7A5G_A3	7A5G_A3	Homo sapiens	16S rRNA	undefined
616	6ZSD_XA	6ZSD_XA	Homo sapiens	16S rRNA	undefined
617	5OOL_A	5OOL_A	Homo sapiens	16S ribosomal RNA	Bacterial large subunit ribosomal RNA
618	7A5I_A3	7A5I_A3	Homo sapiens	16S rRNA	undefined
619	6ZM6_A	6ZM6_A	Homo sapiens	16S mitochondrial rRNA	undefined
620	6ZSA_XA	6ZSA_XA	Homo sapiens	16S rRNA	undefined
621	6NU2_A	6NU2_A	Homo sapiens	16S rRNA	Bacterial large subunit ribosomal RNA
622	7A5J_A	7A5J_A	Homo sapiens	16S rRNA	undefined
623	6VMI_A	6VMI_A	Homo sapiens	16s rRNA	undefined
624	6ZSE_XA	6ZSE_XA	Homo sapiens	16S rRNA	undefined
625	6ZSC_XA	6ZSC_XA	Homo sapiens	16S rRNA	undefined
626	3J9M_A	3J9M_A	Homo sapiens	16S rRNA	Bacterial large subunit ribosomal RNA
627	7A5F_A3	7A5F_A3	Homo sapiens	16S rRNA	undefined
628	6I9R_A	6I9R_A	Homo sapiens	16S rRNA	undefined
629	6VLZ_A	6VLZ_A	Homo sapiens	16s rRNA	undefined
630	7A5K_A3	7A5K_A3	Homo sapiens	16S rRNA	undefined
631	7A5G_B3	7A5G_B3	Homo sapiens	mt-tRNAVal	undefined
632	6ZS9_XB	6ZS9_XB	Homo sapiens	mt-tRNAVal	undefined
633	6ZSG_XB	6ZSG_XB	Homo sapiens	mt-tRNA Val	undefined
634	6ZSB_XB	6ZSB_XB	Homo sapiens	mt-tRNAVal	undefined
635	6ZSD_XB	6ZSD_XB	Homo sapiens	mt-tRNAVal	undefined
636	5OOL_B	5OOL_B	Homo sapiens	mitochondrial tRNAVal	undefined
637	6ZM6_B	6ZM6_B	Homo sapiens	mitochondrial tRNAVal	undefined
638	7A5J_B	7A5J_B	Homo sapiens	mt-tRNAVal	undefined
639	6I9R_B	6I9R_B	Homo sapiens	tRNA Val	undefined
640	3J9M_B	3J9M_B	Homo sapiens	mt-tRNAVal	undefined
641	7A5K_B3	7A5K_B3	Homo sapiens	mt-tRNAVal	undefined
642	6ZM5_B	6ZM5_B	Homo sapiens	mitochondrial tRNAVal	undefined
643	6ZSA_XB	6ZSA_XB	Homo sapiens	mt-tRNAVal	undefined
644	7A5I_B3	7A5I_B3	Homo sapiens	mt-tRNAVal	undefined
645	7A5H_B	7A5H_B	Homo sapiens	mt-tRNAVal	undefined
646	6VMI_B	6VMI_B	Homo sapiens	tRNAval	undefined
647	6ZSC_XB	6ZSC_XB	Homo sapiens	mt-tRNAVal	undefined
648	3J7Y_B	3J7Y_B	Homo sapiens	mt-tRNAVal	undefined
649	6VLZ_B	6VLZ_B	Homo sapiens	tRNAval	undefined
650	5OOM_B	5OOM_B	Homo sapiens	mitochondrial tRNAVal	undefined
651	6NU2_B	6NU2_B	Homo sapiens	mt-tRNAVal	undefined
652	6ZSE_XB	6ZSE_XB	Homo sapiens	mt-tRNAVal	undefined
653	7A5F_B3	7A5F_B3	Homo sapiens	mt-tRNA Val	undefined
654	6NU3_B	6NU3_B	Homo sapiens	mt-tRNAVal	undefined
655	5CCX_N	5CCX_N	Homo sapiens	tRNA3Lys	tRNA
656	5CD1_N	5CD1_N	Homo sapiens	tRNA3Lys	tRNA
657	5CD1_M	5CD1_M	Homo sapiens	tRNA3Lys	tRNA
658	5CCB_N	5CCB_N	Homo sapiens	tRNA3Lys	tRNA
659	4RQE_B	4RQE_B	Homo sapiens	selenocysteine tRNA	Selenocysteine transfer RNA
660	4ZDP_E	4ZDP_E	Homo sapiens	selenocysteine tRNA	Selenocysteine transfer RNA
661	3A3A_A	3A3A_A	Homo sapiens	selenocysteine tRNA	Selenocysteine transfer RNA
662	4RQF_C	4RQF_C	Homo sapiens	selenocysteine tRNA	Selenocysteine transfer RNA
663	4ZDO_E	4ZDO_E	Homo sapiens	selenocysteine tRNA	Selenocysteine transfer RNA
664	4RQE_D	4RQE_D	Homo sapiens	selenocysteine tRNA	Selenocysteine transfer RNA
665	3HL2_E	3HL2_E	Homo sapiens	tRNASec	Selenocysteine transfer RNA
666	3KTV_A	3KTV_A	Homo sapiens	SRP RNA	Metazoan signal recognition particle RNA
667	4P3E_A	4P3E_A	Homo sapiens	SRP RNA (124-mer)	Metazoan signal recognition particle RNA
668	3KTV_C	3KTV_C	Homo sapiens	SRP RNA	Metazoan signal recognition particle RNA
669	1MFQ_A	1MFQ_A	Homo sapiens	7S RNA of human SRP	Metazoan signal recognition particle RNA
670	5M73_A	5M73_A	Homo sapiens	Human gene for small cytoplasmic 7SL RNA (7L30.1)	Metazoan signal recognition particle RNA
671	5M73_E	5M73_E	Homo sapiens	Human gene for small cytoplasmic 7SL RNA (7L30.1)	Metazoan signal recognition particle RNA
672	5O9Z_4	5O9Z_4	Homo sapiens	Homo sapiens U4A snRNA	U4 spliceosomal RNA
673	6AHD_I	6AHD_I	Homo sapiens	U4snRNA	U4 spliceosomal RNA
674	6QX9_4	6QX9_4	Homo sapiens	U4 snRNA	U4 spliceosomal RNA
675	6AH0_I	6AH0_I	Homo sapiens	U4snRNA	U4 spliceosomal RNA
676	6QW6_4	6QW6_4	Homo sapiens	U4 snRNA	U4 spliceosomal RNA
677	3JCR_M	3JCR_M	Homo sapiens	U4 snRNA	U4 spliceosomal RNA
678	6QW6_6	6QW6_6	Homo sapiens	U6 snRNA	U6 spliceosomal RNA
679	6AH0_F	6AH0_F	Homo sapiens	U6snRNA	U6 spliceosomal RNA
680	5Z58_F	5Z58_F	Homo sapiens	U6 snRNA	U6 spliceosomal RNA
681	6ZYM_6	6ZYM_6	Homo sapiens	U6 snRNA	undefined
682	6FF7_6	6FF7_6	Homo sapiens	U6 snRNA	U6 spliceosomal RNA
683	5YZG_F	5YZG_F	Homo sapiens	U6 snRNA	U6 spliceosomal RNA
684	7ABG_6	7ABG_6	Homo sapiens	U6 snRNA	undefined
685	6ICZ_F	6ICZ_F	Homo sapiens	U6snRNA	U6 spliceosomal RNA
686	5XJC_F	5XJC_F	Homo sapiens	U6 snRNA	U6 spliceosomal RNA
687	6FF4_6	6FF4_6	Homo sapiens	U6 snRNA	U6 spliceosomal RNA
688	5O9Z_6	5O9Z_6	Homo sapiens	Homo sapiens RNA	U6 spliceosomal RNA
689	5Z57_F	5Z57_F	Homo sapiens	U6 snRNA	U6 spliceosomal RNA
690	3JCR_N	3JCR_N	Homo sapiens	U6 snRNA	U6 spliceosomal RNA
691	7A5P_6	7A5P_6	Homo sapiens	U6 snRNA	undefined
692	5Z56_F	5Z56_F	Homo sapiens	U6 snRNA	U6 spliceosomal RNA
693	7ABI_6	7ABI_6	Homo sapiens	U6 snRNA	undefined
694	7AAV_6	7AAV_6	Homo sapiens	U6 snRNA	undefined
695	7ABF_6	7ABF_6	Homo sapiens	U6 small nuclear RNA	undefined
696	6QX9_6	6QX9_6	Homo sapiens	U6 snRNA	U6 spliceosomal RNA
697	6ID0_F	6ID0_F	Homo sapiens	U6snRNA	U6 spliceosomal RNA
698	6ID1_F	6ID1_F	Homo sapiens	U6snRNA	U6 spliceosomal RNA
699	6AHD_F	6AHD_F	Homo sapiens	U6snRNA	U6 spliceosomal RNA
700	6QDV_6	6QDV_6	Homo sapiens	U6 snRNA	U6 spliceosomal RNA
701	5MQF_6	5MQF_6	Homo sapiens	Homo sapiens RNA	U6 spliceosomal RNA
702	5Z57_B	5Z57_B	Homo sapiens	U5 snRNA	U5 spliceosomal RNA
703	6ID0_B	6ID0_B	Homo sapiens	U5snRNA	U5 spliceosomal RNA
704	6ICZ_B	6ICZ_B	Homo sapiens	U5snRNA	U5 spliceosomal RNA
705	3JCR_H	3JCR_H	Homo sapiens	U5 snRNA	U5 spliceosomal RNA
706	5MQF_5	5MQF_5	Homo sapiens	Homo sapiens U5 A small nuclear RNA	U5 spliceosomal RNA
707	7A5P_5	7A5P_5	Homo sapiens	U5 snRNA	undefined
708	5Z56_B	5Z56_B	Homo sapiens	U5 snRNA	U5 spliceosomal RNA
709	6QDV_5	6QDV_5	Homo sapiens	U5 snRNA	U5 spliceosomal RNA
710	6AHD_B	6AHD_B	Homo sapiens	U5snRNA	U5 spliceosomal RNA
711	5XJC_B	5XJC_B	Homo sapiens	U5 snRNA	U5 spliceosomal RNA
712	6QX9_5	6QX9_5	Homo sapiens	U5 snRNA	U5 spliceosomal RNA
713	7ABI_5	7ABI_5	Homo sapiens	U5 snRNA	undefined
714	7AAV_5	7AAV_5	Homo sapiens	U5 snRNA	undefined
715	7ABF_5	7ABF_5	Homo sapiens	U5 small nuclear RNA	undefined
716	6ID1_B	6ID1_B	Homo sapiens	U5snRNA	U5 spliceosomal RNA
717	6QW6_5	6QW6_5	Homo sapiens	U5 snRNA	U5 spliceosomal RNA
718	5YZG_B	5YZG_B	Homo sapiens	U5 snRNA	U5 spliceosomal RNA
719	6FF7_5	6FF7_5	Homo sapiens	U5 snRNA	U5 spliceosomal RNA
720	6ZYM_5	6ZYM_5	Homo sapiens	U5 snRNA	undefined
721	5Z58_B	5Z58_B	Homo sapiens	U5 snRNA	U5 spliceosomal RNA
722	7ABG_5	7ABG_5	Homo sapiens	U5 snRNA	undefined
723	5O9Z_5	5O9Z_5	Homo sapiens	Homo sapiens U5 A small nuclear RNA	U5 spliceosomal RNA
724	6AH0_B	6AH0_B	Homo sapiens	U5snRNA	U5 spliceosomal RNA
725	6FF4_5	6FF4_5	Homo sapiens	U5 snRNA	U5 spliceosomal RNA
726	4WZJ_VVVV	4WZJ_VVVV	Homo sapiens	U4 small nuclear RNA variant: Native sequence 85-145	undefined
727	4WZJ_XXXX	4WZJ_XXXX	Homo sapiens	U4 small nuclear RNA variant: Native sequence 85-145	undefined
728	4WZJ_V	4WZJ_V	Homo sapiens	U4 small nuclear RNA variant: Native sequence 85-145	undefined
729	4WZJ_XX	4WZJ_XX	Homo sapiens	U4 small nuclear RNA variant: Native sequence 85-145	undefined
730	4WZJ_VV	4WZJ_VV	Homo sapiens	U4 small nuclear RNA variant: Native sequence 85-145	undefined
731	4WZJ_Y	4WZJ_Y	Homo sapiens	U4 small nuclear RNA variant: Native sequence 85-145	undefined
732	4WZJ_VVV	4WZJ_VVV	Homo sapiens	U4 small nuclear RNA variant: Native sequence 85-145	undefined
733	4WZJ_YYYY	4WZJ_YYYY	Homo sapiens	U4 small nuclear RNA variant: Native sequence 85-145	undefined
734	4WZJ_X	4WZJ_X	Homo sapiens	U4 small nuclear RNA variant: Native sequence 85-145	undefined
735	4WZJ_YYY	4WZJ_YYY	Homo sapiens	U4 small nuclear RNA variant: Native sequence 85-145	undefined
736	4WZJ_XXX	4WZJ_XXX	Homo sapiens	U4 small nuclear RNA variant: Native sequence 85-145	undefined
737	4WZJ_YY	4WZJ_YY	Homo sapiens	U4 small nuclear RNA variant: Native sequence 85-145	undefined
738	4KR3_C	4KR3_C	Homo sapiens	Gly-tRNA-CCC	tRNA
739	5E6M_C	5E6M_C	Homo sapiens	tRNA(Gly)	tRNA
740	4KR2_C	4KR2_C	Homo sapiens	Gly-tRNA-CCC	tRNA
741	5E6M_E	5E6M_E	Homo sapiens	tRNA(Gly)	tRNA
742	4QEI_C	4QEI_C	Homo sapiens	tRNA-Gly-CCC-2-2	tRNA
743	4F3T_R	4F3T_R	Homo sapiens	RNA (5-R(P*UP*AP*AP*AP*GP*UP*GP*CP*UP*UP*AP*UP*AP*GP*UP*G*CP*AP*GP*G)-3)	undefined
744	6IP8_1A	6IP8_1A	Homo sapiens	28S ribosomal RNA	Eukaryotic large subunit ribosomal RNA
745	6SXO_L5	6SXO_L5	Homo sapiens	28S ribosomal RNA including ES27L-B (2839-3265)	Eukaryotic large subunit ribosomal RNA
746	6LSR_2	6LSR_2	Homo sapiens	28S rRNA	undefined
747	7BHP_L5	7BHP_L5	Homo sapiens	28S ribosomal RNA	undefined
748	6Z6M_L5	6Z6M_L5	Homo sapiens	28S rRNA	undefined
749	5LKS_L5	5LKS_L5	Homo sapiens	28S ribosomal RNA	Eukaryotic large subunit ribosomal RNA
750	6ZMI_L5	6ZMI_L5	Homo sapiens	28S ribosomal RNA	undefined
751	6EK0_L5	6EK0_L5	Homo sapiens	28S ribosomal RNA	Eukaryotic large subunit ribosomal RNA
752	6Z6L_L5	6Z6L_L5	Homo sapiens	28S rRNA	undefined
753	6Y2L_L5	6Y2L_L5	Homo sapiens	28S ribosomal RNA	Eukaryotic large subunit ribosomal RNA
754	6LU8_2	6LU8_2	Homo sapiens	28S rRNA	undefined
755	5A8L_A	5A8L_A	Homo sapiens	28S RIBOSOMAL RNA	Eukaryotic large subunit ribosomal RNA
756	6IP5_1A	6IP5_1A	Homo sapiens	28S ribosomal RNA	Eukaryotic large subunit ribosomal RNA
757	6IP6_1A	6IP6_1A	Homo sapiens	28S ribosomal RNA	Eukaryotic large subunit ribosomal RNA
758	6ZMO_L5	6ZMO_L5	Homo sapiens	28S ribosomal RNA	undefined
759	5AJ0_A2	5AJ0_A2	Homo sapiens	28S ribosomal RNA	Eukaryotic large subunit ribosomal RNA
760	6ZME_L5	6ZME_L5	Homo sapiens	28S ribosomal RNA	undefined
761	6LQM_2	6LQM_2	Homo sapiens	28S rRNA	undefined
762	6ZM7_L5	6ZM7_L5	Homo sapiens	28S ribosomal RNA	undefined
763	6LSS_2	6LSS_2	Homo sapiens	28S rRNA	undefined
764	4V6X_A5	4V6X_A5	Homo sapiens	28S ribosomal RNA	Eukaryotic large subunit ribosomal RNA
765	5T2C_A	5T2C_A	Homo sapiens	28S rRNA	Eukaryotic large subunit ribosomal RNA
766	6Z6N_L5	6Z6N_L5	Homo sapiens	28S rRNA	undefined
767	6Y57_L5	6Y57_L5	Homo sapiens	28S ribosomal RNA	Eukaryotic large subunit ribosomal RNA
768	6Y0G_L5	6Y0G_L5	Homo sapiens	28S ribosomal RNA	Eukaryotic large subunit ribosomal RNA
769	4UG0_L5	4UG0_L5	Homo sapiens	28S ribosomal RNA	Eukaryotic large subunit ribosomal RNA
770	4V6X_A7	4V6X_A7	Homo sapiens	5S ribosomal RNA	5S ribosomal RNA
771	6OLG_A4	6OLG_A4	Homo sapiens	5S ribosomal RNA	5S ribosomal RNA
772	6Y2L_L7	6Y2L_L7	Homo sapiens	5S ribosomal RNA	5S ribosomal RNA
773	5LKS_L7	5LKS_L7	Homo sapiens	5S ribosomal RNA	5S ribosomal RNA
774	6OLI_E	6OLI_E	Homo sapiens	5S ribosomal RNA	5S ribosomal RNA
775	6LSS_5	6LSS_5	Homo sapiens	5S rRNA	undefined
776	6Z6M_L7	6Z6M_L7	Homo sapiens	5S rRNA	undefined
777	6IP5_1B	6IP5_1B	Homo sapiens	5S ribosomal RNA	5S ribosomal RNA
778	6OLZ_A4	6OLZ_A4	Homo sapiens	5S ribosomal RNA	5S ribosomal RNA
779	6OLF_E	6OLF_E	Homo sapiens	5S ribosomal RNA	5S ribosomal RNA
780	6LSR_5	6LSR_5	Homo sapiens	5S rRNA	undefined
781	6Y57_L7	6Y57_L7	Homo sapiens	5S ribosomal RNA	5S ribosomal RNA
782	6ZMI_L7	6ZMI_L7	Homo sapiens	5S ribosomal RNA	undefined
783	6ZM7_L7	6ZM7_L7	Homo sapiens	5S ribosomal RNA	undefined
784	6XA1_L7	6XA1_L7	Homo sapiens	5S rRNA	undefined
785	6IP6_1B	6IP6_1B	Homo sapiens	5S ribosomal RNA	5S ribosomal RNA
786	6ZME_L7	6ZME_L7	Homo sapiens	5S ribosomal RNA	undefined
787	6QZP_L7	6QZP_L7	Homo sapiens	5S rRNA (120-MER)	5S ribosomal RNA
788	6Z6L_L7	6Z6L_L7	Homo sapiens	5S rRNA	undefined
789	4UG0_L7	4UG0_L7	Homo sapiens	5S ribosomal RNA	5S ribosomal RNA
790	7BHP_L7	7BHP_L7	Homo sapiens	5S ribosomal RNA	undefined
791	6Y0G_L7	6Y0G_L7	Homo sapiens	5S rRNA	5S ribosomal RNA
792	6IP8_1B	6IP8_1B	Homo sapiens	5S ribosomal RNA	5S ribosomal RNA
793	6Z6N_L7	6Z6N_L7	Homo sapiens	5S rRNA	undefined
794	6OLE_E	6OLE_E	Homo sapiens	5S ribosomal RNA	5S ribosomal RNA
795	6W6L_E	6W6L_E	Homo sapiens	5S ribosomal RNA	undefined
796	5AJ0_A4	5AJ0_A4	Homo sapiens	5S ribosomal RNA	5S ribosomal RNA
797	5T2C_B	5T2C_B	Homo sapiens	5S rRNA	5S ribosomal RNA
798	6Y6X_L7	6Y6X_L7	Homo sapiens	5S ribosomal RNA	undefined
799	6LU8_5	6LU8_5	Homo sapiens	5S rRNA	undefined
800	6LQM_5	6LQM_5	Homo sapiens	5S rRNA	undefined
801	6OM0_E	6OM0_E	Homo sapiens	5S ribosomal RNA	5S ribosomal RNA
802	6EK0_L7	6EK0_L7	Homo sapiens	5S ribosomal RNA	5S ribosomal RNA
803	6OM7_E	6OM7_E	Homo sapiens	5S ribosomal RNA	5S ribosomal RNA
804	6ZMO_L7	6ZMO_L7	Homo sapiens	5S ribosomal RNA	undefined
805	6Z6L_L8	6Z6L_L8	Homo sapiens	5.8S rRNA	undefined
806	6OM7_D	6OM7_D	Homo sapiens	5.8S ribosomal RNA	5.8S ribosomal RNA
807	6Z6M_L8	6Z6M_L8	Homo sapiens	5.8S rRNA	undefined
808	6OLF_D	6OLF_D	Homo sapiens	5.8S ribosomal RNA	5.8S ribosomal RNA
809	6OLG_A3	6OLG_A3	Homo sapiens	5.8S ribosomal RNA	5.8S ribosomal RNA
810	6OLZ_A3	6OLZ_A3	Homo sapiens	5.8S ribosomal RNA	5.8S ribosomal RNA
811	4V6X_A8	4V6X_A8	Homo sapiens	5.8S ribosomal RNA	5.8S ribosomal RNA
812	6SXO_L8	6SXO_L8	Homo sapiens	5.8S ribosomal RNA	5.8S ribosomal RNA
813	6LU8_8	6LU8_8	Homo sapiens	5.8S rRNA	undefined
814	6OM0_D	6OM0_D	Homo sapiens	5.8S ribosomal RNA	5.8S ribosomal RNA
815	6OLE_D	6OLE_D	Homo sapiens	5.8S ribosomal RNA	5.8S ribosomal RNA
816	6LQM_8	6LQM_8	Homo sapiens	5.8S rRNA	undefined
817	7BHP_L8	7BHP_L8	Homo sapiens	5.8S ribosomal RNA	undefined
818	6LSR_8	6LSR_8	Homo sapiens	5.8S rRNA	undefined
819	6Y6X_L8	6Y6X_L8	Homo sapiens	5.8S ribosomal RNA	undefined
820	5AJ0_A3	5AJ0_A3	Homo sapiens	5.8S ribosomal RNA	5.8S ribosomal RNA
821	6ZME_L8	6ZME_L8	Homo sapiens	5.8S ribosomal RNA	undefined
822	5LKS_L8	5LKS_L8	Homo sapiens	5.8S ribosomal RNA	5.8S ribosomal RNA
823	6ZM7_L8	6ZM7_L8	Homo sapiens	5.8S ribosomal RNA	undefined
824	6W6L_D	6W6L_D	Homo sapiens	5.8S ribosomal RNA	undefined
825	6OLI_D	6OLI_D	Homo sapiens	5.8S ribosomal RNA	5.8S ribosomal RNA
826	6ZMI_L8	6ZMI_L8	Homo sapiens	5.8S ribosomal RNA	undefined
827	5T2C_C	5T2C_C	Homo sapiens	5.8S rRNA	5.8S ribosomal RNA
828	6LSS_8	6LSS_8	Homo sapiens	28S rRNA	undefined
829	6IP8_1C	6IP8_1C	Homo sapiens	5.8S ribosomal RNA	5.8S ribosomal RNA
830	6Z6N_L8	6Z6N_L8	Homo sapiens	5.8S rRNA	undefined
831	6IP5_1C	6IP5_1C	Homo sapiens	5.8S ribosomal RNA	5.8S ribosomal RNA
832	6QZP_L8	6QZP_L8	Homo sapiens	5.8S rRNA (156-MER)	5.8S ribosomal RNA
833	6Y2L_L8	6Y2L_L8	Homo sapiens	5.8S ribosomal RNA	5.8S ribosomal RNA
834	4UG0_L8	4UG0_L8	Homo sapiens	5.8S ribosomal RNA	5.8S ribosomal RNA
835	6EK0_L8	6EK0_L8	Homo sapiens	5.8S ribosomal RNA	5.8S ribosomal RNA
836	6ZMO_L8	6ZMO_L8	Homo sapiens	5.8S ribosomal RNA	undefined
837	6Y57_L8	6Y57_L8	Homo sapiens	5.8S ribosomal RNA	5.8S ribosomal RNA
838	6XA1_L8	6XA1_L8	Homo sapiens	5.8S rRNA	undefined
839	6IP6_1C	6IP6_1C	Homo sapiens	5.8S ribosomal RNA	5.8S ribosomal RNA
840	6Y0G_L8	6Y0G_L8	Homo sapiens	5.8S ribosomal RNA	5.8S ribosomal RNA
841	6ZME_S2	6ZME_S2	Homo sapiens	18S ribosomal RNA	undefined
842	5AJ0_B1	5AJ0_B1	Homo sapiens	18S ribosomal RNA	Eukaryotic small subunit ribosomal RNA
843	6ZXE_2	6ZXE_2	Homo sapiens	pre-18S ribosomal RNA	undefined
844	6ZXH_2	6ZXH_2	Homo sapiens	pre-18S ribosomal RNA	undefined
845	4V6X_B2	4V6X_B2	Homo sapiens	18S ribosomal RNA	Eukaryotic small subunit ribosomal RNA
846	6G4S_2	6G4S_2	Homo sapiens	pre-18S ribosomal RNA	Eukaryotic small subunit ribosomal RNA
847	5A8L_B	5A8L_B	Homo sapiens	HUMAN 18S RIBOSOMAL RNA	Eukaryotic small subunit ribosomal RNA
848	6G5H_2	6G5H_2	Homo sapiens	18S ribosomal RNA	Eukaryotic small subunit ribosomal RNA
849	6Y57_S2	6Y57_S2	Homo sapiens	18S ribosomal RNA	Eukaryotic small subunit ribosomal RNA
850	6ZON_2	6ZON_2	Homo sapiens	18S ribosomal RNA	undefined
851	5VYC_i2	5VYC_i2	Homo sapiens	Human 18S ribosomal RNA	Eukaryotic small subunit ribosomal RNA
852	6G5I_2	6G5I_2	Homo sapiens	18S ribosomal RNA	Eukaryotic small subunit ribosomal RNA
853	6IP8_2m	6IP8_2m	Homo sapiens	18S ribosomal RNA	Eukaryotic small subunit ribosomal RNA
854	6Y0G_S2	6Y0G_S2	Homo sapiens	18S ribosomal RNA	Eukaryotic small subunit ribosomal RNA
855	6ZM7_S2	6ZM7_S2	Homo sapiens	18S ribosomal RNA	undefined
856	6ZMO_S2	6ZMO_S2	Homo sapiens	18S ribosomal RNA	undefined
857	6QZP_S2	6QZP_S2	Homo sapiens	18S rRNA (1740-MER)	Eukaryotic small subunit ribosomal RNA
858	6ZP4_2	6ZP4_2	Homo sapiens	18S ribosomal RNA	undefined
859	6OLE_S2	6OLE_S2	Homo sapiens	18S ribosomal RNA	Eukaryotic small subunit ribosomal RNA
860	6FEC_A	6FEC_A	Homo sapiens	18S ribosomal RNA	Eukaryotic small subunit ribosomal RNA
861	6G51_2	6G51_2	Homo sapiens	18S ribosomal RNA	Eukaryotic small subunit ribosomal RNA
862	6OLI_S2	6OLI_S2	Homo sapiens	18S ribosomal RNA	Eukaryotic small subunit ribosomal RNA
863	5VYC_i5	5VYC_i5	Homo sapiens	Human 18S ribosomal RNA	Eukaryotic small subunit ribosomal RNA
864	6YBW_A	6YBW_A	Homo sapiens	18S rRNA	undefined
865	5VYC_i6	5VYC_i6	Homo sapiens	Human 18S ribosomal RNA	Eukaryotic small subunit ribosomal RNA
866	6ZLW_2	6ZLW_2	Homo sapiens	18S ribosomal RNA	undefined
867	5VYC_i4	5VYC_i4	Homo sapiens	Human 18S ribosomal RNA	Eukaryotic small subunit ribosomal RNA
868	6G4W_2	6G4W_2	Homo sapiens	18S ribosomal RNA	Eukaryotic small subunit ribosomal RNA
869	5VYC_i3	5VYC_i3	Homo sapiens	Human 18S ribosomal RNA	Eukaryotic small subunit ribosomal RNA
870	6ZVJ_2	6ZVJ_2	Homo sapiens	18S ribosomal RNA	undefined
871	6OM7_S2	6OM7_S2	Homo sapiens	18S ribosomal RNA	Eukaryotic small subunit ribosomal RNA
872	7A09_2	7A09_2	Homo sapiens	18S ribosomal RNA	undefined
873	6OLZ_B1	6OLZ_B1	Homo sapiens	18S ribosomal RNA	Eukaryotic small subunit ribosomal RNA
874	6XA1_S2	6XA1_S2	Homo sapiens	18S rRNA	undefined
875	6IP5_2m	6IP5_2m	Homo sapiens	18S ribosomal RNA	Eukaryotic small subunit ribosomal RNA
876	5T2C_AA	5T2C_AA	Homo sapiens	18S rRNA	Eukaryotic small subunit ribosomal RNA
877	6ZOL_2	6ZOL_2	Homo sapiens	18S ribosomal RNA	undefined
878	6IP6_2m	6IP6_2m	Homo sapiens	18S ribosomal RNA	Eukaryotic small subunit ribosomal RNA
879	6OLF_S2	6OLF_S2	Homo sapiens	18S ribosomal RNA	Eukaryotic small subunit ribosomal RNA
880	6ZOJ_2	6ZOJ_2	Homo sapiens	18S ribosomal RNA	undefined
881	5VYC_i1	5VYC_i1	Homo sapiens	Human 18S ribosomal RNA	Eukaryotic small subunit ribosomal RNA
882	6OM0_S2	6OM0_S2	Homo sapiens	18S ribosomal RNA	Eukaryotic small subunit ribosomal RNA
883	6ZXG_2	6ZXG_2	Homo sapiens	pre-18S ribosomal RNA	undefined
884	6ZMI_S2	6ZMI_S2	Homo sapiens	18S ribosomal RNA	undefined
885	4UG0_S2	4UG0_S2	Homo sapiens	18S ribosomal RNA	Eukaryotic small subunit ribosomal RNA
886	6OLG_B1	6OLG_B1	Homo sapiens	18S ribosomal RNA	Eukaryotic small subunit ribosomal RNA
887	6ZVH_2	6ZVH_2	Homo sapiens	18S rRNA	undefined
888	6ZN5_2	6ZN5_2	Homo sapiens	18S ribosomal RNA	undefined
889	6ZXF_2	6ZXF_2	Homo sapiens	pre-18S ribosomal RNA	undefined
890	5LKS_S2	5LKS_S2	Homo sapiens	18S ribosomal RNA	Eukaryotic small subunit ribosomal RNA
891	6ZMW_A	6ZMW_A	Homo sapiens	18S rRNA	undefined
892	6ZMT_2	6ZMT_2	Homo sapiens	18S ribosomal RNA	undefined
893	6Z6M_S2	6Z6M_S2	Homo sapiens	18S rRNA	undefined
894	6EK0_S2	6EK0_S2	Homo sapiens	18S ribosomal RNA	Eukaryotic small subunit ribosomal RNA
895	6G18_2	6G18_2	Homo sapiens	pre-18S ribosomal RNA	Eukaryotic small subunit ribosomal RNA
896	6Z6L_S2	6Z6L_S2	Homo sapiens	18S rRNA	undefined
897	5A2Q_2	5A2Q_2	Homo sapiens	18S RRNA	Eukaryotic small subunit ribosomal RNA
898	6G53_2	6G53_2	Homo sapiens	18S ribosomal RNA	Eukaryotic small subunit ribosomal RNA
899	5OA3_2	5OA3_2	Homo sapiens	18S ribosomal RNA	Eukaryotic small subunit ribosomal RNA
900	6Y2L_S2	6Y2L_S2	Homo sapiens	18S ribosomal RNA	Eukaryotic small subunit ribosomal RNA
901	6ZXD_2	6ZXD_2	Homo sapiens	pre-18S ribosomal RNA	undefined
902	6ZOK_2	6ZOK_2	Homo sapiens	18S ribosomal RNA	undefined
903	6YBS_A	6YBS_A	Homo sapiens	18S rRNA	undefined
904	6Z6N_S2	6Z6N_S2	Homo sapiens	18S rRNA	undefined
905	7K5I_2	7K5I_2	Homo sapiens	40S ribosomal rRNA18S	undefined
906	6ZMW_w	6ZMW_w	Homo sapiens	Initiator Met-tRNA-i	undefined
907	5T2C_An	5T2C_An	Homo sapiens	tRNA	tRNA
908	6QZP_S6	6QZP_S6	Homo sapiens	E site tRNA (75-MER)	tRNA
909	6Y57_B4	6Y57_B4	Homo sapiens	P/E tRNA	tRNA
910	4UG0_S6	4UG0_S6	Homo sapiens	HUMAN INITIATOR MET-TRNA-I	tRNA
911	6FEC_N	6FEC_N	Homo sapiens	Transfer RNA (75-MER)	tRNA
912	6YBV_w	6YBV_w	Homo sapiens	Initiator methionine tRNA	undefined
913	4KZZ_j	4KZZ_j	Homo sapiens	initiator Met-RNA-i	tRNA
914	7A09_f	7A09_f	Homo sapiens	tRNA	undefined
915	6EK0_S6	6EK0_S6	Homo sapiens	Human initiator Met-tRNA-i	tRNA
916	6ZP4_1	6ZP4_1	Homo sapiens	tRNA	undefined
917	4V6X_BC	4V6X_BC	Homo sapiens	E-tRNA	tRNA
918	3SIV_C	3SIV_C	Homo sapiens	U4atac snRNA	undefined
919	3SIV_L	3SIV_L	Homo sapiens	U4atac snRNA	undefined
920	3SIU_C	3SIU_C	Homo sapiens	U4atac snRNA	undefined
921	3SIV_I	3SIV_I	Homo sapiens	U4atac snRNA	undefined
922	3SIU_F	3SIU_F	Homo sapiens	U4atac snRNA	undefined
923	3SIV_F	3SIV_F	Homo sapiens	U4atac snRNA	undefined
924	3NKB_B	3NKB_B	Homo sapiens	The hepatitis delta virus ribozyme	undefined
925	4PKD_V	4PKD_V	Homo sapiens	U1 snRNA stem-loops 1 and 2 (55-MER)	undefined
926	4PJO_1	4PJO_1	Homo sapiens	U1 RNA variant (48-MER) with 4-helix junction replaced by kissing loop (HIV-1 (Mal) DIS) and shorter stem-loop 4.	undefined
927	4PJO_4	4PJO_4	Homo sapiens	U1 RNA variant (48-MER) with 4-helix junction replaced by kissing loop (HIV-1 (Mal) DIS) and shorter stem-loop 4.	undefined
928	4PJO_3	4PJO_3	Homo sapiens	U1 RNA variant (48-MER) with 4-helix junction replaced by kissing loop (HIV-1 (Mal) DIS) and shorter stem-loop 4.	undefined
929	4PJO_2	4PJO_2	Homo sapiens	U1 RNA variant (48-MER) with 4-helix junction replaced by kissing loop (HIV-1 (Mal) DIS) and shorter stem-loop 4.	undefined
930	6SVS_B	6SVS_B	Homo sapiens	RNA (79-mer)	undefined
931	6SVS_A	6SVS_A	Homo sapiens	RNA (79-mer)	undefined
932	4PLX_C	4PLX_C	Homo sapiens	Core ENE hairpin and A-rich tract from MALAT1	undefined
933	4PLX_B	4PLX_B	Homo sapiens	Core ENE hairpin and A-rich tract from MALAT1	undefined
934	4PLX_A	4PLX_A	Homo sapiens	Core ENE hairpin and A-rich tract from MALAT1	undefined
935	5IEM_A	5IEM_A	Homo sapiens	7SK snRNA	7SK RNA
936	5LYU_B	5LYU_B	Homo sapiens	7SK RNA	7SK RNA
937	6MCF_A	6MCF_A	Homo sapiens	7SK Stem-loop 1 RNA	7SK RNA
938	6MCI_A	6MCI_A	Homo sapiens	7SK RNA	7SK RNA
939	5LYV_A	5LYV_A	Homo sapiens	7SK RNA	7SK RNA
940	5LYV_B	5LYV_B	Homo sapiens	7SK RNA	7SK RNA
941	5LYU_A	5LYU_A	Homo sapiens	7SK RNA	7SK RNA
942	5LYS_B	5LYS_B	Homo sapiens	7SK RNA	7SK RNA
943	5LYS_A	5LYS_A	Homo sapiens	7SK RNA	7SK RNA
944	6Y2L_A4	6Y2L_A4	Homo sapiens	mRNA	undefined
945	6Y0G_A4	6Y0G_A4	Homo sapiens	mRNA	undefined
946	5AJ0_Bx	5AJ0_Bx	Homo sapiens	mRNA	undefined
947	6Y0G_D4	6Y0G_D4	Homo sapiens	tRNA	tRNA
948	6Y0G_B4	6Y0G_B4	Homo sapiens	tRNA	tRNA
949	6OLF_u	6OLF_u	Homo sapiens	PE tRNA	tRNA
950	6OLI_u	6OLI_u	Homo sapiens	tRNA	tRNA
951	6OLG_Bv	6OLG_Bv	Homo sapiens	tRNA	tRNA
952	6W6L_u	6W6L_u	Homo sapiens	tRNA	undefined
953	6OM0_u	6OM0_u	Homo sapiens	tRNA	tRNA
954	6W6L_v	6W6L_v	Homo sapiens	tRNA	undefined
955	6Y2L_B4	6Y2L_B4	Homo sapiens	tRNA	tRNA
956	6OLZ_Bv	6OLZ_Bv	Homo sapiens	tRNA	tRNA
957	6Y57_D4	6Y57_D4	Homo sapiens	A/P tRNA	tRNA
958	6OLF_v	6OLF_v	Homo sapiens	AA tRNA	tRNA
959	6OLE_u	6OLE_u	Homo sapiens	AP RNA	tRNA
960	6OM0_v	6OM0_v	Homo sapiens	tRNA	tRNA
961	6OM7_v	6OM7_v	Homo sapiens	A/A site tRNA	tRNA
962	6OM7_u	6OM7_u	Homo sapiens	P/E site tRNA	tRNA
963	6OLI_v	6OLI_v	Homo sapiens	tRNA	tRNA
964	6OLE_v	6OLE_v	Homo sapiens	PE RNA	tRNA
965	6AH0_H	6AH0_H	Homo sapiens	U2snRNA	U2 spliceosomal RNA
966	6AHD_H	6AHD_H	Homo sapiens	U2snRNA	U2 spliceosomal RNA
967	6QDV_2	6QDV_2	Homo sapiens	U2 snRNA	U2 spliceosomal RNA
968	5Z56_H	5Z56_H	Homo sapiens	U2 snRNA	U2 spliceosomal RNA
969	6QX9_2	6QX9_2	Homo sapiens	U2 snRNA	U2 spliceosomal RNA
970	7ABH_2	7ABH_2	Homo sapiens	U2 snRNA	undefined
971	7AAV_2	7AAV_2	Homo sapiens	U2 snRNA	undefined
972	6ID1_H	6ID1_H	Homo sapiens	U2snRNA	U2 spliceosomal RNA
973	6Y50_2	6Y50_2	Homo sapiens	U2 snRNA	undefined
974	6ICZ_H	6ICZ_H	Homo sapiens	U2snRNA	U2 spliceosomal RNA
975	5YZG_H	5YZG_H	Homo sapiens	U2 snRNA	U2 spliceosomal RNA
976	5O9Z_2	5O9Z_2	Homo sapiens	Human gene for small nuclear RNA U2 (snRNA U2)	U2 spliceosomal RNA
977	5Z57_H	5Z57_H	Homo sapiens	U2 snRNA	U2 spliceosomal RNA
978	5XJC_H	5XJC_H	Homo sapiens	Homo sapiens small nuclear RNA (U2) gene	U2 spliceosomal RNA
979	6ID0_H	6ID0_H	Homo sapiens	U2snRNA	U2 spliceosomal RNA
980	6Y5Q_2	6Y5Q_2	Homo sapiens	U2snRNA	undefined
981	7ABI_2	7ABI_2	Homo sapiens	U2 snRNA	undefined
982	6Y53_2	6Y53_2	Homo sapiens	U2 snRNA	undefined
983	6FF7_2	6FF7_2	Homo sapiens	U2 snRNA	U2 spliceosomal RNA
984	5MQF_2	5MQF_2	Homo sapiens	Human gene for small nuclear RNA U2 (snRNA U2)	U2 spliceosomal RNA
985	5Z58_H	5Z58_H	Homo sapiens	U2 snRNA	U2 spliceosomal RNA
986	7ABG_2	7ABG_2	Homo sapiens	U2 snRNA	undefined
987	6FF4_2	6FF4_2	Homo sapiens	U2 snRNA	U2 spliceosomal RNA
988	6ZYM_2	6ZYM_2	Homo sapiens	U2 snRNA	undefined
989	6W6L_t	6W6L_t	Homo sapiens	28S ribosomal RNA	undefined
990	6QZP_L5	6QZP_L5	Homo sapiens	28S rRNA (3773-MER)	Eukaryotic large subunit ribosomal RNA
991	6OLF_t	6OLF_t	Homo sapiens	28S ribosomal RNA	Eukaryotic large subunit ribosomal RNA
992	6OM0_t	6OM0_t	Homo sapiens	28S ribosomal RNA	Eukaryotic large subunit ribosomal RNA
993	6OLE_t	6OLE_t	Homo sapiens	28S ribosomal RNA	Eukaryotic large subunit ribosomal RNA
994	6XA1_L5	6XA1_L5	Homo sapiens	28S rRNA	undefined
995	6OM7_t	6OM7_t	Homo sapiens	28S ribosomal RNA	Eukaryotic large subunit ribosomal RNA
996	6OLG_A2	6OLG_A2	Homo sapiens	28S ribosomal RNA	Eukaryotic large subunit ribosomal RNA
997	6OLI_t	6OLI_t	Homo sapiens	28S ribosomal RNA	Eukaryotic large subunit ribosomal RNA
998	6OLZ_A2	6OLZ_A2	Homo sapiens	28S ribosomal RNA	Eukaryotic large subunit ribosomal RNA
999	6Y6X_L5	6Y6X_L5	Homo sapiens	28S ribosomal RNA	undefined
1000	6XWJ_A	6XWJ_A	Homo sapiens	RNA (5-R(*GP*GP*UP*GP*CP*CP*UP*AP*AP*UP*AP*UP*UP*UP*AP*GP*GP*CP*AP*CP*C)-3)	undefined
1001	6YAL_3	6YAL_3	Homo sapiens	beta-globin mRNA	undefined
1002	6YAM_3	6YAM_3	Homo sapiens	beta-globin mRNA	undefined
1003	6ZMW_7	6ZMW_7	Homo sapiens	mRNA	undefined
1004	6YBW_7	6YBW_7	Homo sapiens	mRNA	undefined
1005	6GAZ_AV	6GAZ_AV	Homo sapiens	P-site fMet-tRNAMet	undefined
1006	6YDW_AV	6YDW_AV	Homo sapiens	tRNAMet	undefined
1007	6YDW_AY	6YDW_AY	Homo sapiens	tRNAMet	undefined
1008	6GAW_AV	6GAW_AV	Homo sapiens	P-site fMet-tRNAMet	undefined
1009	6GB2_AV	6GB2_AV	Homo sapiens	P-site fMet-tRNAMet	undefined
1010	6YDP_AV	6YDP_AV	Homo sapiens	fMet-tRNAMet (P site)	undefined
1011	7JL3_X	7JL3_X	Homo sapiens	dsRNA strand1	undefined
1012	7JL2_X	7JL2_X	Homo sapiens	RNA (44-MER)	undefined
1013	7JL3_Y	7JL3_Y	Homo sapiens	dsRNA strand 2	undefined
1014	7JL2_Y	7JL2_Y	Homo sapiens	RNA (44-MER)	undefined
1015	6VRD_B	6VRD_B	Homo sapiens	RNA (5-R(*UP*GP*GP*CP*GP*AP*GP*UP*GP*GP*GP*UP*GP*AP*GP*UP*GP*AP*GP*G)-3)	undefined
1016	6ZVH_x	6ZVH_x	Homo sapiens	E-site tRNA	undefined
1017	6ZM7_CC	6ZM7_CC	Homo sapiens	tRNA	undefined
1018	6Z6L_CC	6Z6L_CC	Homo sapiens	tRNA	undefined
1019	6Z6N_CC	6Z6N_CC	Homo sapiens	tRNA	undefined
1020	6ZMI_CC	6ZMI_CC	Homo sapiens	tRNA	undefined
1021	6ZMO_CC	6ZMO_CC	Homo sapiens	tRNA	undefined
1022	6ZME_CC	6ZME_CC	Homo sapiens	tRNA	undefined
1023	5MQF_Y	5MQF_Y	Homo sapiens	MINX pre-mRNA (intron)	undefined
1024	6ZYM_Y	6ZYM_Y	Homo sapiens	pre-mRNA	undefined
1025	5O9Z_Y	5O9Z_Y	Homo sapiens	MINX pre-mRNA	undefined
1026	5MQF_Z	5MQF_Z	Homo sapiens	MINX pre-mRNA (intron)	undefined
1027	6ZYM_Z	6ZYM_Z	Homo sapiens	pre-mRNA	undefined
1028	7A5P_Y	7A5P_Y	Homo sapiens	pre-mRNA	undefined
1029	7BHP_B	7BHP_B	Homo sapiens	Poly GC double helix strand modeled for ES27L density next to EBP1 density	undefined
1030	7A5F_24	7A5F_24	Homo sapiens	mt-tRNA	undefined
1031	7A5G_C	7A5G_C	Homo sapiens	P tRNA	undefined
1032	7A5J_x	7A5J_x	Homo sapiens	mt-tRNA	undefined
1033	7A5I_94	7A5I_94	Homo sapiens	mt-tRNA	undefined
1034	7A5I_99	7A5I_99	Homo sapiens	mt-tRNA	undefined
1035	7A5H_24	7A5H_24	Homo sapiens	mt-tRNA	undefined
1036	7A5K_FE	7A5K_FE	Homo sapiens	mt-tRNA	undefined
1037	7A5G_24	7A5G_24	Homo sapiens	P tRNA	undefined
1038	7A5K_24	7A5K_24	Homo sapiens	mt-tRNA	undefined
1039	7A5F_C	7A5F_C	Homo sapiens	mt-tRNA	undefined
1040	7A5I_X	7A5I_X	Homo sapiens	mt-tRNA	undefined
1041	7A5J_G	7A5J_G	Homo sapiens	mt-tRNA	undefined
1042	6AHU_T	6AHU_T	Homo sapiens	tRNA	tRNA
1043	7A5G_j	7A5G_j	Homo sapiens	E tRNA	undefined
1044	7A5P_2	7A5P_2	Homo sapiens	U2 snRNA	undefined
1045	6IZP_A	6IZP_A	Homo sapiens	RNA (29-MER)	undefined
1046	2LUB_A	2LUB_A	Homo sapiens	RNA (37-MER)	undefined
1047	2L2J_A	2L2J_A	Homo sapiens	RNA (42-MER)	undefined
1048	2L2K_A	2L2K_A	Homo sapiens	RNA (42-MER)	undefined
1049	2KX8_A	2KX8_A	Homo sapiens	-	undefined
1050	6N4O_C	6N4O_C	Homo sapiens	RNA (5-R(P*UP*GP*GP*AP*GP*UP*GP*UP*GP*AP*CP*AP*AP*UP*GP*GP*UP*GP*UP*UP*U)-3)	undefined
1051	5KI6_B	5KI6_B	Homo sapiens	miR-122	undefined
1052	6MFR_D	6MFR_D	Homo sapiens	RNA (5-R(P*UP*GP*GP*AP*GP*UP*GP*UP*GP*AP*CP*AP*AP*UP*GP*GP*UP*GP*UP*U)-3)	undefined
1053	6NIT_C	6NIT_C	Homo sapiens	RNA (5-R(P*UP*GP*GP*AP*GP*UP*GP*UP*GP*AP*CP*AP*AP*UP*GP*GP*UP*GP*UP*UP*U)-3)	undefined
1054	6MDZ_C	6MDZ_C	Homo sapiens	RNA (5-R(P*UP*GP*GP*AP*GP*UP*GP*UP*GP*AP*CP*AP*AP*UP*GP*GP*UP*GP*UP*U)-3)	undefined
1055	6MDZ_D	6MDZ_D	Homo sapiens	RNA (5-R(P*UP*GP*GP*AP*GP*UP*GP*UP*GP*AP*CP*AP*AP*UP*GP*GP*UP*GP*UP*U)-3)	undefined
1056	6NIT_D	6NIT_D	Homo sapiens	RNA (5-R(P*UP*GP*GP*AP*GP*UP*GP*UP*GP*AP*CP*AP*AP*UP*GP*GP*UP*GP*UP*UP*U)-3)	undefined
1057	6MFR_C	6MFR_C	Homo sapiens	RNA (5-R(P*UP*GP*GP*AP*GP*UP*GP*UP*GP*AP*CP*AP*AP*UP*GP*GP*UP*GP*UP*U)-3)	undefined
1058	5BTM_B	5BTM_B	Homo sapiens	RNA (55-mer)	undefined
1059	5BTM_A	5BTM_A	Homo sapiens	RNA (55-mer)	undefined
1060	6AJK_B	6AJK_B	Homo sapiens	RNA (28-MER)	undefined
1061	6AAX_D	6AAX_D	Homo sapiens	RNA (28-mer)	undefined
1062	6AAS_A	6AAS_A	Homo sapiens	RNA (28-MER)	undefined
1063	6AAX_B	6AAX_B	Homo sapiens	RNA (28-mer)	undefined
1064	6BG9_A	6BG9_A	Homo sapiens	RNA dimerization signal	Human immunodeficiency virus type 1 dimerisation initiation site
1065	6BG9_B	6BG9_B	Homo sapiens	RNA dimerization signal	Human immunodeficiency virus type 1 dimerisation initiation site
1066	5UDZ_W	5UDZ_W	Homo sapiens	let-7f-1 pre-element	undefined
1067	5UDZ_V	5UDZ_V	Homo sapiens	let-7f-1 pre-element	undefined
1068	5UNE_B	5UNE_B	Homo sapiens	RNA (47-MER)	undefined
1069	5UNE_A	5UNE_A	Homo sapiens	RNA (47-MER)	undefined
1070	6DU5_B	6DU5_B	Homo sapiens	hp6-RNA (25-MER)	undefined
1071	6DU4_B	6DU4_B	Homo sapiens	hp1x-RNA (29-MER)	undefined
1072	5ED2_E	5ED2_E	Homo sapiens	RNA (5-R(P*GP*CP*UP*CP*GP*CP*GP*AP*UP*GP*CP*UP*(8AZ)P*GP*AP*GP*GP*GP*CP*UP*CP*UP*G)-3)	undefined
1073	5ED2_B	5ED2_B	Homo sapiens	RNA (5-R(P*GP*CP*UP*CP*GP*CP*GP*AP*UP*GP*CP*UP*(8AZ)P*GP*AP*GP*GP*GP*CP*UP*CP*UP*G)-3)	undefined
1074	6D06_B	6D06_B	Homo sapiens	RNA (5-R(*GP*CP*UP*CP*GP*CP*GP*AP*UP*GP*CP*UP*(8AZ)P*GP*AP*GP*GP*GP*CP*UP*CP*UP*G)-3)	undefined
1075	5ED2_F	5ED2_F	Homo sapiens	RNA (5-R(P*CP*AP*GP*AP*GP*CP*CP*CP*CP*CP*CP*AP*GP*CP*AP*UP*CP*GP*CP*GP*AP*GP*C)-3)	undefined
1076	6D06_C	6D06_C	Homo sapiens	RNA (5-R(*CP*AP*GP*AP*GP*CP*CP*CP*CP*CP*NP*AP*GP*CP*AP*UP*CP*GP*CP*GP*AP*GP*C)-3)	undefined
1077	5ED2_C	5ED2_C	Homo sapiens	RNA (5-R(P*CP*AP*GP*AP*GP*CP*CP*CP*CP*CP*CP*AP*GP*CP*AP*UP*CP*GP*CP*GP*AP*GP*C)-3)	undefined
1078	6AHD_G	6AHD_G	Homo sapiens	pre-mRNA	undefined
1079	6ID1_G	6ID1_G	Homo sapiens	pre-mRNA	undefined
1080	6ICZ_G	6ICZ_G	Homo sapiens	pre-mRNA	undefined
1081	6AH0_G	6AH0_G	Homo sapiens	pre-mRNA	undefined
1082	5YZG_G	5YZG_G	Homo sapiens	Pre-mRNA	undefined
1083	6ID0_G	6ID0_G	Homo sapiens	pre-mRNA	undefined
1084	6IP5_zu	6IP5_zu	Homo sapiens	P-site tRNA	tRNA
1085	6IP6_zy	6IP6_zy	Homo sapiens	P-site tRNA	tRNA
1086	6IP5_zy	6IP5_zy	Homo sapiens	P-site tRNA	tRNA
1087	6IP8_zy	6IP8_zy	Homo sapiens	P-site tRNA	tRNA
1088	6IP6_zz	6IP6_zz	Homo sapiens	HCV-IRES RNA	Hepatitis C virus internal ribosome entry site
1089	6IP8_zz	6IP8_zz	Homo sapiens	HCV-IRES RNA	Hepatitis C virus internal ribosome entry site
1090	6LXD_D	6LXD_D	Homo sapiens	RNA (102-mer)	mir-16 microRNA precursor family
1091	6MFN_C	6MFN_C	Homo sapiens	RNA (5-R(P*UP*UP*CP*AP*CP*AP*GP*UP*G)-3)	undefined
1092	6N5S_A	6N5S_A	Homo sapiens	RNA (123-MER)	ydaO/yuaA leader
1093	6N5R_A	6N5R_A	Homo sapiens	RNA (125-MER)	ydaO/yuaA leader
1094	6N5Q_A	6N5Q_A	Homo sapiens	RNA (128-MER)	ydaO/yuaA leader
1095	6N5P_A	6N5P_A	Homo sapiens	RNA (127-MER)	ydaO/yuaA leader
1096	6N5T_A	6N5T_A	Homo sapiens	RNA (126-MER)	ydaO/yuaA leader
1097	6N5K_A	6N5K_A	Homo sapiens	RNA (125-MER)	ydaO/yuaA leader
1098	6N5L_A	6N5L_A	Homo sapiens	RNA (124-MER)	ydaO/yuaA leader
1099	6N5N_A	6N5N_A	Homo sapiens	RNA (125-MER)	ydaO/yuaA leader
1100	6N5O_A	6N5O_A	Homo sapiens	RNA (126-MER)	ydaO/yuaA leader
1101	6RFL_U	6RFL_U	Homo sapiens	chr17.trna16-GlnTTG	tRNA
1102	6MXQ_A	6MXQ_A	Homo sapiens	RNA C-JUN TL	undefined
1103	6NOA_A	6NOA_A	Homo sapiens	C-JUN SL1	undefined
1104	6PK9_A	6PK9_A	Homo sapiens	RNA (5-R(*GP*GP*AP*GP*GP*GP*UP*AP*GP*AP*CP*UP*CP*GP*CP*UP*CP*UP*CP*C)-3)	undefined
1105	5ZAL_C	5ZAL_C	Homo sapiens	RNA (73-mer)	let-7 microRNA precursor
1106	5ZAM_C	5ZAM_C	Homo sapiens	RNA (73-mer)	let-7 microRNA precursor
1107	4WKR_D	4WKR_D	Homo sapiens	7SK GGHP4 (300-332)	undefined
1108	4WKR_C	4WKR_C	Homo sapiens	7SK GGHP4 (300-332)	undefined
1109	4X4N_D	4X4N_D	Homo sapiens	G70A tRNA minihelix	undefined
1110	4X4T_D	4X4T_D	Homo sapiens	G70A tRNA minihelix ending in CCACCA	undefined
1111	4X4U_G	4X4U_G	Homo sapiens	human MenBeta minihelix	undefined
1112	4X4N_G	4X4N_G	Homo sapiens	G70A tRNA minihelix	undefined
1113	4X4V_B	4X4V_B	Homo sapiens	Human MenBeta minihelix ending in CCACC	undefined
1114	4X4Q_D	4X4Q_D	Homo sapiens	G70A tRNA minihelix ending in CCAC	undefined
1115	4X4V_D	4X4V_D	Homo sapiens	Human MenBeta minihelix ending in CCACC	undefined
1116	4X4S_D	4X4S_D	Homo sapiens	G70A tRNA minihelix ending in CCACC	undefined
1117	4X4O_B	4X4O_B	Homo sapiens	G70A tRNA minihelix	undefined
1118	4X4P_H	4X4P_H	Homo sapiens	G70A tRNA minihelix ending in CCAC	undefined
1119	4X4N_B	4X4N_B	Homo sapiens	G70A tRNA minihelix	undefined
1120	4X4S_B	4X4S_B	Homo sapiens	G70A tRNA minihelix ending in CCACC	undefined
1121	4X4T_B	4X4T_B	Homo sapiens	G70A tRNA minihelix ending in CCACCA	undefined
1122	4X4O_D	4X4O_D	Homo sapiens	G70A tRNA minihelix	undefined
1123	4X4P_B	4X4P_B	Homo sapiens	G70A tRNA minihelix ending in CCAC	undefined
1124	4X4P_D	4X4P_D	Homo sapiens	G70A tRNA minihelix ending in CCAC	undefined
1125	4X4U_B	4X4U_B	Homo sapiens	human MenBeta minihelix	undefined
1126	4X4U_D	4X4U_D	Homo sapiens	human MenBeta minihelix	undefined
1127	4X4T_G	4X4T_G	Homo sapiens	G70A tRNA minihelix ending in CCACCA	undefined
1128	4X4P_F	4X4P_F	Homo sapiens	G70A tRNA minihelix ending in CCAC	undefined
1129	4X4R_D	4X4R_D	Homo sapiens	G70A tRNA minihelix ending in CCACC	undefined
1130	4X4R_B	4X4R_B	Homo sapiens	G70A tRNA minihelix ending in CCACC	undefined
1131	4X4Q_B	4X4Q_B	Homo sapiens	G70A tRNA minihelix ending in CCAC	undefined
1132	5MWI_A	5MWI_A	Homo sapiens	RNA G(CUG)8C duplex	undefined
1133	5EW7_B	5EW7_B	Homo sapiens	RNA (5-R(*CP*CP*CP*CP*GP*GP*CP*CP*CP*CP*GP*GP*CP*CP*CP*CP*GP*GP*CP*CP*CP*C)-3)	undefined
1134	5EW4_A	5EW4_A	Homo sapiens	RNA (5-R(*CP*CP*CP*CP*GP*GP*CP*CP*CP*CP*GP*GP*CP*CP*CP*CP*GP*GP*CP*CP*CP*C)-3)	undefined
1135	5EW7_A	5EW7_A	Homo sapiens	RNA (5-R(*CP*CP*CP*CP*GP*GP*CP*CP*CP*CP*GP*GP*CP*CP*CP*CP*GP*GP*CP*CP*CP*C)-3)	undefined
1136	5EW4_B	5EW4_B	Homo sapiens	RNA (5-R(*CP*CP*CP*CP*GP*GP*CP*CP*CP*CP*GP*GP*CP*CP*CP*CP*GP*GP*CP*CP*CP*C)-3)	undefined
1137	5UZT_A	5UZT_A	Homo sapiens	pre-miR-21	undefined
1138	5UZZ_A	5UZZ_A	Homo sapiens	pre-miR21	undefined
1139	6FF4_Z	6FF4_Z	Homo sapiens	pre mRNA	undefined
1140	6FEC_F	6FEC_F	Homo sapiens	Messenger RNA (26-MER)	undefined
1141	6FF7_Z	6FF7_Z	Homo sapiens	pre-mRNA	undefined
1142	6GBM_A	6GBM_A	Homo sapiens	RNA (5-R(*GP*GP*CP*AP*GP*AP*UP*UP*AP*CP*AP*AP*UP*UP*CP*UP*AP*UP*UP*UP*GP*CP*C)-3)	undefined
1143	6GAW_AX	6GAW_AX	Homo sapiens	MT-CO3 mRNA	undefined
1144	6GAZ_AX	6GAZ_AX	Homo sapiens	MT-CO3 mRNA	undefined
1145	5WWR_C	5WWR_C	Homo sapiens	tRNA	tRNA
1146	5WWT_D	5WWT_D	Homo sapiens	tRNA	tRNA
1147	5WWS_C	5WWS_C	Homo sapiens	tRNA	tRNA
1148	5WWS_D	5WWS_D	Homo sapiens	tRNA	tRNA
1149	5WWT_C	5WWT_C	Homo sapiens	tRNA	tRNA
1150	5WWR_D	5WWR_D	Homo sapiens	tRNA	tRNA
1151	6AHU_A	6AHU_A	Homo sapiens	H1 RNA	Nuclear RNase P
1152	6AHR_A	6AHR_A	Homo sapiens	H1 RNA	Nuclear RNase P
1153	6D12_C	6D12_C	Homo sapiens	human 7SK RNA stem-loop 4	undefined
1154	6SDY_B	6SDY_B	Homo sapiens	hARF1 SBS dsRNA	undefined
1155	6SDW_B	6SDW_B	Homo sapiens	hARF1 SBS dsRNA	undefined
1156	6SJD_D	6SJD_D	Homo sapiens	RNA (5-R(*UP*GP*CP*GP*AP*CP*AP*GP*UP*CP*GP*GP*UP*AP*GP*CP*A)-3)	undefined
1157	6SNJ_B	6SNJ_B	Homo sapiens	U1 snRNA stem loop III	undefined
1158	6SQQ_ZZZ	6SQQ_ZZZ	Homo sapiens	RNA hairpin	undefined
1159	6SQQ_YYY	6SQQ_YYY	Homo sapiens	RNA hairpin	undefined
1160	6SQN_Z	6SQN_Z	Homo sapiens	RNA hairpin	undefined
1161	6SQN_Y	6SQN_Y	Homo sapiens	RNA hairpin	undefined
1162	6SQQ_XXX	6SQQ_XXX	Homo sapiens	RNA hairpin	undefined
1163	6SQN_X	6SQN_X	Homo sapiens	RNA hairpin	undefined
1164	6DCB_B	6DCB_B	Homo sapiens	human 7SK RNA stem-loop 1 proximal	undefined
1165	6DCC_B	6DCC_B	Homo sapiens	human 7SK RNA stem-loop 1 proximal methylated	undefined
1166	1E7K_D	1E7K_D	Homo sapiens	RNA (5-R(*GP*CP*CP*AP*AP*UP*GP*AP*GP*GP*UP*UP*UP* AP*UP*CP*CP*GP*AP*GP*G*C(-3)	undefined
1167	1E7K_C	1E7K_C	Homo sapiens	RNA (5-R(*GP*CP*CP*AP*AP*UP*GP*AP*GP*GP*UP*UP*UP* AP*UP*CP*CP*GP*AP*GP*G*C(-3)	undefined
1168	1E8S_C	1E8S_C	Homo sapiens	7SL RNA	undefined
1169	1E8O_E	1E8O_E	Homo sapiens	7SL RNA	undefined
1170	1DZ5_C	1DZ5_C	Homo sapiens	RNA (5-R(*GP*AP*GP*AP*CP*AP*UP*UP*GP*CP*AP*CP*CP* CP*GP*GP*AP*GP*UP*CP*UP*C)-3)	undefined
1171	1DZ5_D	1DZ5_D	Homo sapiens	RNA (5-R(*GP*AP*GP*AP*CP*AP*UP*UP*GP*CP*AP*CP*CP* CP*GP*GP*AP*GP*UP*CP*UP*C)-3)	undefined
1172	6ZMO_CB	6ZMO_CB	Homo sapiens	tRNA	undefined
1173	1A9N_Q	1A9N_Q	Homo sapiens	RNA (5-R(*CP*CP*UP*GP*GP*UP*AP*UP*UP*GP*CP*AP*GP*UP*AP*CP*CP*UP*CP*CP*AP*GP* GP*U)-3)	undefined
1174	1A9N_R	1A9N_R	Homo sapiens	RNA (5-R(*CP*CP*UP*GP*GP*UP*AP*UP*UP*GP*CP*AP*GP*UP*AP*CP*CP*UP*CP*CP*AP*GP* GP*U)-3)	undefined
1175	6V5C_D	6V5C_D	Homo sapiens	Pri-miR-16-2 (66-MER)	mir-16 microRNA precursor family
1176	6V5B_D	6V5B_D	Homo sapiens	Pri-miR-16-2 (78-MER)	mir-16 microRNA precursor family
1177	6V4X_Z	6V4X_Z	Homo sapiens	U7 snRNA	U7 small nuclear RNA
1178	6VFF_C	6VFF_C	Homo sapiens	RNA (5-R(*GP*CP*UP*CP*GP*CP*GP*AP*UP*GP*CP*UP*(8AZ)P*GP*AP*GP*GP*GP*CP* UP*CP*UP*GP*AP*UP*AP*GP*CP*UP*AP*CP*G)-3)	undefined
1179	6VFF_D	6VFF_D	Homo sapiens	RNA(5-R(*CP*GP*UP*AP*GP*CP*UP*AP*UP*CP*AP*GP*AP*GP*CP*CP*CP*CP*CP*CP*AP*GP*CP*AP*UP*CP*GP*CP*GP*AP*GP*C)-3)	undefined
1180	6Z6M_CC	6Z6M_CC	Homo sapiens	tRNA	undefined
1181	6ZM5_w	6ZM5_w	Homo sapiens	A-site tRNA with aminoacylation	undefined
1182	6ZM6_w	6ZM6_w	Homo sapiens	A-site tRNA	undefined
1183	6ZM5_x	6ZM5_x	Homo sapiens	P-site tRNA	undefined
1184	6ZM6_x	6ZM6_x	Homo sapiens	P-site tRNA	undefined
1185	6XA1_Bv	6XA1_Bv	Homo sapiens	P-tRNA	undefined
1186	6OL3_C	6OL3_C	Human adenovirus 2	Adenovirus Virus-Associated (VA) RNA I apical and central domains	VA RNA
1187	5XJC_G	5XJC_G	Human adenovirus 2	pre-mRNA	undefined
1188	6QDV_I	6QDV_I	Human adenovirus 2	Intron lariat: MINX RNA	undefined
1189	6QX9_I	6QX9_I	Human adenovirus 2	AdML pre-mRNA	undefined
1190	5HSW_B	5HSW_B	Human gammaherpesvirus 8	RNA (5-R(P*UP*CP*UP*UP*GP*AP*AP*GP*CP*AP*GP*CP*UP*UP*CP*CP*AP*G)-3)	undefined
1191	6GML_P	6GML_P	Human immunodeficiency virus	TAR RNA	Trans-activation response element (TAR)
1192	4PMI_A	4PMI_A	Human immunodeficiency virus	Rev-Response-Element RNA	undefined
1193	5L1Z_N	6MCE_A, 6XH1_D, 5J2W_B, 5L1Z_N, 1UUD_B, 7JU1_X, 6XH0_D, 5J0M_B, 6XH2_D, 5J1O_B, 1QD3_A, 2KMJ_A, 6CMN_D, 1LVJ_A, 1UUI_B, 6XH3_D	Human immunodeficiency virus	HIV-1 TAR RNA, RNA (28-MER), RNA (29-MER), Apical region (29-mer) of the HIV-1 TAR RNA element, TAR RNA, Trans-Activation Response RNA Element, RNA (5-(*GP*GP*CP*AP*GP*AP*UP*CP*UP*GP*AP*GP *CP*CP*UP*GP*GP*GP*AP*GP*CP*UP*CP*UP*CP*UP*GP*CP*C) -3), HIV-1 Trans Activating Region RNA, 5-R(*GP*GP*CP*AP*GP*AP*UP*CP*UP*GP*AP*GP*CP* CP*UP*GP*GP*GP*AP*GP*CP*UP*CP*UP*CP*UP*GP*CP*C)-3, Apical region (29mer) …	undefined
1194	6CYT_N	6CYT_N	Human immunodeficiency virus	RNA (5-R(P*AP*UP*CP*UP*GP*AP*GP*CP*CP*UP*GP*GP*GP*AP*GP*CP*U)-3)	undefined
1195	1UTS_B	1UTS_B	Human immunodeficiency virus	RNA (5-(*GP*GP*CP*AP*GP*AP*UP*CP*UP*GP*AP*GP *CP*CP*UP*GP*GP*GP*AP*GP*CP*UP*CP*UP*CP*UP*GP*CP*C) -3)	undefined
1196	6VU1_A	6VU1_A	Human immunodeficiency virus	RNA (34-MER)	undefined
1197	6VVJ_A	6VVJ_A	Human immunodeficiency virus	RNA (130-MER)	undefined
1198	6VWM_4	6VWL_4, 6VWM_4, 6VWN_4	Human immunodeficiency virus	HIV1 frameshift stimulating sequence mRNA, HIV frameshift stimulating sequence mRNA	undefined
1199	6WB1_C	6B19_C, 6WB1_C, 6WAZ_C, 6WB0_C, 6WB2_C	Human immunodeficiency virus	HIV-1 viral RNA genome fragment, RNA genome fragment	undefined, HIV primer binding site (PBS)
1200	7LVA_A	7LVA_A	Human immunodeficiency virus	RNA (103-MER)	undefined
1201	2N1Q_A	2N1Q_A	Human immunodeficiency virus	RNA (155-MER)	Human immunodeficiency virus type 1 dimerisation initiation site, Human immunodeficiency virus type 1 major splice donor, HIV-1 stem-loop 3 Psi packaging signal
1202	2LDL_A	2LDL_A	Human immunodeficiency virus	RNA (27-MER)	undefined
1203	7KJX_C	7KJW_C, 7KJX_C, 7KJV_C	Human immunodeficiency virus	HIV-1 viral RNA fragment	undefined
1204	6HAK_E	6HAK_E, 6HAK_T	Human immunodeficiency virus	RNA (5-R(P*AP*GP*UP*GP*GP*CP*GP*GP*CP*CP*GP*AP*AP*CP*AP*GP*GP*GP*AP*C)-3)	undefined
1205	1BVJ_A	1BVJ_A	Human immunodeficiency virus	RNA (5-R(P*GP*GP*CP*GP*AP*CP*GP*GP*UP*GP*UP*AP*AP*AP*AP*AP*UP*CP*UP*CP*GP*CP* C)-3)	undefined
1206	1G70_A	1G70_A	Human immunodeficiency virus	HIV-1 RRE-IIB 32 NUCLEOTIDE RNA	undefined
1207	4BKK_A	4BKK_A	Human respiratory syncytial virus	RNA (161-MER)	undefined
1208	4BBL_Z	4BBL_Z, 4BBL_Y	Influenza A virus	-	undefined
1209	6Y0C_IN1	6Y0C_IN1	Influenza A virus	RNA (5-R(*AP*GP*UP*AP*GP*AP*AP*AP*CP*AP*AP*GP*GP*GP*CP*CP*UP*UP*UP*U)-3)	undefined
1210	6T0V_R	6T0V_R	Influenza A virus	3 vRNA	undefined
1211	6T0V_M	6T0V_M	Influenza A virus	Capped mRNA	undefined
1212	6T0U_V	6T0U_V	Influenza B virus	vRNA	undefined
1213	6TW1_V	6TW1_V	Influenza B virus	vRNA	undefined
1214	6SZU_V	6SZU_V	Influenza B virus	vRNA	undefined
1215	6T2C_V	6T2C_V, 6T0W_V	Influenza B virus	vRNA	undefined
1216	6SZV_R	6SZV_R	Influenza B virus	3 vRNA	undefined
1217	6QCS_R	6QCT_R, 6QCS_R	Influenza B virus	3 end	undefined
1218	6SZV_M	6SZV_M	Influenza B virus	Capped mRNA	undefined
1219	6QCT_M	6QCT_M	Influenza B virus	capped RNA	undefined
1220	6P5J_1	6P5K_1, 6P5I_1, 6P5J_1, 6P4H_1, 6P4G_1	Israeli acute paralysis virus	IAPV-IRES	undefined
1221	6P5N_1	6P5N_1	Israeli acute paralysis virus	IAPV-IRES	undefined
1222	3JAQ_2	3JAQ_2	Kluyveromyces lactis	18S rRNA	Eukaryotic small subunit ribosomal RNA
1223	6FYY_2	6UZ7_2, 6GSN_2, 4V92_A2, 3JAP_2, 3J80_2, 5IT7_2, 3J81_2, 6GSM_2, 3JAM_2, 5IT9_2, 6FYY_2, 6FYX_2	Kluyveromyces lactis	18S rRNA, 18S rRNA (1798-MER), 18S RRNA, 18S ribosomal RNA	Eukaryotic small subunit ribosomal RNA
1224	3JAP_1	3JAP_1	Kluyveromyces lactis	Met-tRNAi (U31:A39 variant)	tRNA
1225	4V91_3	6UZ7_7, 5IT7_7, 4V91_3	Kluyveromyces lactis	5S ribosomal RNA, 5S RRNA, RNA (121-MER)	5S ribosomal RNA
1226	5IT7_8	5IT7_8	Kluyveromyces lactis	5.8S ribosomal RNA	5.8S ribosomal RNA
1227	4V91_4	4V91_4	Kluyveromyces lactis	5.8S RRNA	5.8S ribosomal RNA
1228	6UZ7_5	6UZ7_5	Kluyveromyces lactis	25S ribosomal RNA	Eukaryotic large subunit ribosomal RNA
1229	4V91_1	4V91_1	Kluyveromyces lactis	25S RRNA	Eukaryotic large subunit ribosomal RNA
1230	6UZ7_8	6UZ7_8	Kluyveromyces lactis	5.8S ribosomal RNA	Eukaryotic small subunit ribosomal RNA, Eukaryotic large subunit ribosomal RNA
1231	4C4W_H	4C4W_H, 4C4W_D	Kneallhazia solenopsae	TSKT-23	undefined
1232	4UER_A	4UER_A	Lachancea kluyveri	18S RRNA	Eukaryotic small subunit ribosomal RNA
1233	6W64_B	6W64_B	Lachnospiraceae bacterium	crRNA	undefined
1234	6NME_G	6NM9_E, 6NMA_G, 6OMV_G, 6NM9_G, 6P7N_F, 6NME_G, 6P7N_B, 6NMC_G, 6NMD_G, 6P7M_B	Lachnospiraceae bacterium	crRNA, mature crRNA, RNA (25-MER), -	undefined
1235	5W1I_B	5W1I_B, 5W1H_B, 5W1I_D	Lachnospiraceae bacterium	mature crRNA	undefined
1236	5WLH_B	5WLH_B	Lachnospiraceae bacterium	pre-crRNA	undefined
1237	6XMG_C	6XMG_C, 6XMF_C	Lachnospiraceae bacterium	RNA (130-MER), RNA (116-MER)	undefined
1238	6XMG_E	6XMG_E	Lachnospiraceae bacterium	RNA (5-R(P*UP*UP*AP*AP*UP*GP*CP*GP*GP*UP*AP*GP*UP*UP*UP*AP*UP*CP*AP*CP*AP*GP*UP*U)-3)	undefined
1239	6W62_B	6W62_B	Lachnospiraceae bacterium	crRNA	undefined
1240	4JF2_A	4JF2_A	Lacticaseibacillus rhamnosus	PreQ1-II Riboswitch	undefined
1241	5D5L_D	5D5L_D, 5D5L_B, 5D5L_C, 5D5L_A	Lactobacillus rhamnosus	PreQ1-II riboswitch	undefined
1242	7D0G_A	7D0G_A	Lactococcus cremoris	RNA (714-MER)	undefined
1243	7D0F_A	7D1A_A, 7D0F_A	Lactococcus cremoris	RNA (692-MER), RNA (738-MER)	undefined
1244	4Y1I_A	6CC1_B, 6CC3_A, 6CB3_B, 6CC3_B, 4Y1J_B, 4Y1I_A, 6CB3_A, 4Y1J_A, 6CC1_A, 4Y1I_B	Lactococcus lactis	yybP-ykoY riboswitch, RNA (94-MER), Lactococcus lactis yybP-ykoY riboswitch, RNA (99-MER), RNA (101-MER)	yybP-ykoY manganese riboswitch, undefined
1245	5MYJ_AA	5MYJ_AA	Lactococcus lactis	16S ribosomal RNA	Bacterial small subunit ribosomal RNA
1246	5MYJ_BA	5MYJ_BA	Lactococcus lactis	23S ribosomal RNA	Bacterial large subunit ribosomal RNA
1247	5MYJ_BB	5MYJ_BB	Lactococcus lactis	5S ribosomal RNA	5S ribosomal RNA
1248	5G2X_A	5G2X_A	Lactococcus lactis	GROUP II INTRON	Group II catalytic intron
1249	5G2Y_A	5G2Y_A	Lactococcus lactis	GROUP II INTRON	Group II catalytic intron
1250	6BJH_C	6BJH_C, 6BJV_C, 6BJG_C	Lampyridae	RNA (5-R(P*UP*CP*GP*AP*AP*GP*UP*AP*UP*UP*CP*CP*GP*CP*GP*UP*AP*CP*GP*UP*U)-3)	undefined
1251	6BJH_D	6BJH_D, 6BJG_D, 6BJV_D	Lampyridae	RNA (5-R(P*CP*GP*UP*AP*CP*GP*CP*GP*GP*AP*AP*UP*AP*CP*UP*UP*CP*GP*AP*UP*U)-3)	undefined
1252	3IY8_A	3IY8_A	Leishmania	Leishmania tarentolae mitochondrial small subunit	Trypanosomatid mitochondrial small subunit ribosomal RNA
1253	3IY9_A	3IY9_A	Leishmania	Leishmania Tarentolae Mitochondrial Large Ribosomal Subunit	Trypanosomatid mitochondrial large subunit ribosomal RNA
1254	6AZ3_1	3JCS_1, 6AZ3_1, 5T2A_A	Leishmania	LSU-alpha, 26S alpha ribosomal RNA, rRNA alpha	Eukaryotic large subunit ribosomal RNA
1255	3JCS_2	3JCS_2, 5T2A_B	Leishmania	26S delta ribosomal RNA, LSU-beta	Eukaryotic large subunit ribosomal RNA
1256	6AZ3_2	6AZ3_2	Leishmania	rRNA beta	Eukaryotic large subunit ribosomal RNA
1257	3JCS_3	6AZ3_3, 3JCS_3, 5T2A_E	Leishmania	26S gamma ribosomal RNA, srRNA1, rRNA gamma	undefined
1258	6AZ3_4	5T2A_G, 6AZ3_4, 3JCS_4	Leishmania	26S delta ribosomal RNA, rRNA delta, srRNA2	Eukaryotic large subunit ribosomal RNA
1259	5T2A_H	3JCS_5, 5T2A_H, 6AZ3_5	Leishmania	rRNA epsilon, srRNA4, 26S epsilon ribosomal RNA	undefined
1260	6AZ3_6	6AZ3_6	Leishmania	rRNA zeta	undefined
1261	5T2A_F	5T2A_F	Leishmania	srRNA3	undefined
1262	3JCS_6	3JCS_6	Leishmania	26S zeta ribosomal RNA	undefined
1263	6AZ3_7	6AZ3_7, 3JCS_7	Leishmania	rRNA 5.8S, 5.8S ribosomal RNA	5.8S ribosomal RNA
1264	5T2A_D	3JCS_8, 5T2A_D, 6AZ3_8	Leishmania	5S ribosomal RNA, rRNA 5S, 5S rRNA	5S ribosomal RNA
1265	4K32_A	4K31_C, 4K32_A, 4K32_B, 4K31_B	Leishmania	RNA (5-R(*UP*UP*GP*CP*GP*UP*CP*GP*UP*UP*CP*CP*GP*GP*AP*AP*AP*AP*GP*UP*CP*GP*C)-3)	undefined
1266	5T2A_2	5T2A_2, 6AZ1_1	Leishmania	18S rRNA, ribosomal RNA 18S	Eukaryotic small subunit ribosomal RNA
1267	5OSG_2	5OSG_2	Leishmania	18S rRNA	Eukaryotic small subunit ribosomal RNA
1268	5T2A_C	5T2A_C	Leishmania	5.8S rRNA	5.8S ribosomal RNA
1269	5WTK_B	5WTK_B	Leptotrichia shahii	RNA (58-MER)	undefined
1270	7DMQ_B	7DMQ_B	Leptotrichia shahii	CRISPR RNA	undefined
1271	5VW1_C	5VW1_C	Listeria	sgRNA	undefined
1272	6VRC_B	6VRC_B	Listeria	RNA (51-MER)	undefined
1273	6VRB_B	6VRB_B	Listeria	RNA (52-MER)	undefined
1274	6URO_D	6URO_D	Macaca mulatta polyomavirus 1	PAS RNA	undefined
1275	4FRN_B	4FRN_B, 4FRN_A	marine metagenome	Cobalamin riboswitch aptamer domain	AdoCbl variant RNA
1276	4FRG_X	4FRG_X, 4FRG_B	marine metagenome	cobalamin riboswitch aptamer domain	AdoCbl variant RNA
1277	4GMA_Z	4GMA_Z	marine metagenome	Adenosylcobalamin riboswitch	Cobalamin riboswitch
1278	5KTJ_C	5KTJ_C, 5KTJ_A	metagenome	Pistol (50-MER)	Pistol ribozyme
1279	2VPL_B	2VPL_B, 2VPL_D	Methanocaldococcus jannaschii	FRAGMENT OF MRNA FOR L1-OPERON CONTAINING REGULATOR L1-BINDING SITE	undefined
1280	4XCO_E	2V3C_M, 4XCO_M, 1LNG_B, 2V3C_N, 4XCO_E	Methanocaldococcus jannaschii	7S RNA, -, 7S.S SRP RNA	Bacterial small signal recognition particle RNA
1281	3NDB_M	3NDB_M	Methanocaldococcus jannaschii	SRP RNA	Archaeal signal recognition particle RNA
1282	5D8H_A	5DAR_D, 5D6G_0, 5D8H_A, 5DAR_A	Methanocaldococcus jannaschii	74 nt fragment of 23S rRNA, 23S ribosomal RNA	Archaeal large subunit ribosomal RNA
1283	4V4N_B1	4V4N_B1	Methanocaldococcus jannaschii	E-tRNA	tRNA
1284	4V4N_B2	4V4N_B2	Methanocaldococcus jannaschii	16S ribosomal RNA	Archaeal small subunit ribosomal RNA
1285	4V4N_A1	4V4N_A1	Methanocaldococcus jannaschii	23S ribosomal RNA	Archaeal large subunit ribosomal RNA
1286	4V4N_A3	4V4N_A3	Methanocaldococcus jannaschii	5S ribosomal RNA	5S ribosomal RNA
1287	7KJU_A	7KJU_A, 7KJT_A	Methanocaldococcus jannaschii	RNA (70-MER), RNA (75-MER)	undefined
1288	6K0A_Y	6K0B_Y, 6K0B_X, 6K0A_Y, 6K0A_X	Methanocaldococcus jannaschii	-	Archaeal RNase P
1289	5X6B_P	5X6B_P	Methanocaldococcus jannaschii	tRNACys	tRNA
1290	3ADC_C	3ADC_D, 3ADC_C, 3ADD_D, 3ADD_C, 3ADB_C, 3ADB_D	Methanopyrus kandleri	selenocysteine tRNA	Selenocysteine transfer RNA
1291	5V6X_D	5UD5_C, 5V6X_D, 5UD5_D, 5V6X_C	Methanosarcina mazei	RNA (70-MER)	tRNA
1292	4ADX_0	4ADX_0	Methanothermobacter thermautotrophicus	23S ribosomal RNA	Archaeal large subunit ribosomal RNA
1293	4ADX_9	4ADX_9	Methanothermobacter thermautotrophicus	5S Ribosomal RNA	5S ribosomal RNA
1294	4ADX_8	4ADX_8	Methanothermobacter thermautotrophicus	23S Ribosomal RNA EXPANSION SEGMENTS	undefined
1295	4WT8_D2	4WT8_D2	Mitsuaria sp 67	tRNA (5-D(*AP*UP*CP*CP*CP*CP*GP*UP*GP*UP*CP*CP*UP*UP*GP*GP*UP*UP*CP*G)-3)	undefined
1296	4WT8_D4	4WT8_D4	Mitsuaria sp 67	tRNA (76-MER)	tRNA
1297	4WT8_DV	4WT8_DV	Mitsuaria sp 67	DNA (55-MER)	tRNA
1298	2LC8_A	2LC8_A	Moloney murine leukemia virus	RNA (56-MER)	Gag/pol translational readthrough site
1299	2L1F_B	2L1F_A, 2L1F_B	Moloney murine leukemia virus	RNA (65-MER), RNA (66-MER)	Gammaretrovirus core encapsidation signal
1300	2UWM_D	2UWM_D, 2UWM_C	Moorella thermoacetica	5-R(*GP*GP*CP*GP*UP*UP*GP*CP*CP*GP *GP*UP*CP*UP*GP*GP*CP*AP*AP*CP*GP*CP*C)-3	undefined
1301	2MQV_B	2MQV_B	Murine leukemia virus	RNA (68-MER)	undefined
1302	2MQT_A	2MQT_A	Murine leukemia virus	RNA (68-MER)	undefined
1303	2MS0_B	2MS0_B	Murine leukemia virus	tRNApro	tRNA
1304	2MS1_B	2MS1_B	Murine leukemia virus	tRNApro	tRNA
1305	4PQV_A	4PQV_A	Murray Valley encephalitis virus	XRN1-resistant flaviviral RNA	undefined
1306	5Y36_B	5Y36_B	Mus musculus	single-guide RNA	undefined
1307	3RG5_B	3RG5_B, 3RG5_A	Mus musculus	tRNA(Sec)	Selenocysteine transfer RNA
1308	6YAN_3	6YAN_3	Mus musculus	histone 4 (H4) mRNA	undefined
1309	5LSN_A	5LSN_A	Mus musculus	RNA (29-MER)	undefined
1310	5F5F_H	5F5F_H, 5F5F_F, 5F5F_D, 5F5F_B	Mus musculus	RNA (5-R(P*UP*GP*AP*CP*UP*GP*CP*GP*UP*UP*UP*UP*AP*GP*GP*AP*GP*UP*UP*A)-3)	undefined
1311	5F5H_D	5F5H_D, 5F5H_C	Mus musculus	RNA (5-R(P*CP*CP*AP*CP*AP*CP*CP*GP*UP*UP*CP*UP*AP*GP*GP*UP*GP*CP*UP*GP*G)-3)	undefined
1312	5T7B_R	5T7B_R	Mus musculus	RNA (UVP)UAUAGAGCAAGAACACUGUU	undefined
1313	6TQA_G	6TQA_G, 6TQA_H, 6TQA_E, 6TQA_F	Mus musculus	RNA (5-R(P*GP*GP*UP*GP*CP*CP*UP*AP*AP*UP*AP*UP*UP*UP*AP*GP*GP*CP*AP*CP*(CCC))-3)	undefined
1314	6SWA_q	6SWA_q	Mus musculus	28S ribosomal RNA	undefined
1315	6SWA_r	6SWA_r	Mus musculus	5.8S ribosomal RNA	undefined
1316	6SWA_s	6SWA_s	Mus musculus	5S ribosomal RNA	undefined
1317	6V4X_Y	6V4X_Y	Mus musculus	modified H2a pre-mRNA	Histone 3\ UTR stem-loop
1318	6WLQ_A	6UET_A, 6WLR_A, 6WLQ_A, 6UES_A	Mycobacterium	RNA (119-MER)	S-adenosyl methionine (SAM) riboswitch,, undefined
1319	6UFH_B	6UFG_B, 6UFH_B	Mycobacterium	RNA (77-MER)	tRNA
1320	6UFG_A	6UFG_A	Mycobacterium	RNA (166-MER)	undefined
1321	6UFH_A	6UFH_A	Mycobacterium	RNA (167-MER)	undefined
1322	5V93_A	5V93_A	Mycobacterium	23S rRNA	Bacterial large subunit ribosomal RNA
1323	5V7Q_A	5V7Q_A	Mycobacterium	23S rRNA	Bacterial large subunit ribosomal RNA
1324	5V7Q_B	5V7Q_B, 5V93_B	Mycobacterium	5S ribosomal RNA, 5S rRNA	5S ribosomal RNA
1325	5V93_a	5V93_a	Mycobacterium	16S rRNA	Bacterial small subunit ribosomal RNA
1326	5ZEP_a	5ZEB_a, 5ZEU_a, 6DZI_h, 5ZEP_a, 5O5J_A, 6DZK_A	Mycolicibacterium smegmatis	16S rRNA	Bacterial small subunit ribosomal RNA
1327	5O61_BA	5O61_BA	Mycolicibacterium smegmatis	16S rRNA	Bacterial small subunit ribosomal RNA
1328	5XYU_A	5XYU_A	Mycolicibacterium smegmatis	16S RNA	Bacterial small subunit ribosomal RNA
1329	5O61_A	5O61_A	Mycolicibacterium smegmatis	23S rRNA	Bacterial large subunit ribosomal RNA
1330	6DZP_A	6DZP_A	Mycolicibacterium smegmatis	23S rRNA	Bacterial large subunit ribosomal RNA
1331	5ZET_A	5ZET_A	Mycolicibacterium smegmatis	23S rRNA	Bacterial large subunit ribosomal RNA
1332	5XYM_A	5XYM_A	Mycolicibacterium smegmatis	23S RNA	Bacterial large subunit ribosomal RNA
1333	5O60_A	5O60_A	Mycolicibacterium smegmatis	23S rRNA	Bacterial large subunit ribosomal RNA
1334	6DZI_A	6DZI_A	Mycolicibacterium smegmatis	23 S rRNA (3119-MER)	Bacterial large subunit ribosomal RNA
1335	5ZEB_A	5ZEB_A	Mycolicibacterium smegmatis	23S rRNA	Bacterial large subunit ribosomal RNA
1336	5ZEP_A	5ZEP_A	Mycolicibacterium smegmatis	23S rRNA	Bacterial large subunit ribosomal RNA
1337	5ZEB_B	5ZEP_B, 5ZET_B, 5ZEB_B	Mycolicibacterium smegmatis	5S rRNA, P-tRNAfMet	5S ribosomal RNA
1338	5O61_B	5O61_B	Mycolicibacterium smegmatis	5S rRNA	5S ribosomal RNA
1339	6DZI_B	6DZI_B	Mycolicibacterium smegmatis	5S RNA (118-MER)	5S ribosomal RNA
1340	6DZP_B	6DZP_B	Mycolicibacterium smegmatis	5S rRNA	5S ribosomal RNA
1341	5O60_B	5O60_B	Mycolicibacterium smegmatis	5S rRNA	5S ribosomal RNA
1342	5XYM_B	5XYM_B	Mycolicibacterium smegmatis	5S RNA	5S ribosomal RNA
1343	5O61_BW	5O61_BW	Mycolicibacterium smegmatis	P/P-site Phe-tRNA(Phe)	tRNA
1344	6UFM_A	6UFM_A	Mycolicibacterium smegmatis	RNA (77-MER)	tRNA
1345	5ZEY_A	5ZEY_A	Mycolicibacterium smegmatis	tmRNA	transfer-messenger RNA
1346	2N6X_A	2N6X_A	Neisseria meningitidis	RNA (43-MER)	undefined
1347	2N6W_A	2N6W_A	Neisseria meningitidis	RNA (68-MER)	undefined
1348	2N6T_A	2N6T_A	Neisseria meningitidis	RNA (42-MER)	undefined
1349	2N6S_A	2N6S_A	Neisseria meningitidis	RNA (36-MER)	undefined
1350	4R4P_A	4R4P_A	Neurospora	VS ribozyme RNA	undefined
1351	5V3I_A	5V3I_A, 4R4V_A	Neurospora	VS ribozyme RNA, VS Ribozyme RNA	undefined
1352	2MTK_A	2MTK_A, 2MTJ_A	Neurospora	RNA (47-MER)	undefined
1353	2MI0_A	2MI0_A	Neurospora	5-R(*GP*AP*GP*CP*AP*GP*CP*AP*UP*CP*GP*UP*CP*GP*GP*CP*UP*GP*CP*UP*CP*A)-3	undefined
1354	2MI0_B	2MI0_B	Neurospora	5-R(*GP*CP*GP*GP*CP*AP*GP*UP*UP*GP*AP*CP*UP*AP*CP*UP*GP*UP*CP*GP*C)-3	undefined
1355	2MIS_A	2MIS_A, 2L5Z_A	Neurospora	RNA (26-MER), VS Ribozyme	undefined
1356	2N3R_A	2N3R_A	Neurospora	RNA (62-MER)	undefined
1357	1E4P_A	1E4P_A	Neurospora	RNA (5-R(*GP*UP*GP*CP*GP*AP*AP*GP*AP*CP*GP*AP*AP* AP*GP*UP*CP*CP*GP*AP*GP*CP*GP*C)-3)	undefined
1358	6YWY_A	6YWX_A, 6YWE_A, 6YWY_A, 6YWS_A, 6YWV_A	Neurospora	RNA (2820-MER), 23S rRNA, 23 S rRNA	undefined
1359	6YWE_bb	6YWE_bb	Neurospora	tRNA P/E state	undefined
1360	6YWY_bb	6YWY_bb	Neurospora	P-site-tRNA	undefined
1361	6YWX_bb	6YWX_bb	Neurospora	tRNA E-site	undefined
1362	6YWE_aa	6YWE_aa, 6YWX_aa, 6YW5_aa, 6YWY_aa	Neurospora	16S rRNA	undefined
1363	6UFM_B	6UFM_B	Nocardia farcinica	RNA (98-MER)	undefined
1364	6T3K_A	6T3K_A	Oceanobacillus iheyensis	Group IIC Intron Ribozyme	undefined
1365	4E8N_A	4E8T_A, 4E8R_A, 4E8K_A, 6T3N_A, 5J02_A, 4E8P_A, 4E8Q_A, 4E8N_A, 5J01_A, 4FAX_A, 4FB0_A, 4E8V_A, 6T3R_A, 4FAQ_A, 4FAU_A, 4FAR_A, 4FAW_A, 3G78_A, 6T3S_A, 4E8M_A	Oceanobacillus iheyensis	Group II intron, Group IIC intron, Group IIC Intron Ribozyme, group II intron lariat, GROUP II INTRON LARIAT	undefined, Group II catalytic intron D1-D4-3, Group II catalytic intron D1-D4-1
1366	4DS6_A	4DS6_A	Oceanobacillus iheyensis	Mutant Group IIC Intron	Group II catalytic intron D1-D4-3, Group II catalytic intron D1-D4-1
1367	4Y1N_B	4Y1N_A, 4Y1O_A, 4Y1O_B, 4Y1N_B	Oceanobacillus iheyensis	group II intron	Group II catalytic intron D1-D4-3
1368	4TZP_C	4LCK_C, 4TZZ_F, 4TZP_F, 4TZV_C, 4TZZ_L, 4TZZ_C, 4TZP_C, 4LCK_F, 4TZZ_I, 4TZW_C	Oceanobacillus iheyensis	T-box Stem I RNA, T-box stem I, T-BOX RIBOSWITCH STEM I, T-box Stem I, glyQ T-box Stem I	undefined
1369	4LCK_B	4LCK_B, 4LCK_E	Oceanobacillus iheyensis	tRNA-Gly	tRNA
1370	3J0Q_a	3J0Q_a, 3J0O_a, 3J0L_a, 3J0P_a	Oryctolagus cuniculus	40S ribosomal RNA fragment	undefined
1371	3J0Q_2	3J0L_2, 3J0Q_2, 3J0P_2	Oryctolagus cuniculus	60S ribosomal RNA fragment	Eukaryotic large subunit ribosomal RNA
1372	3J0O_2	3J0O_2	Oryctolagus cuniculus	60S ribosomal RNA fragment	Eukaryotic large subunit ribosomal RNA
1373	3J0P_7	3J0P_7	Oryctolagus cuniculus	60S ribosomal RNA fragment	undefined
1374	3J0Q_7	4CXH_2, 3J0L_7, 4CXG_2, 3J0Q_7	Oryctolagus cuniculus	60S ribosomal RNA fragment, 28S RRNA - H89	Eukaryotic large subunit ribosomal RNA, undefined
1375	3J0O_7	3J0O_7	Oryctolagus cuniculus	60S ribosomal RNA fragment	undefined
1376	3J0Q_Y	3J0Q_Y, 3J0Q_W, 3J0P_W	Oryctolagus cuniculus	tRNA	tRNA
1377	3J0Q_g	3J0Q_g	Oryctolagus cuniculus	40S ribosomal RNA fragment	undefined
1378	3J0O_g	3J0O_g	Oryctolagus cuniculus	40S ribosomal RNA fragment	undefined
1379	3J0P_g	3J0P_g	Oryctolagus cuniculus	40S ribosomal RNA fragment	undefined
1380	3J0L_g	3J0L_g	Oryctolagus cuniculus	40S ribosomal RNA fragment	undefined
1381	3J0P_f	3J0P_f	Oryctolagus cuniculus	40S ribosomal RNA fragment	undefined
1382	3J0L_f	3J0L_f	Oryctolagus cuniculus	40S ribosomal RNA fragment	undefined
1383	3J0O_f	3J0O_f	Oryctolagus cuniculus	40S ribosomal RNA fragment	undefined
1384	3J0Q_f	3J0Q_f	Oryctolagus cuniculus	40S ribosomal RNA fragment	undefined
1385	3J0Q_h	3J0O_h, 3J0L_h, 3J0Q_h, 3J0P_h	Oryctolagus cuniculus	40S ribosomal RNA fragment	Eukaryotic small subunit ribosomal RNA
1386	3J0L_1	3J0L_1	Oryctolagus cuniculus	60S ribosomal RNA fragment	undefined
1387	3J0L_8	3J0O_8, 3J0L_8	Oryctolagus cuniculus	60S ribosomal RNA fragment	undefined
1388	3J0L_W	6HCQ_q3, 3J0O_W, 3J0O_Y, 3J0P_Y, 4UJE_AV, 6HCJ_q3, 4UJD_BA, 3J0O_V, 3J0L_V, 4UJC_AA, 3J0L_W, 3J0L_Y	Oryctolagus cuniculus	A/P tRNA, TRNA-LYS, tRNA, TRNA, A/P RNA	tRNA
1389	3J5Y_D	3J5Y_D	Oryctolagus cuniculus	tRNA-Leu	tRNA
1390	6ZVK_e2	7A01_e2, 5LZW_5, 6R5Q_5, 3JAH_5, 6HCF_52, 6GZ3_A2, 6P5N_5, 6GZ4_A2, 3JAJ_5, 5LZY_5, 5LZS_5, 3JAI_5, 6HCM_52, 6R6P_5, 5LZZ_5, 6R6G_5, 6MTD_5, 6MTC_5, 6MTE_5, 6HCJ_51, 5LZU_5, 6SGC_54, 6FTG_u, 6FTI_u, 6T59_54, 3JAG_5, 3J92_5, 6D9J_5, 5LZV_5, 5LZT_5, 6FRK_5, 6FTJ_u, 6ZVK_e2, 6P5I_5, 6HCQ_51, 6P5K_5, 6R7Q_5, 6GZ5_A2, 6MTB_5, 6P5J_5, 3JAN_5, 5LZX_5, 6D90_5	Oryctolagus cuniculus	28S rRNA, 28S ribosomal RNA, 28S RIBOSOMAL RNA	Eukaryotic large subunit ribosomal RNA, undefined
1391	6FTG_v	4UJC_A4, 5LZV_7, 3JAG_7, 6R5Q_7, 6MTC_7, 6P5I_7, 5LZU_7, 6P5N_7, 6ZVK_d2, 6GZ3_A4, 6MTD_7, 6D9J_7, 6MTE_7, 6FTJ_v, 6MTB_7, 6P5K_7, 6HCQ_71, 3J92_7, 6FTG_v, 6HCM_72, 5LZW_7, 4D67_4, 3JAJ_7, 5LZY_7, 6HCJ_71, 6SGC_74, 6FTI_v, 3JAH_7, 6HCF_72, 6D90_7, 6GZ5_A4, 5LZT_7, 6R6P_7, 3JAN_7, 6P5J_7, 6GZ4_A4, 4UJE_A4, 7A01_d2, 6T59_74, 4D5Y_4, 5LZX_7, 6FRK_7, 6R7Q_7, 6R6G_7, 5LZZ_7	Oryctolagus cuniculus	5S RRNA, 5S ribosomal RNA, 5S RIBOSOMAL RNA, 5S rRNA, 5S Ribosomal RNA	5S ribosomal RNA, undefined
1392	4UJD_A4	4UJD_A4	Oryctolagus cuniculus	5S Ribosomal RNA	5S ribosomal RNA
1393	3JAI_7	3JAI_7	Oryctolagus cuniculus	5S ribosomal RNA	5S ribosomal RNA
1394	5LZS_7	5LZS_7	Oryctolagus cuniculus	5S ribosomal RNA	5S ribosomal RNA
1395	6FTG_w	5LZS_8, 6P5I_8, 3J92_8, 6T59_84, 6R5Q_8, 7A01_h2, 6R6P_8, 6SGC_84, 6P5N_8, 6ZVK_h2, 6D9J_8, 3JAN_8, 6R6G_8, 6R7Q_8, 5LZY_8, 5LZW_8, 4D67_3, 6GZ4_A3, 5LZT_8, 6FTG_w, 6MTC_8, 6HCF_82, 6HCJ_81, 6FTJ_w, 6P5J_8, 6FTI_w, 4UJD_A3, 3JAH_8, 4UJE_A3, 6GZ3_A3, 6GZ5_A3, 6HCM_82, 6P5K_8, 3JAI_8, 3JAG_8, 6HCQ_81, 4D5Y_3, 6MTB_8, 6FRK_8, 5LZU_8, 3JAJ_8, 6MTD_8, 5LZX_8, 5LZZ_8, 6D90_8, 6MTE_8	Oryctolagus cuniculus	5.8S RIBOSOMAL RNA, 5.8S Ribosomal RNA, 5.8S RRNA, 5.8S rRNA, 5.8S ribosomal RNA	5.8S ribosomal RNA, undefined
1396	4UJC_A3	4UJC_A3	Oryctolagus cuniculus	5.8S RIBOSOMAL RNA	5.8S ribosomal RNA
1397	5LZV_8	5LZV_8	Oryctolagus cuniculus	5.8S ribosomal RNA	5.8S ribosomal RNA
1398	6HCM_23	6HCM_23, 6GZ3_Bv, 5LZS_2, 6GZ4_Bv, 5LZU_2, 3JAI_2, 5LZS_ii, 3JAJ_3, 5LZX_2, 3JAN_3, 5LZW_2, 5LZT_2, 6FRK_2, 3JAH_2, 5LZZ_2, 3JAG_2, 6GZ5_Bv, 5LZV_2, 6FTI_q, 6HCF_23, 6T59_23, 6MTB_2	Oryctolagus cuniculus	Val tRNA, P-site tRNA, P/P-site-tRNA, p-Site tRNA, tRNA, tRNA(Val), ap/P-site tRNA	tRNA
1399	5LZY_2	6SGC_33, 5LZS_3, 5LZY_2, 3JAH_3, 5LZV_3, 5LZT_3, 6MTB_4, 5LZW_3, 5LZY_3, 5LZU_3, 6MTC_4, 5LZZ_3, 5LZX_3, 6SGC_23, 3JAI_3, 3JAG_3	Oryctolagus cuniculus	tRNA (Lys3), E-site tRNA, tRNA(Lys), tRNA, Z-site tRNA	tRNA
1400	6ZVK_K3	5LZZ_9, 6R7Q_K, 6P5K_2, 6YAM_2, 6YAL_2, 6SGC_A1, 6R6G_K, 3JAI_9, 6MTE_9, 7JQB_A, 6P5N_2, 6P4G_2, 6YAN_2, 5LZY_9, 4KZY_i, 4UJE_B1, 3JAJ_S2, 5LZU_9, 5LZW_9, 6W2T_a, 5K0Y_A, 5LZS_9, 6MTD_9, 4D61_1, 4KZZ_i, 3JAN_S2, 5LZX_9, 5LZT_9, 6W2S_A, 6P5J_2, 4D5L_1, 6D90_2, 6HCQ_A2, 6MTB_9, 6MTC_9, 4KZX_i, 6HCJ_A2, 6ZVK_K3, 3JAG_9, 5FLX_1, 6R5Q_K, 6P4H_2, 4UJC_C1, 6HCM_A1, 6P5I_2, 6GZ5_B1, 7JQC_A, 3JAH_9, 6GZ4_…	Oryctolagus cuniculus	18S Ribosomal RNA, rRNA, 18S rRNA, 18S RRNA, 18S ribosomal RNA, 18S RRNA 2, 18S RIBOSOMAL RNA	Eukaryotic small subunit ribosomal RNA, undefined
1401	3JAJ_4	3JAJ_4	Oryctolagus cuniculus	SRP 7S RNA	Metazoan signal recognition particle RNA
1402	3JAN_4	3JAN_4	Oryctolagus cuniculus	SRP 7S RNA	Metazoan signal recognition particle RNA
1403	4D5Y_2	4UJE_A2, 4UJD_A2, 4D5Y_2, 4D67_2	Oryctolagus cuniculus	28S Ribosomal RNA, 28S RRNA	Eukaryotic large subunit ribosomal RNA
1404	4UJC_A2	4UJC_A2	Oryctolagus cuniculus	28S RIBOSOMAL RNA	Eukaryotic large subunit ribosomal RNA
1405	4CXH_1	4CXH_1	Oryctolagus cuniculus	18S RRNA - H44	Eukaryotic small subunit ribosomal RNA
1406	4CXG_1	4CXG_1	Oryctolagus cuniculus	18S RRNA - H44	Eukaryotic small subunit ribosomal RNA
1407	4CXH_Y	4CXG_Y, 4CXH_Y	Oryctolagus cuniculus	TRANSFER RNA	tRNA
1408	6GZ4_Bw	6GZ4_Bw	Oryctolagus cuniculus	pe/E-site-tRNA	tRNA
1409	4CXH_a	4CXH_a	Oryctolagus cuniculus	18S RRNA - H5-H14	undefined
1410	4CXG_a	4CXG_a	Oryctolagus cuniculus	18S RRNA - H5-H14	undefined
1411	5K0Y_N	6YAN_1, 6YAL_1, 5K0Y_N, 6YAM_1, 6HCJ_33, 6HCQ_33	Oryctolagus cuniculus	P/E tRNA, initiator methionylated tRNA, tRNA	tRNA
1412	5K0Y_F	5K0Y_F	Oryctolagus cuniculus	mRNA	undefined
1413	6HCQ_v3	6HCQ_v3, 6HCJ_v3	Oryctolagus cuniculus	mRNA	undefined
1414	6HCM_w3	6HCF_w3, 6HCM_w3	Oryctolagus cuniculus	mRNA	undefined
1415	7JNH_B	7JNH_B	Oryza sativa	Core double ENE RNA (Xtal construct) from Oryza sativa transposon	undefined
1416	4O26_E	4O26_E, 4O26_F	Oryzias latipes	Telomerase TR	undefined
1417	5KQE_A	5KQE_A	Oryzias latipes	Telomerase RNA P2ab	undefined
1418	2LHP_A	2LHP_A	Pan troglodytes	RNA (37-MER)	undefined
1419	6ZU5_L50	6ZU5_L50	Paranosema locustae	25S rRNA	undefined
1420	6ZU5_L70	6ZU5_L70	Paranosema locustae	5S rRNA	undefined
1421	6ZU5_S60	6ZU5_S60	Paranosema locustae	18S rRNA	undefined
1422	1F8V_R	1F8V_R	Pariacoto virus	-	undefined
1423	2XDD_G	2XD0_V, 2XDD_F, 2XDB_G, 2XD0_W, 2XD0_I, 2XDD_G, 2XD0_U, 2XD0_G, 2XD0_H, 2XDD_H	Pectobacterium atrosepticum	TOXI	undefined
1424	4V7M_CY	4V7M_AY, 4V7M_CY	Pectobacterium parmentieri	tRNA-Gln	tRNA
1425	3JBO_AA	5UMD_A, 3JBP_AA, 3JBO_AA, 3J79_A, 3JBN_AA	Plasmodium falciparum 3D7	28S ribosomal RNA	Eukaryotic large subunit ribosomal RNA
1426	3JBP_AB	3JBN_AB, 3JBP_AB, 3J79_B, 5UMD_B, 3JBO_AB	Plasmodium falciparum 3D7	5S ribosomal RNA	5S ribosomal RNA
1427	3JBO_AC	3JBP_AC, 5UMD_C, 3JBN_AC, 3JBO_AC, 3J79_C	Plasmodium falciparum 3D7	5.8S ribosomal RNA	5.8S ribosomal RNA
1428	6OKK_A	3J7A_A, 6OKK_A	Plasmodium falciparum 3D7	18S ribosomal RNA	Eukaryotic small subunit ribosomal RNA
1429	3JBP_7	3J7A_7, 3JBP_7, 6OKK_g	Plasmodium falciparum 3D7	tRNA, E-site tRNA, E-tRNA	tRNA
1430	3JBP_A	3JBP_A, 3JBO_A, 3JBN_A	Plasmodium falciparum 3D7	18S ribosomal RNA	Eukaryotic small subunit ribosomal RNA
1431	4XEJ_BIRE	4XEJ_AIRE, 4XEJ_BIRE	Plautia stali intestine virus	IRES RNA	Cripavirus internal ribosome entry site (IRES)
1432	7JJU_A	7JJU_B, 7JJU_A	Potato	Potato leafroll virus xrRNA	undefined
1433	6R7G_R	6R7G_R	Potato	polyU RNA	undefined
1434	6DTD_C	6DTD_C	Prevotella buccae	RNA (37-MER)	undefined
1435	6QN3_A	6QN3_A, 6QN3_B	Prochlorococcus	RNA (51-MER)	Downstream peptide RNA
1436	6HAG_A	6HAG_A	Proteobacteria	SAM Riboswitch	SAM/SAH riboswitch
1437	6WHI_M	6W1X_M, 6B47_M, 6WHI_M, 6B45_M, 5XLO_K, 6B48_M, 6B46_M	Pseudomonas aeruginosa	Pseudomonas aeruginosa strain SMC4485 CRISPR repeat sequence, RNA (60-MER), crRNA with 32nt spacer sequence	undefined
1438	6VQX_K	6VQW_K, 6VQV_L, 5UZ9_M, 6VQX_K	Pseudomonas aeruginosa	CrRNA (40-MER), CRISPR RNA (60-MER), CrRNA (60-MER)	undefined
1439	6NE0_M	6NE0_M	Pseudomonas aeruginosa	CRISPR RNA (60-MER)	undefined
1440	7JZX_M	7JZZ_M, 7JZX_M, 7JZW_M	Pseudomonas aeruginosa	CRISPR repeat sequence, RNA (61-MER)	undefined
1441	6B44_M	6B44_M	Pseudomonas aeruginosa	Pseudomonas aeruginosa strain SMC4485 CRISPR repeat sequence	undefined
1442	5XLP_K	5XLP_K	Pseudomonas aeruginosa	crRNA with 20nt spacer sequence	undefined
1443	4AL7_B	4AL7_B, 4AL5_B	Pseudomonas aeruginosa	5-R(*UP*UP*CP*AP*CP*UP*GP*CP*CP*GP*UP*AP*UP*AP *GP*GP*CP*AP*GP*C)-3, 5-R(*CP*UP*GP*CP*CP*GP*UP*AP*UP*AP*GP*GP*CP*AP*G)-3	undefined
1444	4WJ3_T	4WJ3_S, 4WJ4_B, 4WJ3_T, 4WJ3_Q, 4WJ3_R	Pseudomonas aeruginosa	76mer-tRNA	tRNA
1445	6SPG_B	6SPG_B, 6SPF_B, 6SPD_B, 6SPB_B	Pseudomonas aeruginosa	5S ribosomal RNA, 5S rRNA	5S ribosomal RNA
1446	6SPB_A	6SPG_A, 6SPF_A, 6SPB_A	Pseudomonas aeruginosa	Pseudomonas aeruginosa strain PAO1 23S ribosomal RNA, 23S ribosomal RNA	Bacterial large subunit ribosomal RNA
1447	6SPD_A	6SPD_A	Pseudomonas aeruginosa	23S ribosomal RNA	Bacterial large subunit ribosomal RNA
1448	6SPE_a	6SPE_a, 6SPG_a, 6SPC_a, 6SPF_a	Pseudomonas aeruginosa	16S rRNA, 16S ribosomal RNA	Bacterial small subunit ribosomal RNA
1449	4ANG_R	4ANG_S, 4ANG_R	Pseudomonas phage	5-R(*CP*CP*AP*UP*AP*AP*GP*GP*AP*GP*CP*UP*AP*CP *CP*UP*AP*UP*GP*GP)-3	undefined
1450	6CIH_A	6CIH_A, 6CHR_A, 4R0D_A	Pylaiella littoralis	GROUP IIB INTRON LARIAT, RNA (621-MER), RNA (696-MER)	Group II catalytic intron D1-D4-7, Group II catalytic intron
1451	4R0D_B	4R0D_B	Pylaiella littoralis	LIGATED EXONS	undefined
1452	3X1L_I	3X1L_I	Pyrococcus	RNA (32-MER)	undefined
1453	3NMU_E	3NMU_E, 3NMU_D	Pyrococcus	RNA (34-MER)	undefined
1454	3NVI_E	3NVI_E, 3NVI_F	Pyrococcus	RNA (5-R(*CP*UP*CP*UP*GP*AP*CP*CP*GP*AP*AP*AP*GP*GP*CP*GP*UP*GP*AP*UP*GP*AP*GP*C)-3)	undefined
1455	4BY9_A	4BY9_A, 4BY9_B	Pyrococcus	SSR26	undefined
1456	4V6U_A1	5WT1_F, 5WT1_C, 4V6U_A1, 5WT3_C	Pyrococcus	RNA (76-MER), RNA (73-MER), E-tRNA	tRNA
1457	5DCV_D	5XTM_D, 5XTM_B, 5DCV_D, 5DCV_B	Pyrococcus	RNA (47-MER)	undefined
1458	5Y7M_D	5Y7M_D, 5Y7M_B	Pyrococcus	RNA (52-MER)	undefined
1459	4V6U_A2	5JBH_2, 5JB3_2, 6SWC_2, 4V6U_A2, 6SW9_2	Pyrococcus	16S rRNA, 16S ribosomal rRNA, 16S ribosomal RNA	Archaeal small subunit ribosomal RNA
1460	5JBH_5	5JB3_5, 5JBH_5	Pyrococcus	mRNA	undefined
1461	4V6U_A0	4V6U_A0	Pyrococcus	P-tRNA	tRNA
1462	4V6U_B1	4V6U_B1	Pyrococcus	23S rRNA	Archaeal large subunit ribosomal RNA
1463	4V6U_B3	4V6U_B3	Pyrococcus	5S rRNA	5S ribosomal RNA
1464	4UYK_R	4UYJ_R, 4UYJ_S, 4UYK_R	Pyrococcus	SRP RNA	undefined
1465	6TPH_B	6TPH_B	Pyrococcus	RNA (26-MER)	undefined
1466	6SW9_5	6SWC_5, 6SWD_5, 6SW9_5	Pyrococcus	mRNA	undefined
1467	6SWE_2	6SWE_2	Pyrococcus	16S ribosomal RNA	Archaeal small subunit ribosomal RNA
1468	6SWD_2	6SWD_2	Pyrococcus	16S ribosomal RNA	Archaeal small subunit ribosomal RNA
1469	3NPN_A	3NPQ_B, 3NPQ_A, 3NPQ_C, 3NPN_A	Ralstonia solanacearum	S-ADENOSYLHOMOCYSTEINE RIBOSWITCH	undefined
1470	430D_A	430D_A	Rattus norvegicus	SARCIN/RICIN LOOP FROM RAT 28S R-RNA	undefined
1471	1SCL_A	1SCL_A	Rattus norvegicus	RNA SARCIN-RICIN LOOP	undefined
1472	2L3J_B	2L3J_B	Rattus norvegicus	RNA (71-MER)	mir-2985-2 microRNA precursor
1473	2L3C_B	2L3C_B	Rattus norvegicus	RNA (34-MER)	undefined
1474	6H0R_A	6H0R_A, 6H0R_B	Rattus norvegicus	SRS2 fragment of Rgs4 3 UTR	undefined
1475	5WTI_B	5WTI_B	RNA transcription vector pBRDI1	RNA (123-MER)	undefined
1476	6YMI_A	6YMJ_M, 6YMM_A, 6YMI_C, 6YMK_C, 6YMK_O, 6YMI_O, 6YMJ_O, 6YMI_I, 6YMJ_I, 6YMK_I, 6YLB_F, 6YMI_M, 6YMK_A, 6YML_A, 6YMK_F, 6YML_C, 6YLB_C, 6YLB_O, 6YMJ_F, 6YMI_F, 6YLB_M, 6YMK_M, 6YMJ_C, 6YMJ_A, 6YMI_A, 6YMM_C, 6YLB_A, 6YLB_I	Roseobacter sp	Chains: A	undefined
1477	6YL5_I	6YL5_C, 6YL5_K, 6YL5_A, 6YL5_G, 6YL5_E, 6YL5_I	Roseobacter sp	Chains: A	undefined
1478	6YL5_B	6YL5_B, 6YL5_F, 6YL5_L, 6YL5_J, 6YL5_D, 6YL5_H	Roseobacter sp	Chains: A	undefined
1479	3KTW_C	3KTW_C, 3KTW_D	Saccharolobus solfataricus	SRP RNA	undefined
1480	5GIO_G	5GIO_N, 5GIN_H, 5GIO_G, 5GIN_N, 5GIO_H, 5GIN_G	Saccharolobus solfataricus	C/D RNA	undefined
1481	5GIP_G	5GIP_H, 5GIP_G, 5GIP_R, 5GIP_Q	Saccharolobus solfataricus	C/D RNA	undefined
1482	1QZW_B	1QZW_B, 1QZW_H, 1QZW_D, 1QZW_F	Saccharolobus solfataricus	7S RNA	undefined
1483	2M24_A	2M24_A	Saccharomyces	RNA (29-MER)	undefined
1484	2M1V_A	2M1V_A	Saccharomyces	RNA (29-MER)	undefined
1485	2M23_A	2M23_A	Saccharomyces	RNA (29-MER)	undefined
1486	5TZS_0	5TZS_0	Saccharomyces	5 external transcribed spacer	undefined
1487	5TGA_6	5JUT_A, 5TGM_6, 4U3N_2, 5TBW_A, 4U51_6, 5NDG_2, 6XIR_2, 5I4L_6, 4U51_2, 4U4U_6, 4V8Y_B2, 5DGE_2, 5JUU_A, 6FAI_2, 5DC3_6, 4U4Y_6, 4U50_6, 5JUO_A, 4U50_2, 4U3M_6, 7A1G_2, 5FCI_6, 6XIQ_2, 6SV4_2, 5NDV_6, 6S47_BA, 6Q8Y_2, 4U53_6, 6T7T_C2, 5DC3_2, 5DGE_6, 5JUS_A, 4U56_2, 6Z6K_C2, 4U4Q_6, 6GQ1_2, 4U4U_2, 4U4O_2, 5TGM_2, 4U4N_6, 4U4R_2, 4U6F_6, 5MEI_A, 6WOO_2, 3J6X_1S, 4U56_6, 6T83_a, 5NDW_2, 6Z6J_C2, 6…	Saccharomyces	20S ribosomal RNA, Saccharomyces cerevisiae S288c RDN37-1 miscRNA, 18S rRNA, 18S ribosomal RNA, 18S rRNA (1707-MER), pre-18S ribosomal RNA, 18S RIBOSOMAL RNA, Saccharomyces cerevisiae S288C 18S ribosomal RNA (RDN18-1)	Eukaryotic small subunit ribosomal RNA, undefined
1488	6ZQE_D3	6ZQE_D3, 7AJU_D3, 6ZQC_D3, 7AJT_D3, 6LQS_SA, 6LQT_SA, 6ZQF_D3, 6ZQG_D3, 6ZQD_D3	Saccharomyces	18S pre-rRNA, 18S rRNA	undefined
1489	6LQQ_SA	6ZQB_D3, 5TZS_1, 6LQU_SA, 5WYJ_SA, 6LQR_SA, 6LQP_SA, 6KE6_SA, 5WYK_SA, 6LQV_SA, 6LQQ_SA, 5WLC_L1	Saccharomyces	18S pre-rRNA, 18S rRNA, 18S ribosomal RNA	Eukaryotic small subunit ribosomal RNA, undefined
1490	5I4L_2	5I4L_2	Saccharomyces	18S ribosomal RNA	Eukaryotic small subunit ribosomal RNA
1491	6ZCE_A	6ZCE_A	Saccharomyces	18S ribosomal RNA (1719-MER)	undefined
1492	5TZS_2	5TZS_2	Saccharomyces	U3 snoRNA	undefined
1493	6HLQ_R	6HLQ_R	Saccharomyces	-	undefined
1494	6HLR_R	6HLR_R	Saccharomyces	-	undefined
1495	5M3F_R	5M3F_R	Saccharomyces	-	undefined
1496	6HKO_R	6HKO_R	Saccharomyces	-	undefined
1497	5M5X_R	5M5X_R	Saccharomyces	-	undefined
1498	6HV9_X	6HV9_X	Saccharomyces	DNA/RNA (5-R(*GP*CP*AP*GP*CP*CP*AP*CP*GP*C)-D(P*T)-R(P*GP*GP*CP*CP*G)-D(P*TP*TP*TP*T)-R(P*A)-3)	undefined
1499	6HV9_Y	6HV9_Y	Saccharomyces	DNA/RNA (5-D(P*T)-R(P*AP*AP*AP*AP*CP*GP*GP*CP*CP*AP*GP*CP*G)-D(P*T)-R(P*GP*GP*C)-D(P*T)-R(P*GP*C)-3)	undefined
1500	1U2A_A	1U2A_A	Saccharomyces	RNA (5-R(P*GP*GP*UP*CP*AP*GP*UP*GP*UP*AP*AP*CP*AP*AP*CP*UP*GP*AP*CP*C)-3)	undefined
1501	2U2A_A	2U2A_A	Saccharomyces	RNA (5-R(P*GP*GP*UP*CP*AP*GP*UP*GP*UP*AP*AP*CP*AP*AP*CP*UP*GP*AP*CP*C)-3)	undefined
1502	2X7N_A	2X7N_A	Saccharomyces	SARCIN-RICIN LOOP	undefined
1503	2WWA_D	2WWA_D, 2WW9_D	Saccharomyces	25S RRNA	5.8S ribosomal RNA
1504	2WWA_E	2WWA_E	Saccharomyces	25S RRNA	undefined
1505	2WW9_E	2WW9_E	Saccharomyces	25S RRNA	undefined
1506	2WWA_F	2WWA_F	Saccharomyces	25S RRNA	undefined
1507	2WW9_F	2WW9_F	Saccharomyces	25S RRNA	undefined
1508	3J16_J	3J16_J	Saccharomyces	28S ribosomal RNA	Eukaryotic small subunit ribosomal RNA
1509	3J16_K	3J16_K	Saccharomyces	18S ribosomal RNA	Eukaryotic large subunit ribosomal RNA
1510	4V6I_CB	1IL2_D, 1IL2_C, 3J16_L, 4V6I_CB, 2TRA_A, 3TRA_A	Saccharomyces	TRNAASP, P-site tRNA, P-SITE TRNA ASP, ASPARTYL TRANSFER RNA	tRNA
1511	4U56_5	4V6I_DA, 6T4Q_C1, 5NDW_5, 6CB1_1, 5DGF_1, 4U50_1, 6HD7_1, 6R84_1, 4V88_A5, 4U4O_5, 3J6Y_2S, 5DGV_5, 4U4N_5, 6HHQ_1, 4U50_5, 6I7O_BQ, 6YLY_1, 5LYB_5, 4U51_5, 5NDW_1, 4U55_1, 5FL8_x, 6C0F_1, 5DGV_1, 6GQ1_1, 5TGM_5, 6RI5_A, 6R87_1, 4U4O_1, 6YLG_1, 4V8Y_B5, 5JUS_B, 6N8J_1, 5APO_5, 5I4L_1, 5NDV_5, 5JUU_B, 5T62_A, 6N8M_A, 6T7I_C1, 6FT6_1, 6N8O_A, 5DC3_1, 6N8K_1, 6SNT_1, 6T7T_C1, 6Z6K_C1, 4U4Z_1, 5DGF_5…	Saccharomyces	25s rRNA, RDN25-1 rRNA, 25S rRNA, 28S ribosomal RNA, 25S RIBOSOMAL RNA, 35S pre-ribosomal RNA miscRNA, 25S Ribosomal RNA, Saccharomyces cerevisiae S288c 35S pre-ribosomal RNA miscRNA, Saccharomyces cerevisiae S288C 35S pre-ribosomal RNA (RDN37-1), 35S ribosomal RNA, Saccharomyces cerevisiae S288C 25S ribosomal RNA (RDN25-1), 25S ribosomal RNA, 25S RNA	Eukaryotic large subunit ribosomal RNA, undefined
1512	4V7F_1	4V7F_1	Saccharomyces	25S ribosomal RNA	Eukaryotic large subunit ribosomal RNA
1513	5DAT_5	5DAT_5	Saccharomyces	25S ribosomal RNA	Eukaryotic large subunit ribosomal RNA
1514	6EM4_1	6EM4_1	Saccharomyces	25S ribosomal RNA	Eukaryotic large subunit ribosomal RNA
1515	6EM3_1	6EM3_1	Saccharomyces	25S ribosomal RNA	Eukaryotic large subunit ribosomal RNA
1516	6EM5_1	6EM5_1	Saccharomyces	25S ribosomal RNA	Eukaryotic large subunit ribosomal RNA
1517	4V8T_8	4U4N_8, 6SNT_3, 4U6F_4, 4U56_8, 7B7D_LC, 6R84_4, 5FCJ_4, 6OIG_8, 4U6F_8, 6R86_4, 4U52_8, 5MEI_4, 6I7O_YS, 6Q8Y_BS, 5FCJ_8, 6RZZ_y, 6C0F_2, 5DGV_8, 4U56_4, 4V8Z_B8, 6EM1_2, 6YLY_3, 5JUP_C, 5TGM_4, 5NDG_4, 4U3N_4, 4U3N_8, 6S47_AC, 5TBW_4, 5MEI_AT, 6M62_2, 6T83_Ca, 5GAK_4, 5JUS_C, 4U53_8, 3J6X_8S, 5DAT_4, 3J6Y_8S, 4V7R_D3, 5TBW_AT, 6QTZ_y, 5T62_C, 6XIR_4, 6S05_y, 7BTB_2, 6T7I_C3, 5TGA_8, 4U3M_4, 6FT…	Saccharomyces	RDN58-1 rRNA, 5.8s rRNA, 5.8S RIBOSOMAL RNA, 5.8S Ribosomal RNA, RDN5.8-1 rRNA, 5.8S RNA, 5S ribosomal RNA, 5.8S ribosomal rRNA, 7S ribosomal RNA, 5.8S rRNA, 5.8S ribosomal RNA	5.8S ribosomal RNA, undefined
1518	6EM5_2	6EM5_2	Saccharomyces	5.8S ribosomal RNA	5.8S ribosomal RNA
1519	4V7F_2	4V7F_2	Saccharomyces	5.8S ribosomal RNA	5.8S ribosomal RNA
1520	6XIQ_4	6XIQ_4	Saccharomyces	5.8S ribosomal RNA	undefined
1521	6EM3_2	6EM3_2	Saccharomyces	5.8S ribosomal RNA	5.8S ribosomal RNA
1522	6EM4_2	6EM4_2	Saccharomyces	5.8S ribosomal RNA	5.8S ribosomal RNA
1523	4V8T_7	5TGM_7, 5JUU_D, 6SV4_BR, 6M62_3, 4V8Y_B7, 7B7D_LB, 4U4Z_7, 5JUP_D, 6T7T_C4, 5NDV_3, 5FCI_3, 6Z6J_C4, 4V88_A3, 5DC3_7, 6YLH_3, 6QT0_x, 5DGE_3, 4U4R_3, 6SV4_ZR, 4U3N_7, 5JUO_D, 5NDG_3, 6XIQ_3, 5DGV_3, 5APO_7, 6HD7_3, 4U6F_7, 3J78_5S, 4V7R_D2, 4U53_7, 5MEI_3, 3JCT_3, 4U4Q_3, 6N8N_B, 5I4L_3, 6WOO_7, 6SNT_4, 3J77_5S, 5DGV_7, 5DC3_3, 5NDV_7, 6Q8Y_BR, 6R84_3, 6QTZ_x, 3J6Y_5S, 5T6R_B, 4U4R_7, 6TNU_BR, 6G…	Saccharomyces	RDN5-2 rRNA, 5S ribosomal RNA, 5.8S ribosomal RNA, 5.8s rRNA, 5S RIBOSOMAL RNA, 5S rRNA, 5S Ribosomal RNA	5S ribosomal RNA, undefined
1524	4V7F_3	4V7F_3	Saccharomyces	5S ribosomal RNA	5S ribosomal RNA
1525	4U50_3	4U50_3	Saccharomyces	5S ribosomal RNA	5S ribosomal RNA
1526	5I4L_7	5I4L_7	Saccharomyces	5S ribosomal RNA	5S ribosomal RNA
1527	4V8Z_B7	4V8Z_B7	Saccharomyces	5S RIBOSOMAL RNA	5S ribosomal RNA
1528	4U4Z_3	4U4Z_3	Saccharomyces	5S ribosomal RNA	5S ribosomal RNA
1529	5MRF_A	5MRC_A, 3J6B_A, 5MRE_A, 5MRF_A	Saccharomyces	21S ribosomal RNA	Bacterial large subunit ribosomal RNA
1530	3J6B_e	3J6B_e	Saccharomyces	E-site tRNA	undefined
1531	3IZD_A	3IZD_A	Saccharomyces	rRNA expansion segment ES27L in an out conformation	undefined
1532	6ZU9_1	6TB3_n, 1YFG_A, 6ZU9_1, 6WOO_3, 6FYY_1, 7B7D_Sm, 3JAQ_1, 6GSN_1, 6GSM_1, 6TNU_n, 6FYX_1, 7B7D_Sn, 5OA3_1	Saccharomyces	P-site tRNA, Met-tRNA-iMet, tRNAi, tRNA, initiator Met-tRNA-i, YEAST INITIATOR TRNA, Met-tRNAi, tRNAi (75-MER)	tRNA, undefined
1533	6CB1_6	6C0F_6, 7BTB_6, 6YLY_6, 6EM1_6, 3JCT_6, 6ELZ_6, 6YLX_6, 6M62_6, 5Z3G_C, 6CB1_6	Saccharomyces	ITS2, ITS2-1 miscRNA, ITS2 RNA, 5.8S ribosomal RNA, Internal transcribed spacer 2	undefined
1534	6EM4_6	6EM4_6	Saccharomyces	internal transcribed spacer 1	undefined
1535	6EM3_6	6EM3_6	Saccharomyces	5.8S ribosomal RNA	undefined
1536	6EM5_6	6EM5_6	Saccharomyces	Internal Transcribed Spacer 2	undefined
1537	5ZWM_I	5ZWM_I	Saccharomyces	U4 snRNA	U4 spliceosomal RNA
1538	5NRL_4	5GAN_V, 5NRL_4, 5ZWO_I	Saccharomyces	U4 snRNA	U4 spliceosomal RNA
1539	3JCM_E	3JCM_E	Saccharomyces	SNR14 snRNA	U4 spliceosomal RNA
1540	5WSG_E	5GM6_E, 5LQW_6, 6EXN_6, 5MQ0_6, 5Y88_D, 6J6H_E, 6J6G_E, 5YLZ_D, 6J6Q_E, 5GMK_E, 5LJ3_V, 7DCO_F, 6BK8_6, 6J6N_E, 5MPS_6, 5WSG_E, 5LJ5_V, 7B9V_6	Saccharomyces	U6 snRNA (small nuclear RNA), Saccharomyces cerevisiae strain T.52 2H chromosome XII sequence, U6 snRNA, Saccharomyces cerevisiae S288c SNR6 snRNA	U6 spliceosomal RNA, undefined
1541	5NRL_6	5GAP_W, 5ZWM_F, 5NRL_6, 5ZWO_F, 5GAN_W	Saccharomyces	U6 snRNA	U6 spliceosomal RNA
1542	3JCM_D	3JCM_D	Saccharomyces	SNR6 snRNA	U6 spliceosomal RNA
1543	6J6N_D	5GAN_U, 5WSG_D, 5ZWO_B, 5LJ5_U, 6BK8_5, 6J6Q_D, 5YLZ_B, 6J6G_D, 5GMK_D, 5Y88_B, 5LQW_5, 7DCO_B, 5MQ0_5, 5GAM_U, 6EXN_5, 5LJ3_U, 5GAP_U, 3JCM_F, 6J6H_D, 5MPS_5, 5ZWM_B, 5NRL_5, 6J6N_D, 7B9V_5, 5GM6_D	Saccharomyces	U5 snRNA, Saccharomyces cerevisiae strain CDRDR sf H chromosome VII sequence, Saccharomyces cerevisiae strain WI C MBSP 4 chromosome VII sequence, SNR7-L snRNA, U5 snRNA (small nuclear RNA)	U5 spliceosomal RNA, undefined
1544	4YHW_F	4YHW_F	Saccharomyces	U6 snRNA fragment	undefined
1545	4YHW_E	4YHW_E	Saccharomyces	U6 snRNA fragment	undefined
1546	1FCW_E	1FCW_E, 1EHZ_A, 1LS2_B, 486D_C, 6GZ3_Bw, 1OB2_B, 5AXM_P, 6XZ7_g, 1FCW_C, 6AH3_T, 5AXN_P, 1FCW_A, 6XIR_AX, 6XIR_AZ, 6GQV_AY, 1TRA_A, 1I9V_A, 1OB5_B, 6XZB_g2, 6GQB_AX, 6TNA_A, 6XIQ_AX, 1EVV_A, 5M1J_A3, 6LVR_D, 1TN2_A, 1TN1_A, 6GQ1_AX, 1OB5_F, 6XIQ_AZ, 1OB5_D, 6LVR_B, 1FCW_D, 6GZ5_Bw, 1FCW_B, 4TNA_A	Saccharomyces	fMet-Phe-tRNA(Phe), Phenylalanine transfer RNA, pe/E-site-tRNA, PHENYLALANINE TRANSFER RNA, Transfer RNA - Phe, yeast Phe-tRNA-Phe, E/E-site-tRNA, Transfer RNA, RNA (75-MER), pre-tRNA, TRNAPHE, yeast phenylalanine tRNA, A-SITE TRNA OF 70S RIBOSOME, TRANSFER RNA (PHE), TRANSFER-RNA	tRNA, undefined
1547	4TRA_A	4TRA_A	Saccharomyces	TRNAPHE	tRNA
1548	4YYE_D	4YYE_D, 4YYE_C	Saccharomyces	tRNA	tRNA
1549	5ED1_B	5ED1_B	Saccharomyces	RNA (5-R(*UP*UP*CP*CP*CP*CP*AP*CP*AP*UP*UP*(8AZ)P*GP*AP*CP*GP*UP*UP*CP*AP*GP*UP*C)-3)	undefined
1550	5HP3_B	5HP3_B	Saccharomyces	RNA (5-R(*UP*UP*CP*CP*CP*CP*AP*CP*AP*UP*UP*(8AZ)P*GP*AP*CP*GP*UP*UP*CP*AP*GP*UP*C)-3)	undefined
1551	5HP2_B	5HP2_B	Saccharomyces	RNA (5-R(*UP*UP*CP*CP*CP*CP*AP*CP*AP*UP*UP*(8AZ)P*GP*AP*CP*GP*UP*UP*CP*AP*GP*UP*C)-3)	undefined
1552	5HP2_C	5HP2_C	Saccharomyces	RNA (5-R(*GP*AP*CP*UP*GP*AP*AP*CP*GP*AP*CP*UP*AP*AP*UP*GP*UP*GP*GP*GP*GP*AP*A)-3)	undefined
1553	5ED1_C	5ED1_C	Saccharomyces	RNA (5-R(*GP*AP*CP*UP*GP*AP*AP*CP*GP*AP*CP*CP*AP*AP*UP*GP*UP*GP*GP*GP*GP*AP*A)-3)	undefined
1554	5HP3_C	5HP3_C	Saccharomyces	RNA (5-R(*GP*AP*CP*UP*GP*AP*AP*CP*GP*AP*CP*CP*AP*AP*UP*GP*UP*GP*GP*GP*GP*AP*A)-3)	undefined
1555	5VSU_I	5VSU_I, 6ASO_I, 5TF6_D, 5TF6_B	Saccharomyces	Saccharomyces cerevisiae strain T8 chromosome XII sequence, Saccharomyces cerevisiae strain HB S GIMBLETTROAD 9 chromosome XII sequence, U6 snRNA	U6 spliceosomal RNA
1556	5ZWM_H	5ZWM_H	Saccharomyces	U2 snRNA	U2 spliceosomal RNA
1557	6J6Q_L	6J6N_L, 6J6H_L, 7B9V_2, 5LJ5_Z, 6J6G_L, 6J6Q_L, 5LJ3_Z	Saccharomyces	U2 snRNA (small nuclear RNA), U2 snRNA	U2 spliceosomal RNA, undefined
1558	5ZWO_H	5ZWO_H	Saccharomyces	U2 snRNA	U2 spliceosomal RNA
1559	5LQW_2	5LQW_2	Saccharomyces	U2 snRNA	U2 spliceosomal RNA
1560	5MQ0_2	6BK8_2, 5MQ0_2, 6EXN_2	Saccharomyces	S.cerevisiae chromosome II reading frame ORF YBR230c, U2 snRNA	U2 spliceosomal RNA
1561	5GMK_L	5GMK_L	Saccharomyces	U2 snRNA	U2 spliceosomal RNA
1562	5WSG_L	5WSG_L	Saccharomyces	RNA (91-MER)	U2 spliceosomal RNA
1563	5GM6_L	5GM6_L	Saccharomyces	U2 snRNA	U2 spliceosomal RNA
1564	5MPS_2	5MPS_2	Saccharomyces	U2 snRNA	U2 spliceosomal RNA
1565	5NRL_2	5NRL_2	Saccharomyces	U2 snRNA	U2 spliceosomal RNA
1566	5YLZ_F	5YLZ_F	Saccharomyces	U2 snRNA	U2 spliceosomal RNA
1567	5Y88_F	5Y88_F	Saccharomyces	U2 snRNA	U2 spliceosomal RNA
1568	7DCO_H	7DCO_H	Saccharomyces	U2 snRNA	undefined
1569	5WSG_M	5WSG_M	Saccharomyces	3-intron-lariat	undefined
1570	7AJT_D4	6LQS_3A, 5WYJ_3A, 6LQV_3A, 6LQT_3A, 5WYK_3A, 6LQU_3A, 5WLC_L2, 6LQQ_3A, 6ZQD_D4, 6ZQE_D4, 6LQR_3A, 6LQP_3A, 7AJT_D4, 6KE6_3A, 6ZQC_D4, 7AJU_D4	Saccharomyces	U3 snoRNA, U3 RNA	undefined, Fungal small nucleolar RNA U3
1571	6ZQA_D2	6LQP_5A, 6LQU_5A, 6KE6_5A, 6LQR_5A, 7AJT_D2, 6LQT_5A, 6LQV_5A, 5WLC_L0, 5WYJ_5A, 6LQQ_5A, 5WYK_5A, 6ZQB_D2, 6ZQC_D2, 6LQS_5A, 6ND4_0, 6ZQA_D2	Saccharomyces	5ETS RNA, 5 ETS, 5ETS RNA, 5ETS rRNA	undefined
1572	5MRF_bb	6TNU_m, 5GAK_A, 6HD7_A, 5MRC_bb, 5MC6_m, 5MRF_bb, 5MRE_bb	Saccharomyces	A-site tRNA, tRNA, The A-site tRNA was modeled based on an E. coli tRNA-Lys	tRNA
1573	5MC6_n	5GAK_B, 5MC6_n, 6HD7_B	Saccharomyces	P-site tRNA	tRNA
1574	5GAM_W	5GAM_W	Saccharomyces	U6 snRNA	undefined
1575	5GAP_V	5GAP_V	Saccharomyces	U4 snRNA	U4 spliceosomal RNA
1576	5GAO_V	5GAO_V	Saccharomyces	Saccharomyces cerevisiae strain UOA M2 chromosome 5 sequence	undefined
1577	5GM6_N	5GM6_N	Saccharomyces	Pre-mRNA	undefined
1578	5ZWO_G	5ZWO_G	Saccharomyces	Pre-mRNA	undefined
1579	5GM6_M	5GM6_M	Saccharomyces	Pre-mRNA	undefined
1580	5GMK_M	5GMK_M	Saccharomyces	Intron BPS	undefined
1581	7DCO_G	7DCO_G	Saccharomyces	pre-mRNA	undefined
1582	7C7A_A	7C79_A, 6W6V_A, 7C7A_A	Saccharomyces	Ribonuclease MRP RNA subunit NME1, RNA component of RNase MRP NME1	undefined
1583	2NOQ_E	2NOQ_E	Saccharomyces	25S ribosomal RNA	undefined
1584	2NOQ_B	2NOQ_B	Saccharomyces	18S ribosomal RNA	undefined
1585	4V8Z_CW	6SV4_nb, 4V8Z_CW, 6SV4_nc, 4V8Y_CW, 6ZVI_d, 6I7O_nb	Saccharomyces	EUKARYOTIC RIBOSOMAL PI TRNA, EUKARYOTIC RIBOSOMAL P E TRNA, A/P hybrid tRNA, tRNA (A/P), A/P-site tRNA	tRNA, undefined
1586	6UZ7_3	6UZ7_3	Saccharomyces	RNA (76-MER)	tRNA
1587	5MC6_l	5MC6_l	Saccharomyces	mRNA	undefined
1588	6ZVI_f	6ZVI_f	Saccharomyces	mRNA	undefined
1589	6I7O_mb	6I7O_mb, 6ZVI_e, 6SV4_mb, 6SV4_mc	Saccharomyces	tRNA (P/E), P/E hybrid tRNA, P/E-site tRNA	tRNA, undefined
1590	6ZQE_D2	6ZQD_D2, 7AJU_D2, 6ZQE_D2	Saccharomyces	5ETS RNA, 5ETS RNA	undefined
1591	7AJT_EA	7AJT_EA	Saccharomyces	-	undefined
1592	7AJU_EA	7AJU_EA	Saccharomyces	-	undefined
1593	6FSZ_2	6FSZ_2	Saccharomyces	RNA (5-R(P*AP*AP*AP*AP*UP*UP*UP*AP*AP*AP*UP*UP*UP*UP*UP*UP*UP*UP*UP*UP*UP*UP*U)-3)	undefined
1594	2LK3_A	2LK3_A	Saccharomyces	RNA (5-R(*GP*GP*CP*UP*UP*AP*GP*AP*UP*CP*AP*GP*AP*AP*AP*UP*GP*AP*UP*CP*AP*GP*CP*C)-3)	undefined
1595	2LKR_A	2LKR_A	Saccharomyces	RNA (111-MER)	U6 spliceosomal RNA
1596	2LU0_A	2LU0_A	Saccharomyces	RNA (49-MER)	undefined
1597	6BK8_e	6BK8_e	Saccharomyces	RNA (34-MER)	undefined
1598	6BK8_i	6BK8_i	Saccharomyces	RNA (59-MER)	undefined
1599	6I7O_n	6Q8Y_n, 6I7O_n, 6T7I_6, 6SV4_n, 6SNT_6, 6T4Q_6	Saccharomyces	P-site tRNA, tRNA, tRNA (P/P), ICG tRNA Arg (P/P), ICG tRNA Arg	tRNA
1600	6I7O_m	6T4Q_7, 6I7O_m, 6T7I_7, 6Q8Y_m	Saccharomyces	tRNA (E/E), E-site tRNA, tRNA (E-site)	tRNA
1601	6I7O_l	6I7O_l	Saccharomyces	mRNA	undefined
1602	6J6Q_B	6J6Q_B	Saccharomyces	UBC4 pre-mRNA	undefined
1603	6J6N_B	6J6N_B	Saccharomyces	UBC4 pre-mRNA	undefined
1604	6J6H_B	6J6H_B	Saccharomyces	ACT1 pre-mRNA	undefined
1605	6J6G_B	6J6G_B	Saccharomyces	ACT1 pre-mRNA	undefined
1606	5LQW_9	5LQW_9	Saccharomyces	actin pre-mRNA	undefined
1607	6N7P_R	6N7X_R, 5ZWN_P, 6N7R_R, 6N7P_R	Saccharomyces	U1 snRNA	Yeast U1 spliceosomal RNA
1608	6N7P_r	6N7P_r	Saccharomyces	UBC4 pre-mRNA	undefined
1609	6N7R_r	6N7R_r	Saccharomyces	ACT1 pre-mRNA	undefined
1610	5Y58_Z	5Y58_Z, 5Y58_X, 5Y58_Y	Saccharomyces	TLC1	undefined
1611	5Y88_E	5Y88_E	Saccharomyces	Intron lariat	undefined
1612	5YDT_SA	5YDT_SA	Saccharomyces	Saccharomyces cerevisiae strain ALI 308 18S ribosomal RNA gene	undefined
1613	5YLZ_E	5YLZ_E	Saccharomyces	mRNA/intron lariat	undefined
1614	5MPS_I	5MPS_I	Saccharomyces	Yeast UBC4 gene for ubiquitin-conjugating enzyme	undefined
1615	6EXN_I	6EXN_I	Saccharomyces	Intron lariat: UBC4 RNA	undefined
1616	5NRL_I	5NRL_I	Saccharomyces	Yeast UBC4 gene for ubiquitin-conjugating enzyme	undefined
1617	7B9V_I	7B9V_I	Saccharomyces	Branched intron and 3 exon of UBC4 pre-mRNA	undefined
1618	5LJ3_I	5LJ3_I	Saccharomyces	Intron of UBC4 pre-mRNA	undefined
1619	5LJ5_I	5LJ5_I	Saccharomyces	Intron of UBC4 pre-mRNA	undefined
1620	5MQ0_I	5MQ0_I	Saccharomyces	Yeast UBC4 gene for ubiquitin-conjugating enzyme	undefined
1621	6ZQB_D4	6ZQA_D4, 6ZQB_D4	Saccharomyces	U3 snoRNA	undefined
1622	6ND4_2	6ND4_2	Saccharomyces	U3 snoRNA	Fungal small nucleolar RNA U3
1623	5MPS_E	5MPS_E	Saccharomyces	UBC4 gene exon	undefined
1624	5MQ0_E	5MQ0_E	Saccharomyces	5-EXON OF UBC4 PRE-MRNA	undefined
1625	5MRF_aa	5MRC_aa, 5MRF_aa, 5MRE_aa	Saccharomyces	15S ribosomal RNA	Bacterial small subunit ribosomal RNA
1626	5M0J_E	5M0I_E, 5M0J_E, 5M0I_F	Saccharomyces	ASH1-E3 element, ASH1 E3 (28 nt-loop)	undefined
1627	5M0J_F	5M0J_F	Saccharomyces	ASH1 E3 (28 nt-loop)	undefined
1628	5M0H_A	5M0H_A	Saccharomyces	ASH1 E3 (42 nt-TL/TLR)	undefined
1629	4V4B_B3	4V4B_B3	Saccharomyces	5.8S/25S ribosomal RNA	Archaeal large subunit ribosomal RNA
1630	4V4B_AA	4V4B_AA	Saccharomyces	18S ribosomal RNA	Bacterial small subunit ribosomal RNA
1631	4V4B_B4	4V4B_B4	Saccharomyces	5S RIBOSOMAL RNA	5S ribosomal RNA
1632	4V8T_1	4V8T_1	Saccharomyces	ES27 OF THE 25S RRNA	undefined
1633	4V8Y_CN	4V8Y_CN	Saccharomyces	EUKARYOTIC RIBOSOMAL L1 RRNA	Bacterial large subunit ribosomal RNA
1634	6G90_1	6G90_1	Saccharomyces	U1 snRNA	Yeast U1 spliceosomal RNA
1635	6G90_2	6G90_2	Saccharomyces	U2 snRNA	U2 spliceosomal RNA
1636	6G90_I	6G90_I	Saccharomyces	Yeast UBC4 pre-mRNA (mutant)	undefined
1637	6FYX_3	6FYX_3	Saccharomyces	mRNA (31-MER)	undefined
1638	6FYY_3	6FYY_3	Saccharomyces	mRNA (31-MER)	undefined
1639	6EXN_E	6EXN_E	Saccharomyces	Ligated exons: UBC4 mRNA	undefined
1640	2AHT_A	2AHT_A	Saccharomyces	27-MER	undefined
1641	6EZ0_A	6EZ0_A	Saccharomyces	RNA (27-MER)	undefined
1642	6AH3_A	6AGB_A, 6AH3_A	Saccharomyces	Ribonuclease P RNA	Nuclear RNase P
1643	5ZWM_G	5ZWM_G	Saccharomyces	Pre-mRNA-BPS	undefined
1644	5ZWN_G	5ZWN_G	Saccharomyces	pre-mRNA	undefined
1645	6SNT_5	6SNT_5	Saccharomyces	mRNA	undefined
1646	6T4Q_5	6T4Q_5	Saccharomyces	mRNA	undefined
1647	6T83_6b	6T7T_6, 6T83_6b, 6T83_8, 6T7T_7	Saccharomyces	tRNA	tRNA
1648	6R7Q_3	6R6G_3, 6R7Q_3, 6R5Q_3, 6R6P_3	Saccharomyces	P/E-tRNA, E-tRNA	tRNA
1649	6R6G_2	6R7Q_2, 6R6P_2, 6R6G_2, 6R5Q_2	Saccharomyces	A/P-tRNA, P-tRNA	tRNA
1650	6R5K_E	6R5K_E	Saccharomyces	poly(A) RNA	undefined
1651	6R87_B	6R87_B, 6R84_B	Saccharomyces	tRNA-Ala	tRNA
1652	7B9V_E	7B9V_E	Saccharomyces	5 exon of UBC4 mRNA	undefined
1653	6ZQF_D2	6ZQF_D2	Saccharomyces	5ETS RNA	undefined
1654	6ZQF_D4	6ZQF_D4	Saccharomyces	U3 snoRNA	undefined
1655	6ZQG_D4	6ZQG_D4	Saccharomyces	U3 snoRNA	undefined
1656	6ZQA_D3	6ZQA_D3	Saccharomyces	18S rRNA	undefined
1657	7C7A_R	7C7A_R	Saccharomyces	Internal Transcribed Spacer 1	undefined
1658	6WPI_B	6WPI_C, 6WPI_B	Saccharomyces	RNA (47-MER)	undefined
1659	6BJS_R	6ASX_R, 6BJS_R	Salmonella enterica	RNA (29-MER)	undefined
1660	4V2S_Q	4V2S_Q	Salmonella enterica	RYDC	RydC RNA
1661	5IMR_4	6CFJ_1x, 6CFJ_2x, 5IMQ_4, 5IMR_4	Salmonella enterica	P-site tRNA, P site- tRNA, P- site tRNA	tRNA
1662	5IMR_5	5IMR_5, 5IMQ_5	Salmonella enterica	E site- tRNA, E site tRNA	tRNA
1663	6CU1_A	6CU1_A	Salmonella enterica	YrlA effector-binding module	Y RNA-like
1664	4XW7_A	4XWF_A, 4XW7_A	Schaalia odontolytica	pfl RNA	ZMP/ZTP riboswitch
1665	3ZD5_B	3ZD5_B	Schistosoma mansoni	HAMMERHEAD RIBOZYME	undefined
1666	3ZD5_A	3ZD5_A	Schistosoma mansoni	HAMMERHEAD RIBOZYME	undefined
1667	3JB9_C	3JB9_C	Schizosaccharomyces pombe	U5 snRNA	U5 spliceosomal RNA
1668	3JB9_N	3JB9_N	Schizosaccharomyces pombe	U6 snRNA	U6 spliceosomal RNA
1669	3JB9_P	3JB9_P	Schizosaccharomyces pombe	U2 snRNA	U2 spliceosomal RNA
1670	4PHY_A	4PHY_A	Senecavirus A	RNA (26-MER)	undefined
1671	4PHY_B	4PHY_B	Senecavirus A	RNA (5-R(*GP*CP*AP*GP*GP*AP*AP*CP*CP*GP*AP*GP*AP*GP*GP*CP*AP*CP*GP*C)-3)	undefined
1672	6XRZ_A	6XRZ_A	Severe acute respiratory syndrome coronavirus 2	Frameshift Stimulation Element from the SARS-CoV-2 RNA Genome	undefined
1673	7CYQ_I	7CYQ_I	Severe acute respiratory syndrome coronavirus 2	Primer	undefined
1674	7CXN_J	7CXM_J, 7CXN_J	Severe acute respiratory syndrome coronavirus 2	Template RNA, RNA (26-MER)	undefined
1675	7CYQ_J	7CYQ_J	Severe acute respiratory syndrome coronavirus 2	Template	undefined
1676	7AAP_P	7AAP_P	Severe acute respiratory syndrome coronavirus 2	RNA (5-R(P*UP*UP*AP*AP*GP*UP*UP*AP*U)-3)	undefined
1677	7BV2_P	7BV2_P	Severe acute respiratory syndrome coronavirus 2	Primer	undefined
1678	7BV2_T	7BV2_T	Severe acute respiratory syndrome coronavirus 2	Templete	undefined
1679	7AAP_T	7AAP_T	Severe acute respiratory syndrome coronavirus 2	RNA (5-R(P*UP*UP*CP*AP*UP*AP*AP*CP*UP*UP*AP*A)-3)	undefined
1680	7B3B_T	7B3B_T	Severe acute respiratory syndrome coronavirus 2	RNA (5-R(P*UP*GP*CP*AP*UP*CP*GP*CP*GP*UP*AP*G)-3)	undefined
1681	7B3C_T	7B3D_T, 7B3C_T	Severe acute respiratory syndrome coronavirus 2	RNA (5-R(P*UP*GP*CP*AP*CP*UP*GP*CP*GP*UP*AP*G)-3), RNA (5-R(P*UP*CP*AP*CP*UP*UP*GP*CP*GP*UP*AP*G)-3)	undefined
1682	7CTT_Q	7CTT_Q	Severe acute respiratory syndrome coronavirus 2	Primer-RNA (5-R(P*UP*UP*CP*UP*CP*CP*UP*AP*AP*GP*AP*AP*GP*CP*UP*A)-3)	undefined
1683	7CTT_T	7CTT_T	Severe acute respiratory syndrome coronavirus 2	Template-RNA (5-R(P*AP*CP*UP*AP*GP*CP*UP*UP*CP*UP*UP*AP*GP*GP*AP*GP*AP*A)-3)	undefined
1684	7CXN_I	7CXN_I, 7CXM_I	Severe acute respiratory syndrome coronavirus 2	RNA (25-MER), Primer RNA	undefined
1685	6XEZ_P	6XEZ_P	Severe acute respiratory syndrome coronavirus 2	Product RNA	undefined
1686	6XEZ_T	6XEZ_T	Severe acute respiratory syndrome coronavirus 2	Template RNA	undefined
1687	5O6U_A	5O6U_A, 5O7H_A	Shewanella putrefaciens	crRNA	undefined
1688	1E95_A	1E95_A	Simian	RNA (5-(*GP*CP*GP*GP*CP*CP*AP*GP*CP*UP*CP* CP*AP*GP*GP*CP*CP*GP*CP*CP*AP*AP*AP*CP* AP*AP*UP*AP*UP*GP*GP*AP*GP*CP*AP*C)-3)	undefined
1689	5X8P_A	5MMM_A, 4V61_BA, 5X8P_A, 5X8T_A, 5MMI_A, 6ERI_AA, 5H1S_A, 5MLC_A	Spinacia oleracea	23S rRNA, 23S ribosomal RNA	Bacterial large subunit ribosomal RNA
1690	4V61_BC	5MLC_C, 5X8P_W, 6ERI_AB, 4V61_BC, 5H1S_C, 5X8T_W, 5MMI_W, 5MMM_W	Spinacia oleracea	Spinach chloroplast 4.5S rRNA, 4.8S rRNA, 4.5S ribosomal RNA, 4.8S ribosomal RNA	undefined
1691	4V61_BB	5MLC_B, 5X8T_B, 5MMM_B, 5X8P_B, 5MMI_B, 6ERI_Ax, 5H1S_B, 4V61_BB	Spinacia oleracea	5S ribosomal RNA, 5S rRNA	5S ribosomal RNA
1692	5MMM_z	5MMM_z	Spinacia oleracea	tRNA-Phe	tRNA
1693	4V61_AA	5MMJ_a, 5MMM_a, 5X8P_a, 5X8R_a, 4V61_AA, 6ERI_BA	Spinacia oleracea	16S rRNA, 16S ribosomal RNA	Bacterial small subunit ribosomal RNA
1694	1MNX_A	1MNX_A	Spinacia oleracea	Loop E from 5S rRNA	undefined
1695	4KRE_R	4KRE_R	Spodoptera frugiperda	RNA (5-R(P*AP*AP*UP*AP*UP*UP*AP*AP*A*AP*AP*AP*AP*AP*AP*AP*AP*AP*AP*A)-3)	undefined
1696	5W6V_R	5W6V_R	Spodoptera frugiperda	RNA (5-R(P*AP*AP*UP*AP*UP*UP*AP*AP*AP*A)-3)	undefined
1697	5AXW_B	5CZZ_B, 5AXW_B	Staphylococcus	RNA (73-MER)	undefined
1698	2RKJ_K	2RKJ_G, 2RKJ_K, 1Y0Q_A, 2RKJ_O, 2RKJ_C	Staphylococcus	Group I ribozyme, RNA (238-MER)	Group I catalytic intron
1699	4WFA_X	6DDD_1, 6S13_A, 6WRU_1, 6S0Z_A, 5LI0_A, 6S0X_A, 6WQN_1, 5HL7_X, 6YEF_A, 5ND9_A, 6FXC_AA, 5ND8_A, 4WFB_X, 6S12_A, 4WFA_X, 5HKV_X, 6SJ6_A, 6HMA_A, 5NGM_AA, 4WCE_X, 6WQQ_1, 6DDG_1, 5NRG_X, 5TCU_B, 4WF9_X, 6FXC_BA, 5T7V_B, 6WRS_1	Staphylococcus	23S Ribosomal RNA, 23s ribosomal RNA, 23S RRNA, 23S ribosomal RNA, 23S rRNA	undefined, Bacterial large subunit ribosomal RNA
1700	6FXC_BB	5NRG_Y, 6S0Z_B, 5ND8_B, 6S0X_B, 4WCE_Y, 6HMA_B, 5TCU_C, 5HKV_Y, 5T7V_C, 6YEF_B, 5ND9_B, 6DDG_2, 6WQQ_2, 6FXC_BB, 5LI0_B, 6WRS_2, 4WFA_Y, 6S13_B, 5NGM_AB, 4WFB_Y, 4WF9_Y, 6WRU_2, 6DDD_2, 6SJ6_B, 5HL7_Y, 6S12_B, 6WQN_2, 6FXC_AB	Staphylococcus	5S ribosomal RNA, 5S rRNA CHAIN, 5S rRNA, 5S Ribosomal RNA	5S ribosomal RNA, undefined
1701	6FXC_Ba	5ND8_a, 5T7V_A, 6FXC_Ba, 5LI0_a, 6S13_a, 6FXC_Aa, 5TCU_A, 6S0X_a, 7KWG_a, 5ND9_a, 5NGM_Aa, 6YEF_a	Staphylococcus	16S rRNA, 16S RRNA, 16S ribosomal RNA	Bacterial small subunit ribosomal RNA, undefined
1702	5BS3_E	5BS3_F, 5BS3_E	Staphylococcus	DNA/RNA (5-R(P*AP*GP*CP*CP*G)-D(P*T)-R(P*AP*GP*GP*GP*CP*CP*C)-D(P*T)-R(P*AP*CP*GP*GP*C)-D(P*T)-3)	undefined
1703	5TCU_D	5T7V_D, 5TCU_E, 5TCU_D	Staphylococcus	E-site tRNA, P-site tRNA CHAIN, E-site tRNA CHAIN	tRNA
1704	7KWG_A	7KWG_A	Staphylococcus	mRNA	undefined
1705	1QU3_T	1QU3_T, 1QU2_T	Staphylococcus	ISOLEUCYL-TRNA	tRNA
1706	6AEB_A	5XBL_B, 6AEG_A, 6AEB_E, 5B2R_A, 5B2S_A, 6VPC_A, 6K57_A, 6AI6_B, 6IFO_D, 4ZT0_D, 6K4Q_A, 5B2T_A, 6K4P_A, 6IFO_C, 6AEB_A, 6K4S_A, 6K4U_A, 6K3Z_A, 4ZT0_B, 4ZT9_D, 4ZT9_B	Streptococcus	Cas9 (SpCas9) single-guide RNA (sgRNA), single-guide RNA, RNA (98-MER), RNA (99-MER), sgRNA, Guide RNA, RNA (81-MER), RNA (95-MER)	undefined
1707	6RJG_D	6RJA_G, 6RJA_D, 6RJG_D, 6RJD_D, 6RJ9_D	Streptococcus	RNA (78-MER), sgRNA (78-MER), sgRNA	undefined
1708	5VZL_B	5VZL_B	Streptococcus	single guide RNA (116-MER)	undefined
1709	6MCC_B	6MCB_B, 6MCC_B, 5F9R_A	Streptococcus	RNA (116-MER), Single guide RNA (116-MER)	Trans-activating crRNA, undefined
1710	6M0V_B	6M0X_B, 6M0V_B, 6M0W_B	Streptococcus	RNA (72-MER), RNA (71-MER)	undefined
1711	6Q57_A	6Q57_A, 7KD1_A	Streptococcus	tetrahydrofolate riboswitch aptamer domain, tetrahydrofolate riboswitch aptamer	THF riboswitch, undefined
1712	6IFY_I	6IFY_I, 6IFR_N, 6IFU_I, 6IG0_N, 6IFL_I, 6IFZ_I	Streptococcus	crRNA, type III-A CRISPR-Cas interference complex	undefined
1713	6IFN_N	6IFN_N	Streptococcus	RNA (32-MER)	undefined
1714	6IFK_N	6IFK_N	Streptococcus	crRNA	undefined
1715	6IG0_J	6IFK_J, 6IG0_J, 6IFY_J	Streptococcus	CTR1	undefined
1716	6IFU_J	6IFU_J, 6IFZ_J	Streptococcus	CTR2	undefined
1717	6IFR_J	6IFL_J, 6IFR_J	Streptococcus	-, type III-A CRISPR-Cas interference complex	undefined
1718	6NUD_H	6NUE_H, 6NUD_H	Streptococcus	crRNA	undefined
1719	6NUD_U	6NUD_U	Streptococcus	target ssRNA	undefined
1720	6DME_A	6DMD_B, 6DMD_A, 6DMC_B, 6DME_A, 6DMC_A	Sulfobacillus acidophilus	ppGpp Riboswitch	undefined
1721	5T83_A	5T83_A	Sulfobacillus acidophilus	RNA (95-MER)	Guanidine-I riboswitch
1722	6SIC_V	6S91_V, 6SHB_V, 6S8B_V, 6SIC_V, 6S6B_V, 6SH8_V, 6S8E_V	Sulfolobus	crRNA, crRNA (49-MER), crRNA (51-mer), crRNA (48-MER)	undefined
1723	6SIC_U	6SIC_U, 6S8B_U	Sulfolobus	Cognate target RNA (46-mer), Cognate target RNA	undefined
1724	3J7R_5	3J7P_5, 3J7O_5, 3J7R_5, 3J7Q_5	Sus scrofa	28S ribosomal RNA	Eukaryotic large subunit ribosomal RNA
1725	3J7R_7	3J7R_7, 3J7O_7, 3J7P_7, 3J7Q_7	Sus scrofa	5S ribosomal RNA	5S ribosomal RNA
1726	3J7R_8	3J7R_8, 3J7P_8, 3J7O_8, 3J7Q_8	Sus scrofa	5.8S ribosomal RNA	5.8S ribosomal RNA
1727	3J7P_S2	3J7R_S2, 3J7P_S2	Sus scrofa	18S ribosomal RNA	Eukaryotic small subunit ribosomal RNA
1728	3J7R_S6	3J7R_S6, 3J7R_S5	Sus scrofa	P/E tRNA, A/P tRNA	tRNA
1729	3J92_2	3J92_2	Sus scrofa	tRNA	tRNA
1730	6GB2_BA	4CE4_A, 5AJ4_BA, 6GB2_BA, 4V19_A, 6GAW_BA	Sus scrofa	MITORIBOSOMAL 16S Ribosomal RNA, MITORIBOSOMAL 16S RRNA, 16S ribosomal RNA, 16S Ribosomal RNA	Bacterial large subunit ribosomal RNA
1731	4CE4_B	4CE4_B	Sus scrofa	UNASSIGNED RNA	undefined
1732	4V19_B	4V19_B	Sus scrofa	MITORIBOSOMAL CP TRNA	undefined
1733	5AJ4_BB	5AJ4_BB	Sus scrofa	MITORIBOSOMAL CP TRNA	undefined
1734	6YDP_BA	6YDP_BA, 6YDW_BA	Sus scrofa	12S rRNA	undefined
1735	6YDP_AA	6YDP_AA	Sus scrofa	12S rRNA	undefined
1736	6YDW_AA	6YDW_AA	Sus scrofa	12S rRNA	undefined
1737	6YDW_BB	6YDW_BB, 6GAW_BB, 6YDP_BB, 6GB2_BB	Sus scrofa	CP tRNA-Phe, CP tRNAPhe, tRNA-Phe	tRNA, undefined
1738	6GAW_AA	5AJ3_A, 6GAZ_AA, 6GAW_AA, 5AJ4_AA	Sus scrofa	MITORIBOSOMAL 12S Ribosomal RNA, MITORIBOSOMAL 12S RRNA, 12S ribosomal RNA	Bacterial small subunit ribosomal RNA
1739	5AJ3_Y	5AJ3_Y, 5AJ3_V	Sus scrofa	P-SITE AND A-SITE TRNA	undefined
1740	5AJ4_AV	5AJ4_AV, 5AJ4_AY	Sus scrofa	P-SITE AND A-SITE TRNA	undefined
1741	6D3P_A	6D3P_A	Sweet clover necrotic mosaic virus	RNA (45-MER)	undefined
1742	5DDR_B	5DDR_A, 5DDQ_B, 5DDP_A, 5DDR_B, 5DDP_B, 5DDQ_A	Synechococcus elongatus	L-glutamine riboswitch RNA (61-MER), RNA (61-MER)	Glutamine riboswitch
1743	5DDO_A	5DDO_A, 5DDO_B	Synechococcus elongatus	L-glutamine riboswitch (58-MER)	undefined
1744	4GZY_R	4GZY_R	synthetic construct	RNA transcript	undefined
1745	5FW3_A	5FW1_A, 5FW3_A, 5FW2_A, 4UN3_A, 4UN4_A, 5FQ5_A	synthetic construct	SGRNA	undefined
1746	4UN5_A	4UN5_A	synthetic construct	SGRNA	undefined
1747	4B3O_R	4B3O_R	synthetic construct	5-R(*AP*UP*GP*AP*3DRP*GP*GP*CP*CP*AP*CP*AP*AP*UP*AP *AP*CP*UP*AP*UP*AP*GP*GP*CP*AP*UP*A)-3	undefined
1748	4B3P_R	4B3P_R	synthetic construct	-	undefined
1749	4B3Q_R	4B3Q_R	synthetic construct	TEMPLATE RNA	undefined
1750	6VYR_7	6VYR_7	synthetic construct	mRNA with 18 nt long spacer	undefined
1751	6XDR_7	6XDR_7	synthetic construct	mRNA with 27 nt long spacer	undefined
1752	6XDQ_7	6XDQ_7	synthetic construct	mRNA with 30 nt long spacer	undefined
1753	6VYS_7	6VYS_7	synthetic construct	mRNA with 21 nt long spacer	undefined
1754	6XII_7	6XII_7	synthetic construct	mRNA with 24 nt long spacer	undefined
1755	6X7F_7	6X7F_7	synthetic construct	mRNA with 24 nt long spacer	undefined
1756	6X7K_7	6X7K_7	synthetic construct	mRNA with 24 nt long spacer	undefined
1757	6VYT_7	6VYT_7	synthetic construct	mRNA with a 15 nt long spacer	undefined
1758	6X9Q_7	6X9Q_7	synthetic construct	mRNA with 27 nt long spacer	undefined
1759	6VZJ_7	6VZJ_7	synthetic construct	mRNA with 27 nt long spacer	undefined
1760	6VYZ_7	6VYZ_7	synthetic construct	mRNA with 21 nt long spacer	undefined
1761	6XGF_7	6XGF_7	synthetic construct	mRNA with 30 nt long spacer	undefined
1762	6XIJ_7	6XIJ_7	synthetic construct	mRNA with 24 nt long spacer	undefined
1763	6VU3_7	6VU3_7	synthetic construct	mRNA with 12 nt long spacer	undefined
1764	6X6T_7	6X6T_7	synthetic construct	mRNA with 24 nt long spacer	undefined
1765	6VYQ_7	6VYQ_7	synthetic construct	mRNA with 15 nt long spacer	undefined
1766	6ZTN_AV	6ZTN_AV	synthetic construct	mRNA	undefined
1767	6ZTJ_AV	6ZTJ_AV	synthetic construct	mRNA	undefined
1768	6ZTO_AV	6ZTO_AV	synthetic construct	mRNA	undefined
1769	6ZU1_AV	6ZU1_AV	synthetic construct	mRNA	undefined
1770	6ZTL_AV	6ZTL_AV	synthetic construct	mRNA	undefined
1771	6ZTP_AV	6ZTP_AV	synthetic construct	mRNA	undefined
1772	6ZTM_AV	6ZTM_AV	synthetic construct	mRNA	undefined
1773	6Z9T_R	6Z9T_R	synthetic construct	rut RNA	undefined
1774	7ADE_R	7ADE_R	synthetic construct	rut RNA	undefined
1775	7ADD_R	7ADD_R	synthetic construct	rut RNA	undefined
1776	7ADB_R	7ADB_R	synthetic construct	rut RNA	undefined
1777	6Z9S_R	6Z9S_R	synthetic construct	rut RNA	undefined
1778	7ADC_R	7ADC_R	synthetic construct	rut RNA	undefined
1779	6Z9Q_R	6Z9Q_R	synthetic construct	rut RNA	undefined
1780	6Z9P_R	6Z9P_R	synthetic construct	rut RNA	undefined
1781	6Z9R_R	6Z9R_R	synthetic construct	rut RNA	undefined
1782	6JDV_B	6JDV_B, 6JE3_B, 6JDQ_B, 6JE4_F, 6JE4_L, 6JE9_D, 6JE4_P, 6JFU_B, 6KC7_B, 6JE9_B, 6JE4_B	synthetic construct	sgRNA	CRISPR RNA direct repeat element
1783	6KC8_B	6KC8_B	synthetic construct	sgRNA	CRISPR RNA direct repeat element
1784	5B2Q_B	5B2Q_B	synthetic construct	Guide RNA	undefined
1785	5B2O_B	5B2O_B	synthetic construct	Guide RNA	undefined
1786	6J9E_I	6J9E_I	synthetic construct	RNA (5-R(*GP*CP*AP*UP*UP*CP*AP*AP*AP*GP*CP*GP*GP*AP*GP*AP*GP*GP*UP*A)-3)	undefined
1787	6J9F_I	6J9F_I	synthetic construct	RNA (5-R(P*AP*GP*CP*GP*GP*AP*GP*AP*GP*GP*UP*A)-3)	undefined
1788	5XUS_B	5XUS_B, 5XUU_B, 5XUZ_B, 5XUZ_F, 5XUT_B	synthetic construct	crRNA	undefined
1789	5OIK_P	5OIK_P	synthetic construct	RNA (5-R(P*UP*AP*UP*AP*UP*AP*CP*AP*UP*AP*AP*AP*GP*AP*CP*CP*AP*GP*GP*C)-3)	undefined
1790	6O0X_B	6O0Z_B, 6O0X_B, 6O0Y_B	synthetic construct	single guide RNA	undefined
1791	6GMH_P	6GMH_P	synthetic construct	-	undefined
1792	6TED_P	6TED_P	synthetic construct	RNA (5-R(P*UP*AP*AP*CP*CP*GP*GP*AP*GP*AP*GP*GP*GP*AP*AP*CP*CP*CP*AP*CP*U)-3)	undefined
1793	6EXV_P	6EXV_P	synthetic construct	RNA (5-R(P*CP*AP*UP*AP*AP*AP*GP*AP*CP*CP*AP*GP*GP*C)-3)	undefined
1794	7AOE_R	7AOE_R	synthetic construct	-	undefined
1795	5FLM_P	5FLM_P	synthetic construct	DNA-RNA ELONGATION SCAFFOLD	undefined
1796	5UX0_E	5UX0_E	synthetic construct	RNA (5-R(*G*GP*UP*AP*CP*AP*AP*CP*CP*UP*AP*CP*UP*AP*CP*CP*UP*CP*AP*U)-3)	undefined
1797	5I4A_B	5I4A_B	synthetic construct	RNA (5-R(*UP*AP*UP*AP*CP*AP*AP*CP*CP*UP*AP*CP*UP*U)-3)	undefined
1798	5UX0_B	5UX0_B	synthetic construct	RNA (5-R(*G*GP*UP*AP*CP*AP*AP*CP*CP*UP*AP*CP*UP*AP*CP*CP*UP*CP*AP*U)-3)	undefined
1799	5I4A_D	5I4A_D	synthetic construct	RNA (5-R(*UP*AP*UP*AP*CP*AP*AP*CP*CP*UP*AP*CP*UP*U)-3)	undefined
1800	5NG6_B	5NG6_B	synthetic construct	crRNA	undefined
1801	5NG6_H	5NG6_H	synthetic construct	crRNA	undefined
1802	6I1L_B	6I1K_B, 6I1L_B, 6I1L_E	synthetic construct	crRNA (40-MER)	undefined
1803	5NG6_D	5NG6_D	synthetic construct	crRNA	undefined
1804	5NG6_F	5NG6_F	synthetic construct	crRNA	undefined
1805	6FLQ_R	6FLQ_R	synthetic construct	RNA (5-R(*CP*CP*UP*GP*AP*UP*CP*AP*GP*GP*CP*GP*AP*UP*GP*UP*GP*UP*GP*CP*U)-3)	undefined
1806	5XON_P	5XON_P	synthetic construct	RNA (30-MER)	undefined
1807	6LTU_B	6LTR_B, 6LU0_B, 6LTU_B	synthetic construct	crRNA, RNA (56-mer)	undefined
1808	6LTP_H	6LTP_H, 6LTP_B	synthetic construct	crRNA (56-mer RNA)	undefined
1809	7B0Y_P	7B0Y_P	synthetic construct	145-nt RNA	undefined
1810	6GOV_R	6GOV_R	synthetic construct	RNA (TRANSCRIPTION BUBBLE)	undefined
1811	2TOB_A	2TOB_A	synthetic construct	RNA (5-R(*AP*CP*UP*UP*GP*GP*UP*UP*UP*AP*GP*GP*UP*AP*AP*UP*GP*AP*GP*U)-3)	undefined
1812	2R1G_A	2R1G_A	synthetic construct	16S RIBOSOMAL RNA HELIX 1	undefined
1813	2R1G_B	2R1G_B	synthetic construct	16S RIBOSOMAL RNA HELIX 18	undefined
1814	2R1G_C	2R1G_C	synthetic construct	16S RIBOSOMAL RNA HELIX 27	undefined
1815	2R1G_D	2R1G_D	synthetic construct	16S RIBOSOMAL RNA HELIX 28	undefined
1816	2R1G_F	2R1G_F	synthetic construct	16S RIBOSOMAL RNA HELIX 45	undefined
1817	3G96_Q	3G8T_Q, 3G8T_P, 3G96_Q, 3G96_P, 3G9C_P, 3G96_S, 3G9C_R, 3G9C_Q, 3G96_R, 3G9C_S, 3G8T_S, 3G8T_R	synthetic construct	glmS glucosamine-6-phosphate activated ribozyme, GLMS RIBOZYME	glmS glucosamine-6-phosphate activated ribozyme
1818	2ZH8_B	2ZH8_B	synthetic construct	tRNA (34-MER)	undefined
1819	3AL0_E	3AL0_E	synthetic construct	tRNAGln	tRNA
1820	3J81_3	3J81_3	synthetic construct	mRNA	undefined
1821	3JAP_3	3JAP_3	synthetic construct	mRNA	undefined
1822	3JAQ_3	3JAQ_3	synthetic construct	mRNA	undefined
1823	3JCD_9	4V5A_CV, 3JCD_8, 3JCE_6, 3JCE_9, 4V5A_AV, 3JCD_9	synthetic construct	tRNA, P-SITE RNA ASL-PHE	tRNA
1824	3JCE_8	2FMT_D, 2FMT_C, 3JCE_8	synthetic construct	tRNA, FORMYL-METHIONYL-TRNAFMET2	tRNA
1825	3JCM_C	3JCM_C	synthetic construct	pre-mRNA	undefined
1826	4PCJ_A	4PCJ_A	synthetic construct	trCUG-3(5)	undefined
1827	4FNJ_A	4FNJ_A	synthetic construct	RNA (35-MER)	undefined
1828	4Q9R_R	6B14_R, 4Q9Q_R, 4Q9R_R	synthetic construct	Spinach RNA aptamer, RNA (86-MER)	undefined
1829	6B3K_R	6B3K_R	synthetic construct	RNA (83-MER)	undefined
1830	6B4V_LC	6B4V_LC	synthetic construct	mRNA	undefined
1831	1VY7_CV	1VY7_CV	synthetic construct	mRNA	undefined
1832	4WPO_BV	4WPO_BV	synthetic construct	mRNA	undefined
1833	4V5K_AX	4V9H_AX, 4V5K_AX, 4V5F_AX, 4V5F_CX	synthetic construct	mRNA, MRNA	undefined
1834	4V8X_AX	4V8X_AX	synthetic construct	5-R(*GP*GP*CP*AP*AP*GP*GP*AP*GP*GP*UP*AP*AP*AP *AP*AP*UP*G U2M A2M A2MP*AP*AP*AP*A)-3	undefined
1835	4LFZ_QX	4LFZ_QX	synthetic construct	A-site ASL SufA6	undefined
1836	4V9S_AV	4V9S_CV, 4V9S_AV	synthetic construct	mRNA	undefined
1837	4W2H_AV	4W2H_AV	synthetic construct	mRNA	undefined
1838	6OG7_4	6OG7_4	synthetic construct	mRNA	undefined
1839	6OGF_4	6OGF_4	synthetic construct	mRNA	undefined
1840	5J4D_MC	5J4D_MC	synthetic construct	mRNA	undefined
1841	4V5G_AX	4V5G_AX, 4V5G_CX	synthetic construct	MRNA	undefined
1842	4ZSN_QX	4ZSN_QX	synthetic construct	messenger RNA	undefined
1843	6OFX_4	6OFX_4	synthetic construct	mRNA	undefined
1844	4TUB_QX	4TUB_QX	synthetic construct	messenger RNA	undefined
1845	4L71_XX	4L71_XX	synthetic construct	A-site ASL SufA6	undefined
1846	1VY4_CV	1VY4_CV	synthetic construct	mRNA	undefined
1847	1VY4_AV	1VY4_AV	synthetic construct	mRNA	undefined
1848	4LT8_XX	4LT8_XX	synthetic construct	A-site ASL Pro	undefined
1849	1VY5_CV	1VY5_CV	synthetic construct	mRNA	undefined
1850	4L47_QX	4L47_QX	synthetic construct	A-site ASL SufA6	undefined
1851	5D8B_GD	5D8B_GD	synthetic construct	mRNA	undefined
1852	4V51_CX	4V51_CX, 4V51_AX	synthetic construct	MRNA	undefined
1853	4V89_AV	4V89_AV, 4V85_AV	synthetic construct	messenger RNA	undefined
1854	4W2H_CV	4W2H_CV	synthetic construct	mRNA	undefined
1855	4TUE_XX	4TUE_XX	synthetic construct	messenger RNA	undefined
1856	5DFE_XX	5DFE_XX	synthetic construct	messenger RNA	undefined
1857	6B4V_HA	6B4V_HA	synthetic construct	mRNA	undefined
1858	5D8B_HD	5D8B_HD	synthetic construct	mRNA	undefined
1859	4LSK_XX	4LSK_XX	synthetic construct	A-site ASL SufA6	undefined
1860	4LFZ_XX	4LFZ_XX	synthetic construct	A-site ASL SufA6	undefined
1861	1VVJ_XX	1VVJ_XX	synthetic construct	A-site ASL SufA6	undefined
1862	4W2F_AV	4W2F_AV	synthetic construct	mRNA	undefined
1863	5J4D_HA	5J4D_HA	synthetic construct	mRNA	undefined
1864	4TUD_QX	4TUD_QX	synthetic construct	messenger RNA	undefined
1865	4V6G_C1	4V6G_C1, 4V6G_A1	synthetic construct	MRNA	undefined
1866	5J4B_2v	5J4B_2v	synthetic construct	mRNA	undefined
1867	1VY6_CV	1VY6_CV	synthetic construct	mRNA	undefined
1868	4TUA_QX	4TUA_QX	synthetic construct	messenger RNA	undefined
1869	1VVJ_QX	1VVJ_QX	synthetic construct	A-site ASL SufA6	undefined
1870	4WQY_DV	4WQY_DV	synthetic construct	mRNA	undefined
1871	5J3C_QX	5J3C_QX	synthetic construct	messenger RNA	undefined
1872	6BOH_MC	6BOH_MC	synthetic construct	mRNA	undefined
1873	4LNT_QX	4LNT_QX	synthetic construct	A-site ASL SufA6	undefined
1874	5J30_XX	5J30_XX	synthetic construct	messenger RNA	undefined
1875	6OGG_4	6OGG_4	synthetic construct	mRNA	undefined
1876	4TUC_XX	4TUC_XX	synthetic construct	messenger RNA	undefined
1877	4W2I_AV	4W2I_AV	synthetic construct	mRNA	undefined
1878	6OGI_4	6OGI_4	synthetic construct	mRNA	undefined
1879	6BOK_KC	6BOK_KC	synthetic construct	mRNA	undefined
1880	6BOK_HA	6BOK_HA	synthetic construct	mRNA	undefined
1881	1VY6_AV	1VY6_AV	synthetic construct	mRNA	undefined
1882	5J4C_2v	5J4C_2v	synthetic construct	mRNA	undefined
1883	6DNC_KA	6DNC_KA	synthetic construct	mRNA	undefined
1884	4LT8_QX	4LT8_QX	synthetic construct	A-site ASL Pro	undefined
1885	4W2G_CV	4W2G_CV	synthetic construct	mRNA	undefined
1886	6YEF_v	6YEF_v	synthetic construct	mRNA	undefined
1887	5J30_QX	5J30_QX	synthetic construct	messenger RNA	undefined
1888	4W2I_CV	4W2I_CV	synthetic construct	mRNA	undefined
1889	1VY5_AV	1VY5_AV	synthetic construct	mRNA	undefined
1890	4W2F_CV	4W2F_CV	synthetic construct	mRNA	undefined
1891	1VY7_AV	1VY7_AV	synthetic construct	mRNA	undefined
1892	5M1J_X7	5M1J_X7	synthetic construct	nonstop mRNA	undefined
1893	4TUB_XX	4TUB_XX	synthetic construct	messenger RNA	undefined
1894	5J3C_XX	5J3C_XX	synthetic construct	messenger RNA	undefined
1895	4TUD_XX	4TUD_XX	synthetic construct	messenger RNA	undefined
1896	6UCQ_1z	6UCQ_1z	synthetic construct	mRNA	undefined
1897	4WQY_BV	4WQY_BV	synthetic construct	mRNA	undefined
1898	4LSK_QX	4LSK_QX	synthetic construct	A-site ASL SufA6	undefined
1899	4V5K_CX	4V5K_CX	synthetic construct	MRNA	undefined
1900	4W2G_AV	4W2G_AV	synthetic construct	mRNA	undefined
1901	4TUC_QX	4TUC_QX	synthetic construct	messenger RNA	undefined
1902	6BOH_HA	6BOH_HA	synthetic construct	mRNA	undefined
1903	5DFE_QX	5DFE_QX	synthetic construct	messenger RNA	undefined
1904	5J4C_1v	5J4C_1v	synthetic construct	mRNA	undefined
1905	4WPO_DV	4WPO_DV	synthetic construct	mRNA	undefined
1906	4TUA_XX	4TUA_XX	synthetic construct	messenger RNA	undefined
1907	4TUE_QX	4TUE_QX	synthetic construct	messenger RNA	undefined
1908	5J4B_1v	5J4B_1v	synthetic construct	mRNA	undefined
1909	6UCQ_2z	6UCQ_2z	synthetic construct	mRNA	undefined
1910	4L47_XX	4L47_XX	synthetic construct	A-site ASL SufA6	undefined
1911	4LEL_XX	4LEL_XX	synthetic construct	A-site ASL SufA6	undefined
1912	4LEL_QX	4LEL_QX	synthetic construct	A-site ASL SufA6	undefined
1913	4L71_QX	4L71_QX	synthetic construct	A-site ASL SufA6	undefined
1914	4ZSN_XX	4ZSN_XX	synthetic construct	messenger RNA	undefined
1915	4LNT_XX	4LNT_XX	synthetic construct	A-site ASL SufA6	undefined
1916	4Z4I_B	4Z4I_B	synthetic construct	RNA (5-R(P*UP*UP*CP*AP*CP*AP*UP*UP*GP*CP*CP*CP*AP*AP*GP*UP*CP*UP*UP*U)-3)	undefined
1917	4W5T_B	4W5T_B	synthetic construct	RNA (5-R(P*UP*UP*CP*AP*CP*AP*UP*UP*GP*CP*CP*CP*AP*AP*UP*U)-3)	undefined
1918	4W5O_B	4W5O_B	synthetic construct	RNA (5-R(P*UP*UP*CP*AP*CP*AP*UP*UP*GP*CP*CP*CP*AP*AP*GP*UP*CP*UP*UP*U)-3)	undefined
1919	4Z4E_B	4Z4E_B	synthetic construct	RNA (5-R(P*UP*UP*CP*AP*CP*AP*UP*UP*GP*CP*CP*CP*AP*AP*GP*UP*CP*UP*U)-3)	undefined
1920	4Z4H_B	4Z4H_B	synthetic construct	RNA (5-R(P*UP*UP*CP*AP*CP*AP*UP*UP*GP*CP*CP*CP*AP*AP*GP*UP*CP*UP*UP*U)-3)	undefined
1921	4Z4G_B	4Z4G_B	synthetic construct	RNA (5-R(P*UP*UP*CP*AP*CP*AP*UP*UP*GP*CP*CP*CP*AP*AP*GP*UP*CP*UP*UP*U)-3)	undefined
1922	4W5R_B	4W5R_B	synthetic construct	RNA (5-R(P*UP*UP*CP*AP*CP*AP*UP*UP*GP*UP*U)-3)	undefined
1923	4W5Q_B	4W5Q_B	synthetic construct	RNA (5-R(P*UP*UP*CP*AP*CP*AP*UP*UP*GP*CP*CP*CP*AP*AP*GP*UP*CP*U)-3)	undefined
1924	4Z4C_B	4Z4C_B	synthetic construct	RNA (5-R(P*UP*UP*CP*AP*CP*AP*UP*UP*GP*CP*CP*CP*AP*AP*GP*UP*CP*UP*U)-3)	undefined
1925	4W5N_B	4W5N_B	synthetic construct	RNA (5-R(P*UP*UP*CP*AP*CP*AP*UP*UP*CP*AP*AP*GP*UP*CP*UP*CP*UP*U)-3)	undefined
1926	4Z4F_B	4Z4F_B	synthetic construct	RNA (5-R(P*UP*UP*CP*AP*CP*AP*UP*UP*GP*CP*CP*CP*AP*AP*GP*UP*UP*U)-3)	undefined
1927	4Z4D_B	4Z4D_B	synthetic construct	RNA (5-R(P*UP*UP*CP*AP*CP*AP*UP*UP*GP*CP*CP*CP*AP*AP*GP*UP*CP*UP*UP*U)-3)	undefined
1928	4ZC7_B	4ZC7_B	synthetic construct	RNA duplex	undefined
1929	4ZC7_C	4ZC7_C	synthetic construct	RNA duplex	undefined
1930	4ZC7_A	4ZC7_A	synthetic construct	RNA duplex	undefined
1931	4ZC7_D	4ZC7_D	synthetic construct	RNA duplex	undefined
1932	4TS2_Y	4TS2_Y	synthetic construct	Spinach aptamer RNA	undefined
1933	4TS0_Y	4TS0_Y	synthetic construct	Spinach RNA aptamer	undefined
1934	4TS2_X	4TS2_X	synthetic construct	Spinach aptamer RNA	undefined
1935	4TS0_X	4TS0_X	synthetic construct	Spinach RNA aptamer	undefined
1936	4TUW_C	4TUW_C, 4TUW_D, 4TV0_B, 4TUX_C	synthetic construct	RNA (26-MER), HISTONE MRNA 3 STEM LOOP	Histone 3\ UTR stem-loop
1937	4TUX_D	4TUX_D	synthetic construct	RNA (26-MER)	Histone 3\ UTR stem-loop
1938	3ZD4_A	3ZP8_A, 3ZD4_A	synthetic construct	HAMMERHEAD RIBOZYME	undefined
1939	3ZD4_B	3ZD4_B	synthetic construct	HAMMERHEAD RIBOZYME	undefined
1940	3ZP8_B	3ZP8_B	synthetic construct	HAMMERHEAD RIBOZYME	undefined
1941	3PLA_H	3PLA_H	synthetic construct	C/D guide RNA	undefined
1942	3PLA_N	3PLA_N	synthetic construct	C/D guide RNA	undefined
1943	3PLA_G	3PLA_G	synthetic construct	C/D guide RNA	undefined
1944	3PU0_R	3PU0_R	synthetic construct	RNA (45-MER)	undefined
1945	3PU1_R	3PU1_R	synthetic construct	RNA (45-MER)	undefined
1946	6H25_R	6H25_R	synthetic construct	U44 ssRNA	undefined
1947	3PU4_R	3PU4_R	synthetic construct	RNA (45-MER)	undefined
1948	4BHH_R	4BHH_R	synthetic construct	POLY-URIDINE 45-MER	undefined
1949	3T4B_A	3T4B_A	synthetic construct	HCV IRES pseudoknot domain plus crystallization module	undefined
1950	4JXZ_B	4JXZ_B	synthetic construct	RNA (71-MER)	tRNA
1951	4KZZ_k	4KZZ_k	synthetic construct	mRNA	undefined
1952	4R8I_B	4R8I_B	synthetic construct	Mirror-Image RNA Oligonucleotide Aptamer NOXE36	undefined
1953	4RBQ_A	4RBQ_A	synthetic construct	U-Helix RNA from Trypanosome editing	undefined
1954	4RGF_B	4RGF_B, 4RGF_A, 5DUN_A, 4RGE_B, 4RGE_C, 4RGF_C, 4RGE_A	synthetic construct	env22 twister ribozyme, RNA (54-MER)	undefined
1955	4RMO_P	4RMO_L, 4RMO_F, 4RMO_H, 4RMO_J, 4RMO_N, 4RMO_P, 4RMO_B	synthetic construct	RNA (45-MER)	undefined
1956	4RMO_D	4RMO_D	synthetic construct	RNA (45-MER)	undefined
1957	4RUM_A	4RUM_A	synthetic construct	NiCo riboswitch RNA	NiCo riboswitch
1958	3WBM_X	3WBM_X	synthetic construct	RNA (25-MER)	undefined
1959	3WBM_Y	3WBM_Y	synthetic construct	RNA (25-MER)	undefined
1960	4PDB_I	4PDB_I	synthetic construct	SELEX RNA aptamer	undefined
1961	6JBG_B	6JBG_B	synthetic construct	RNA (5-R(P*UP*GP*CP*GP*UP*CP*AP*CP*GP*CP*CP*GP*GP*CP*GP*AP*AP*GP*UP*CP*GP*C)-3)	undefined
1962	5Z1H_B	5Z1H_B	synthetic construct	RNA (5-R(*UP*UP*GP*CP*GP*UP*CP*AP*CP*GP*CP*CP*GP*GP*CP*GP*AP*AP*GP*UP*CP*GP*C)-3)	undefined
1963	4P3U_C	4P3U_D, 4P3U_C, 4P3U_A, 4P43_B, 4P43_A, 4P3U_B	synthetic construct	5-R(*UP*UP*GP*CP*GP*UP*CP*UP*CP*GP*(5BU)P*CP*GP*AP*CP*GP*AP*AP*GP*UP*CP*GP*C)-3, 5-R(*UP*UP*GP*CP*GP*UP*CP*UP*CP*GP*UP*CP*GP*AP*CP*GP*AP*AP*GP*UP*CP*GP*C)-3	undefined
1964	4P3S_B	4P3S_A, 4P3S_B, 4P3T_A, 4P3T_B	synthetic construct	5-D(*UP*UP*GP*CP*GP*UP*CP*CP*CP*GP*(5BU)P*CP*GP*AP*CP*GP*AP*AP*GP*UP*CP*GP*C)-3, 5-R(*UP*UP*GP*CP*GP*UP*CP*CP*CP*GP*(5BU)P*CP*GP*AP*CP*GP*AP*AP*GP*UP*CP*GP*C)-3	undefined
1965	4P20_A	4P20_A, 4P20_B	synthetic construct	5-R(*UP*UP*GP*CP*GP*UP*CP*AP*CP*AP*CP*CP*GP*GP*UP*GP*AP*AP*GP*UP*CP*GP*C)-3	undefined
1966	5XZ1_A	5XZ1_A	synthetic construct	RNA (5-R(*UP*GP*CP*GP*UP*CP*GP*CP*UP*CP*CP*GP*GP*AP*AP*AP*AP*GP*UP*CP*GP*C)-3)	undefined
1967	6JBF_C	6JBF_C	synthetic construct	RNA (5-R(*UP*UP*GP*CP*GP*UP*CP*AP*CP*GP*CP*CP*GP*GP*CP*GP*AP*AP*GP*UP*CP*GP*C)-3)	undefined
1968	6JBG_D	6JBG_D	synthetic construct	RNA (5-R(*UP*UP*GP*CP*GP*UP*CP*AP*CP*GP*CP*CP*GP*GP*CP*GP*AP*AP*GP*UP*CP*GP*C)-3)	undefined
1969	5Z1H_A	5Z1H_A	synthetic construct	RNA (5-R(*UP*UP*GP*CP*GP*UP*CP*AP*CP*GP*CP*CP*GP*GP*CP*GP*AP*AP*GP*UP*CP*GP*C)-3)	undefined
1970	5ZEG_C	5ZEG_C	synthetic construct	RNA (5-R(*UP*UP*GP*CP*GP*UP*CP*(1MA)P*CP*GP*UP*CP*GP*AP*CP*GP*AP*AP*GP*UP*CP*GP*C)-3)	undefined
1971	5XZ1_D	5XZ1_D	synthetic construct	RNA (5-R(*UP*GP*CP*GP*UP*CP*GP*CP*UP*CP*CP*GP*GP*AP*AP*AP*AP*GP*UP*CP*GP*C)-3)	undefined
1972	5ZEM_B	5ZEM_B	synthetic construct	RNA (5-R(P*UP*GP*CP*GP*UP*CP*(1MA)P*CP*GP*UP*CP*GP*AP*CP*GP*AP*AP*GP*UP*CP*GP*C)-3)	undefined
1973	5ZEM_A	5ZEM_A	synthetic construct	RNA (5-R(P*UP*GP*CP*GP*UP*CP*(1MA)P*CP*GP*UP*CP*GP*AP*CP*GP*AP*AP*GP*UP*CP*GP*C)-3)	undefined
1974	6JBF_B	6JBF_B	synthetic construct	RNA (5-R(*UP*UP*GP*CP*GP*UP*CP*AP*CP*GP*CP*CP*GP*GP*CP*GP*AP*AP*GP*UP*CP*GP*C)-3)	undefined
1975	6JBF_D	6JBF_D	synthetic construct	RNA (5-R(*UP*UP*GP*CP*GP*UP*CP*AP*CP*GP*CP*CP*GP*GP*CP*GP*AP*AP*GP*UP*CP*GP*C)-3)	undefined
1976	4PDQ_A	4PDQ_A	synthetic construct	RNA (5-*UP*UP*GP*CP*GP*UP*CP*AP*CP*GP*CP*CP*GP*GP*CP*GP*AP*AP*GP*UP*CP*GP*C-3)	undefined
1977	5ZEI_B	5ZEI_B	synthetic construct	RNA (5-R(P*GP*CP*GP*UP*CP*(1MA)P*CP*GP*UP*CP*GP*AP*CP*GP*AP*AP*GP*UP*CP*GP*C)-3)	undefined
1978	5Z1I_A	5Z1I_A	synthetic construct	RNA (5-R(P*GP*CP*GP*UP*CP*GP*CP*GP*CP*CP*GP*GP*CP*GP*AP*AP*GP*UP*CP*GP*C)-3)	undefined
1979	5ZEI_A	5ZEI_A	synthetic construct	RNA (5-R(P*UP*GP*CP*GP*UP*CP*(1MA)P*CP*GP*UP*CP*GP*AP*CP*GP*AP*AP*GP*UP*CP*GP*C)-3)	undefined
1980	6JBG_A	6JBG_A	synthetic construct	RNA (5-R(P*UP*GP*CP*GP*UP*CP*AP*CP*GP*CP*CP*GP*GP*CP*GP*AP*AP*GP*UP*CP*GP*C)-3)	undefined
1981	5XZ1_C	5XZ1_C	synthetic construct	RNA (5-R(*UP*GP*CP*GP*UP*CP*GP*CP*UP*CP*CP*GP*GP*AP*AP*AP*AP*GP*UP*CP*GP*C)-3)	undefined
1982	6JBG_C	6JBG_C	synthetic construct	RNA (5-R(*UP*UP*GP*CP*GP*UP*CP*AP*CP*GP*CP*CP*GP*GP*CP*GP*AP*AP*GP*UP*CP*GP*C)-3)	undefined
1983	5ZEJ_B	5ZEJ_B	synthetic construct	RNA (5-R(P*UP*GP*CP*GP*UP*CP*(1MA)P*CP*GP*UP*CP*GP*AP*CP*GP*AP*AP*GP*UP*CP*GP*C)-3)	undefined
1984	4PDQ_B	4PDQ_B	synthetic construct	RNA (5-*UP*UP*GP*CP*GP*UP*CP*AP*CP*GP*CP*CP*GP*GP*CP*GP*AP*AP*GP*UP*CP*GP*C-3)	undefined
1985	6JBF_A	6JBF_A	synthetic construct	RNA (5-R(*UP*UP*GP*CP*GP*UP*CP*AP*CP*GP*CP*CP*GP*GP*CP*GP*AP*AP*GP*UP*CP*GP*C)-3)	undefined
1986	5ZEG_A	5ZEG_A	synthetic construct	RNA (5-R(*UP*UP*GP*CP*GP*UP*CP*(1MA)P*CP*GP*UP*CP*GP*AP*CP*GP*AP*AP*GP*UP*CP*GP*C)-3)	undefined
1987	5ZEJ_A	5ZEJ_A	synthetic construct	RNA (5-R(P*UP*GP*CP*GP*UP*CP*(1MA)P*CP*GP*UP*CP*GP*AP*CP*GP*AP*AP*GP*UP*CP*GP*C)-3)	undefined
1988	5XZ1_B	5XZ1_B	synthetic construct	RNA (5-R(*UP*GP*CP*GP*UP*CP*GP*CP*UP*CP*CP*GP*GP*AP*AP*AP*AP*GP*UP*CP*GP*C)-3)	undefined
1989	5Z71_B	5Z71_B	synthetic construct	RNA (5-R(P*UP*GP*CP*GP*UP*CP*GP*CP*UP*CP*CP*GP*GP*AP*AP*AP*AP*GP*UP*CP*GP*C)-3)	undefined
1990	5ZEG_B	5ZEG_B	synthetic construct	RNA (5-R(*UP*UP*GP*CP*GP*UP*CP*(1MA)P*CP*GP*UP*CP*GP*AP*CP*GP*AP*AP*GP*UP*CP*GP*C)-3)	undefined
1991	5Z71_A	5Z71_A	synthetic construct	RNA (5-R(P*UP*GP*CP*GP*UP*CP*GP*CP*UP*CP*CP*GP*GP*AP*AP*AP*AP*GP*UP*CP*GP*C)-3)	undefined
1992	3BO3_B	3BO4_B, 3BO3_B, 3BO2_B	synthetic construct	Group I intron P9	undefined
1993	5ID6_G	5ID6_G	synthetic construct	RNA (5-R(P*AP*AP*UP*UP*UP*CP*UP*AP*CP*UP*AP*AP*GP*UP*GP*UP*AP*GP*AP*UP*C)-3)	undefined
1994	6ZXZ_A	6ZXZ_A	synthetic construct	Sarcin-Ricin Loop RNA from Ecoli with a A2670-2-OCF3 modification	undefined
1995	6ZXZ_C	6ZXZ_C	synthetic construct	Sarcin-Ricin Loop RNA from Ecoli with a A2670-2-OCF3 modification	undefined
1996	6Y0T_B	7JJE_A, 6Y0Y_A, 6Y0T_B, 6Y0T_A, 6ZYB_A, 7JJD_A	synthetic construct	Sarcin-Ricin Loop RNA from Ecoli with a C2667-2-OCF3 modification, RNA (27-MER)	undefined
1997	6ZXZ_B	6ZXZ_B	synthetic construct	Sarcin-Ricin Loop RNA from Ecoli with a A2670-2-OCF3 modification	undefined
1998	6XZQ_I	6XZQ_I	synthetic construct	RNA (5-R(*AP*GP*UP*AP*GP*AP*AP*AP*CP*AP*AP*GP*GP*GP*CP*CP*CP*UP*G)-3)	undefined
[truncated: 1,159 more rows]
