# Supplementary material for: RNA-NRD: a non-redundant RNA structural dataset for benchmarking and functional analysis
Source: NAR Genom Bioinform. 2023 Apr 26;5(2):lqad040. doi: 10.1093/nargab/lqad040 (PMC10132383; doi:10.1093/nargab/lqad040)
Supplement: lqad040_Supplemental_Files [file lqad040_supplemental_files.zip › Supplementary_Table_S4.xlsx]

## Sheet: Version_1
Table S4: RNA-NRD-without-Organism-Division dataset (version 1)
Cluster ID	Representative	Redundant Cluster	Organism	Macromolecule Name	Rfam Family Name
1	5KK5_B	5KK5_B	Acidaminococcus	RNA_(40-MER)	undefined
2	5B43_B	5XH6_B, 5B43_B, 5XH7_B	Acidaminococcus	RNA_(43-MER), crRNA	undefined
3	7D82_A	7D82_A, 7D81_A	Acidobacteriaceae_bacterium	832GAAA_(50-MER)	undefined
4	7D7V_A	7D7V_A	Acidobacterium_capsulatum	17delU1A_(58-MER)	undefined
5	6WC0_B	6WBR_B, 6WC0_B	Acidothermus_cellulolyticus	sgRNA_(95-MER), RNA_(94-MER)	undefined
6	4V9Q_CA	5L3P_A, 6V3B_AN1, 6BU8_01, 5MGP_A, 4V53_BB, 1NJN_0, 6XQD_2A, 6VWN_2, 1VY7_BA, 1VY7_DA, 4WOI_BA, 4U26_DA, 5GAF_A, 3J5L_A, 4V4P_AA, 6WDE_1, 6ZTJ_BA, 4V53_DB, 6O8Z_A, 4V9P_AA, 4V7I_A8, 4V4G_HB, 4WT8_C1, 4P6F_YA, 4V6Q_BB, 4W2E_A, 6VYU_a, 4WQR_1H, 6WDG_1, 4V9N_BA, 4V6V_BA, 6Q9A_1, 5UQ7_A, 4V7U_DA, 3PIP_X, 6YSS_A, 4V49_B0, 4P70_RA, 4Y4P_2A, 5HAU_1A, 5D8B_VC, 6GZX_A1, 4W2G_DA, 6HA8_A, 4V8F_AA, 2O45_A, 5…	Escherichia_coli, Acinetobacter_baumannii, Deinococcus_radiodurans, Thermus_thermophilus, Enterococcus_faecalis, Bacillus_subtilis, Staphylococcus	rRNA-23S_ribosomal_RNA, 25S_ribosomal_RNA, 23S_RIBOSOMAL_RNA, 23S_ribomosomal_RNA, RIBOSOMAL_23S_RNA, 23S_rRNA_(2899-MER), RNA_(2912-MER), 23S_rRNA, 23S_RRNA, 23s_RNA, RNA_(2848-MER), 23S__ribosomal_RNA, ribosomal_23S_RNA, RNA_(2909-MER), pre-23S_rRNA, 23s_ribosomal_RNA, T23S_rRNA, 50S_ribosomal_RNA_23S, 23_ribosomal_RNA, LSU_rRNA, 23S_ribsomal_RNA, ribosomal_RNA_23S, ribosome_RNA_23S, 23S_Riboso…	Bacterial large subunit ribosomal RNA, undefined
7	6BZ6_RA	6BZ6_RA	Thermus_thermophilus	23S_rRNA	Bacterial large subunit ribosomal RNA
8	6O8W_A	6O8W_A	Enterococcus_faecalis	50S_subunit	undefined
9	4V71_BB	4V7I_A7, 5LZC_B, 6BY1_DB, 5MDV_3, 6WD6_2, 7JT2_2, 4V9D_CB, 3J5L_B, 4V53_DA, 4V7C_BB, 4V89_BB, 6PCT_J, 4V6Y_BB, 6ZTP_BB, 6WDE_2, 5AFI_B, 6ENF_B, 4V6D_BB, 5GAE_B, 4V4H_DA, 6OUO_3, 5GAD_B, 5IT8_CB, 6TC3_05S1, 5NP6_Z, 5J7L_DB, 6VZJ_d, 3J8G_A, 4V7V_BB, 6VYQ_d, 4U1U_DB, 4V56_DA, 6YSU_B, 6PJ6_J, 5KCR_1B, 4V6T_BB, 4WWW_YB, 6VYZ_d, 3J9Y_B, 5KCS_1B, 7K00_b, 4V76_BB, 6OT3_3, 5J91_DB, 4V4H_BA, 7JSW_2, 6OM6_3…	Escherichia_coli, Acinetobacter_baumannii	50S_ribosomal_RNA_5S, 5s_ribosomal_RNA, 5S_ribosomal_RNA, 5S_Ribosomal_RNA, RRNA-5S_RIBOSOMAL_RNA, 5S_RIBOSOMAL_RNA, RNA_(118-MER), 5S_ribomosomal_RNA, 5S_RRNA, 5S_rRNA, ribosomal_RNA_5S	undefined, 5S ribosomal RNA
10	4V71_A3	5U4I_y, 1VY6_CX, 6OST_5, 5WE4_v, 3J9Z_S6, 4ZER_2x, 4V5K_AW, 4V8B_AD, 4V69_AV, 4P6F_QV, 6WD0_5, 6X7K_A, 6X9Q_B, 4V78_A3, 6XQD_1x, 4WQ1_2K, 4V73_A3, 4V87_CD, 4V63_CZ, 6GSK_2K, 6GSJ_2L, 7JQM_2x, 5L3P_x, 6BU8_X, 5DOY_1x, 4V9Q_DW, 5D8B_XC, 5LMT_Z, 6WD9_6, 4WT1_2L, 6VYT_B, 6ND5_1x, 5J4D_IA, 4W2H_CX, 6WDG_5, 4P6F_XV, 6BZ8_XV, 6OXA_QV, 6ND6_2x, 5UYP_W, 5WF0_w, 5UYQ_W, 6H4N_w, 6WDJ_6, 4V8C_DC, 6XZB_f2, 5J…	Escherichia_coli, Thermus_thermophilus, Alcaligenes_sp, Salmonella_enterica, synthetic_construct, Sus_scrofa, Saccharomyces, Vittia_pachyloma, Oryctolagus_cuniculus, Acinetobacter_baumannii, Mitsuaria_sp._67	16S_ribosomal_RNA, tRNAi, P_site_trNA, modified_formyl-methionine_specific_initiator_transfer_RNA, P-SITE_TRNA_FMET_(UNMODIFIED_BASES_EXCEPT_FOR_THYMINE_54), tRNA-fMet, P/E-site_initiator_transfer_RNAfMet, tRNA_(76-MER), tRNA(fmet)_P-site, P-site_tRNA, P-site_fMet-tRNAfMet, tRNAfMet, E-site_and_P-site_tRNA_(fMet), tRNA_(P/E), TRNA_FMET_(UNMODIFIED_BASES), P-site_tRNA_FMet, E._coli_tRNAfMet, Initi…	undefined, tRNA
11	6YHS_6	6YHS_6, 6YSI_6	Acinetobacter_baumannii	E-site_tRNA	undefined
12	6YHS_8	6YSI_8, 6YHS_8	Acinetobacter_baumannii	E-site_tRNA	undefined
13	6HA1_a	6HA1_a, 6O90_a, 6YPU_4, 6YPU_2, 6YTF_3, 6WUB_a, 6YS5_3, 6YT9_4, 6O8W_a, 6HA8_a, 6O8X_a, 6YT9_2, 6O8Y_a, 6HTQ_a, 6V39_sN1, 3J9W_AA, 6WUA_a, 6V3E_sN1, 6V3A_sN1, 5NJT_A, 6O8Z_a, 6V3B_sN1, 6W6P_a	Bacillus_subtilis, Enterococcus_faecalis, Acinetobacter_baumannii	16s_Ribosomal_RNA, 16S_rRNA, 16S_ribosomal_RNA	undefined, Bacterial small subunit ribosomal RNA
14	6V39_v	6V3A_v, 6V39_v	Acinetobacter_baumannii	tRNA-met	tRNA
15	5AH5_D	5AH5_C, 5AH5_D	Agrobacterium_tumefaciens	TRNA-LEU_TAA_ISOACCEPTOR	tRNA
16	5U33_B	5U31_B, 5U33_B, 5U30_B, 5U34_B	Alicyclobacillus_acidoterrestris	sgRNA	undefined
17	5WQE_B	5WQE_B	Alicyclobacillus_acidoterrestris	RNA_(60-MER)	undefined
18	6R47_A	6R47_A	Alistipes_putredinis	RNA_(50-MER)	undefined
19	2N8V_X	2N8V_X	Apis_mellifera	RNA_(70-MER)	undefined
20	3W3S_B	3W3S_B	Aquifex_aeolicus	selenocysteine_tRNA	Selenocysteine transfer RNA
21	2CKY_B	2CKY_B, 2CKY_A, 3D2X_B, 3D2V_A, 3D2X_A, 3D2V_B, 3D2G_A, 3D2G_B	Arabidopsis_thaliana	NUCLEIC_ACID, TPP-specific_riboswitch	TPP riboswitch (THI element)
22	6XYW_1	6XYW_1	Arabidopsis_thaliana	RNA_(2842-MER)	Bacterial large subunit ribosomal RNA
23	6XYW_3	6XYW_3	Arabidopsis_thaliana	RNA_(118-MER)	undefined
24	6XYW_2	6XYW_2	Arabidopsis_thaliana	RNA_(1743-MER)	Bacterial small subunit ribosomal RNA
25	3AMU_B	3AMT_B, 3AMU_B	Archaeoglobus_fulgidus	RNA_(78-MER)	tRNA
26	4V78_A1	4V78_A1, 6BY1_AW, 6OJ2_XW, 5JTE_AY, 3WQZ_C, 6OPE_XY, 6O97_1w, 6ND6_1y, 6OJ2_QW, 3WQY_C, 6CAE_1y, 6OF6_QW, 2K4C_A, 6OF1_2w, 6N1D_BPTN, 6ND6_2w, 7AQC_T, 6OF6_QY, 7AQC_P, 6Q9A_7, 5IBB_3L, 4V75_A1, 6ORD_XY, 6OF1_1w, 6O97_2y, 6BY1_AV, 6UFM_A, 5IBB_3K, 6OJ2_XY, 6OF6_XY, 6OF6_XW, 4V77_A1, 5IBB_1K, 6O97_1y, 6BY1_BW, 4V6Z_A1, 6BY1_BV, 6ORD_QY, 7AS8_2, 7ASA_2, 6O97_2w, 4V74_A1, 6ND6_1w, 4V76_A1, 6OPE_QY, 6…	Escherichia_coli, Archaeoglobus_fulgidus, Bacillus_subtilis, Mycolicibacterium_smegmatis	Valine-specific_transfer_RNA, Ala-tRNA_(P-site), RNA_(77-MER), Ala-tRNA_(A/P-site), P-site_tRNA, A-site_tRNA-val, tRNA-Ala-1-1, P-tRNA, fMet-Val-tRNA-Val, 76-MER, E-site_tRNAAla(GGC), A-site_and_E-site_tRNAs, A-site_tRNAAla(GGC)_U32-A38, RNA_(75-MER), A-site_tRNAAla(GGC), E-site_tRNA_Valine, tRNAVal	undefined, tRNA
27	6H9I_E	6H9H_E, 6H9H_D, 6H9I_C, 6H9I_E	Aromatoleum_aromaticum_EbN1	crRNA	undefined
28	2M57_A	2M57_A	Azotobacter_vinelandii	RNA_(35-MER)	undefined
29	7K9D_B	7KKV_B, 7K9E_B, 7K9E_D, 7K9D_B	Bacillus_halodurans	OLE*_RNA	undefined
30	3LA5_A	3LA5_A	Bacillus_subtilis	Adenosine_RIboswitch	Purine riboswitch
31	3J3V_B	7AS8_B, 7AS9_B, 6HA1_B, 6HA8_B, 3J3V_B, 6PPF_B, 6TNN_V, 3J9W_BB, 7AQD_B, 6TPQ_V, 7AQC_B, 5NJT_V, 6PPK_B, 6HTQ_B	Bacillus_subtilis	5s_rRNA, 5S_ribosomal_RNA, pre-5S_rRNA, ribosome_RNA_5S, 5S_rRNA	undefined, 5S ribosomal RNA
32	3IVN_A	3IVN_A, 3IVN_B	Bacillus_subtilis	A-riboswitch	Purine riboswitch
33	3J9W_AX	3J9W_AX	Bacillus_subtilis	tRNA-Asp	tRNA
34	4TZP_E	4TZP_E, 4TZZ_E, 4TZV_B, 6POM_B, 4TZZ_B, 4TZZ_K, 4TZP_B, 4TZW_B, 4TZZ_H	Bacillus_subtilis	engineered_tRNAGly, tRNAGly_(75-MER), engineered_tRNA	tRNA
35	4UE4_A	4UE4_A	Bacillus_subtilis	6S_RNA	Bacterial large signal recognition particle RNA
36	5C7U_B	3RKF_C, 2B57_A, 1Y27_X, 3RKF_B, 2EEV_A, 3GAO_A, 2G9C_A, 6UC7_B, 4FEJ_B, 3GES_A, 3RKF_A, 3GOT_A, 2EET_A, 5C7U_B, 3DS7_A, 6UBU_B, 2XO1_A, 3FO4_A, 2XO0_A, 4FEN_B, 3RKF_D, 6UC9_B, 2EEU_A, 4FE5_B, 5KPY_A, 6UC8_B, 3GER_A, 2XNZ_A, 3GOG_A, 4FEL_B	Bacillus_subtilis, unidentified	A24U_mutant_of_the_B._subtilis_xpt-pbuX_guanine_riboswitch_aptamer_domain, Guanine_riboswitch, guanine_riboswitch, xpt-pbuX_guanine_riboswitch_aptamer_domain, 5'-monophosphate_wt_guanine_riboswitch, Guanine_riboswitch_C74U_mutant, A24U/U25A/A46G_mutant_of_the_B._subtilis_xpt-pbuX_guanine_riboswitch_aptamer_domain, U25A/A46G_mutant_of_the_B._subtilis_xpt-pbuX_guanine_riboswitch_aptamer_domain, 5-h…	undefined, Purine riboswitch
37	2XNW_A	2XNW_A	Bacillus_subtilis	GUANINE_RIBOSWITCH	Purine riboswitch
38	3PDR_A	3PDR_A, 3PDR_X	Bacillus_subtilis	M-box_Riboswitch_RNA	ykoK leader
39	4KQY_A	4KQY_A	Bacillus_subtilis	YitJ_S_box/SAM-I_riboswitch	SAM riboswitch (S box leader)
40	4W90_C	4W90_C, 4W92_C	Bacillus_subtilis	C-di-AMP_ribsoswitch, riboswitch_a_pseudo-dimeric_RNA	ydaO/yuaA leader
41	2KZL_A	2KZL_A	Bacillus_subtilis	RNA_(55-MER)	undefined
42	6POM_A	6POM_A	Bacillus_subtilis	T-box_GlyQS_leader_(155-MER)	undefined
43	4WFL_A	4WFL_A	Bacillus_subtilis	-	Bacterial large signal recognition particle RNA
44	4WFM_A	4WFM_A, 4WFM_B	Bacillus_subtilis	Bacillus_subtilis_small_cytoplasmic_RNA_(scRNA)	Bacterial large signal recognition particle RNA
45	6HTQ_v	6HTQ_v	Bacillus_subtilis	P-tRNA	tRNA
46	3J0L_V	4UJC_AA, 4W2E_x, 5NDK_V1, 6ZVI_d, 4V9I_CW, 5AFI_y, 3JCE_9, 5WF0_y, 6O9J_v, 3JCD_8, 6ZTP_AX, 4V4I_0, 6CFJ_1w, 2ZXU_D, 6HCQ_q3, 3J0L_Y, 4V9C_AV, 4W2I_CY, 6OLE_u, 4WRO_3K, 4WSD_1K, 4V4X_AD, 4WPO_DY, 6ZJ3_S4, 6WD3_7, 4V5C_CY, 4V6L_AB, 6OM0_u, 3B0V_B, 4V5D_AY, 4YCO_F, 6UCQ_1x, 6WDL_7, 5DOY_1w, 6OLI_v, 1EIY_C, 5J8B_w, 6ND5_2w, 6UCQ_2y, 1VY4_CY, 3JBV_V, 4V8J_CY, 4V5R_AV, 5WIT_2w, 6YSU_w, 4W2I_AW, 4WT8_C…	Oryctolagus_cuniculus, Escherichia_coli, Saccharomyces, synthetic_construct, Thermus_thermophilus, Homo_sapiens, Euglena_gracilis, Staphylococcus, Sus_scrofa, Salmonella_enterica, Bos_taurus, Bacillus_subtilis, Enterococcus_faecalis, Spinacia_oleracea	phenylalanine_specific_transfer_RNA, tRNA_chain_1, EUKARYOTIC_RIBOSOMAL_P_E_TRNA, tRNA(Phe), Phe-tRNAPhe, E._coli_tRNAPhe, P-site_tRNA, E-site_tRNA(Phe), E-SITE_TRNA_PHE_OR_A-SITE_TRNA_PHE_(UNMODIFIED_BASES), A/A_site_tRNA, TRNA(PHE), TRNA-LYS, E-SITE_TRNA_PHE_OR_P-SITE_TRNA_PHE_(UNMODIFIED_BASES), tRNAphe, E-site_tRNA_PHE_OR_P-site_tRNA_PHE_(unmodified_bases), AP_RNA, P/E-site_tRNAPhe, E-tRNA, E…	undefined, tRNA
47	6HCJ_q3	6HCJ_q3	Oryctolagus_cuniculus	A/P_RNA	tRNA
48	6HTQ_w	6HTQ_w	Bacillus_subtilis	E-tRNA	tRNA
49	6VMY_A	6VMY_A	Bacillus_subtilis	B._subtilis_cobalamin_riboswitch	undefined
50	1NBS_B	1NBS_B, 1NBS_A	Bacillus_subtilis	RIBONUCLEASE_P_RNA	Bacterial RNase P class B
51	4ATO_G	4ATO_G	Bacillus_thuringiensis	TOXI	ToxI antitoxin
52	6JXM_B	6JXM_B	Bacillus_virus_phi29	RNA_(97-mer)	tRNA
53	1FOQ_D	1FOQ_E, 1FOQ_A, 1FOQ_D, 1FOQ_B, 1FOQ_C	Bacillus_virus_phi29	BACTERIOPHAGE_PHI29_PROHEAD_RNA	Bacteriophage pRNA
54	6QYZ_B	6QYZ_B, 6QYZ_C, 6QYZ_E, 6QYZ_D, 6QYZ_A	Bacillus_virus_phi29	the_prohead_RNA_(71-MER)_in_bacteriophage_phi29	Bacteriophage pRNA
55	6E9F_B	6E9F_B	bacterium	crRNA_(52-MER)	undefined
56	6E9E_B	6E9E_B	bacterium	crRNA_(52-MER)	undefined
57	6E9F_C	6E9F_C	bacterium	RNA_(27-MER)	undefined
58	5A2T_Z	5A2T_Z	Bamboo_mosaic_virus	BAMBOO_MOSAIC_VIRUS	undefined
59	6AAY_B	6AAY_B	Bergeyella_zoohelcum	RNA_(52-MER)	undefined
60	6LAU_B	6LAU_B, 6LAS_A, 6LAZ_A, 6LAX_B, 6LAX_A, 6LAS_B, 6LAZ_B, 6LAU_A	Bifidobacterium_angulatum	RNA_(55-MER), RNA_(54-MER)	undefined
61	1H1K_I	1H1K_I	Bluetongue_virus	-	undefined
62	1H1K_K	1H1K_K	Bluetongue_virus	-	undefined
63	1H1K_J	1H1K_J	Bluetongue_virus	-	undefined
64	1H1K_L	1H1K_L	Bluetongue_virus	-	undefined
65	1H1K_N	1H1K_N	Bluetongue_virus	-	undefined
66	1H1K_M	1H1K_M	Bluetongue_virus	-	undefined
67	5GUH_B	5GUH_B	Bombyx_mori	RNA_(28-MER)	undefined
68	6TZ2_N	6TZ2_N	Bombyx_mori	Non-template_RNA_(36-MER)	undefined
69	6TZ2_T	6TZ2_T	Bombyx_mori	Template_RNA_(36-MER)	undefined
70	3IZY_N	3IZY_N	Bos_taurus	tRNA-Phe	tRNA
71	6ZSE_AA	7A5G_A6, 6ZSA_AA, 6NU2_AA, 6ZM6_AA, 3J9M_AA, 5AJ3_A, 6VLZ_AA, 6GAW_AA, 6VMI_AA, 6GAZ_AA, 6NF8_A, 6ZS9_AA, 3JD5_A, 6NU3_AA, 6ZSE_AA, 6ZSG_AA, 6ZM5_AA, 6NEQ_A, 5AJ4_AA, 7A5K_A6, 7A5I_A6, 6RW4_A, 6ZSC_AA, 6RW5_A, 7A5F_A6, 6ZSB_AA	Homo_sapiens, Sus_scrofa, Bos_taurus	MITORIBOSOMAL_12S_RRNA, 28S_ribosomal_RNA, MITORIBOSOMAL_12S_Ribosomal_RNA, 12s_rRNA, 12S_ribosomal_RNA, 12S_mitochondrial_rRNA, 12S_rRNA	undefined, Bacterial small subunit ribosomal RNA
72	1FIR_A	1FIR_A	Bos_taurus	HIV-1_REVERSE_TRANSCRIPTION_PRIMER_TRNA(LYS3)	tRNA
73	2FTC_R	2FTC_R	Bos_taurus	Mitochondrial_16S_ribosomal_RNA	Bacterial large subunit ribosomal RNA
74	2DR2_B	2DR2_B	Bos_taurus	transfer_RNA-Trp	tRNA
75	2AKE_B	2AKE_B	Bos_taurus	transfer_RNA-Trp	tRNA
76	4MEG_B	2H0Z_B, 2H0S_B, 4MEH_B, 3B4B_B, 2GCS_B, 2HO6_B, 2HO7_B, 2H0X_B, 2GCV_B, 4MEG_B, 2H0W_B, 2Z75_B, 3B4C_B	Caldanaerobacter_subterraneus	(121-MER)_ribozyme, (122-MER)_ribozyme, glmS_ribozyme_RNA	glmS glucosamine-6-phosphate activated ribozyme
77	3B4A_B	3B4A_B	Caldanaerobacter_subterraneus	glmS_ribozyme_RNA	glmS glucosamine-6-phosphate activated ribozyme
78	3B4C_A	3B4C_A, 3B4B_A	Caldanaerobacter_subterraneus	glmS_ribozyme_substrate_with_2'5'-phosphodiester_linkage, glmS_ribozyme_substrate_with_a_2'5'-phosphodiester_linkage	undefined
79	3B4A_A	3B4A_A	Caldanaerobacter_subterraneus	glmS_ribozyme_substrate_RNA	undefined
80	4QLN_A	4QLM_A, 4QLN_A	Caldanaerobacter_subterraneus	RNA_(117-MER), RNA_(108-MER)	ydaO/yuaA leader
81	3W1K_F	3W1K_J, 3W1K_H, 3W1K_F, 3W1K_I, 3W1K_G	Caldanaerobacter_subterraneus	selenocysteine_tRNA	Selenocysteine transfer RNA
82	5FK5_A	5FK1_A, 5FKD_A, 5FK3_A, 5FKE_A, 5FK5_A, 5FKG_A, 5FKH_A, 5FK4_A, 4AOB_A, 5FKF_A, 4B5R_A, 5FJC_A, 2YGH_A, 2YDH_A, 5FK6_A	Caldanaerobacter_subterraneus	SAM-I_RIBOSWITCH	SAM riboswitch (S box leader)
83	5FK2_A	5FK2_A	Caldanaerobacter_subterraneus	SAM-I_RIBOSWITCH	SAM riboswitch (S box leader)
84	6VUI_A	6E1U_A, 6VUI_A, 6E1S_A, 6E1V_A, 6VUH_A, 6E1T_A, 6E1W_A	Caldanaerobacter_subterraneus	RNA_(33-MER), PREQ1_RIBOSWITCH	undefined
85	3V7E_D	3V7E_D, 3V7E_C	Caldanaerobacter_subterraneus	SAM-I_riboswitch_aptamer_with_an_engineered_helix_P3	SAM riboswitch (S box leader)
86	5X2G_B	5X2G_B, 5X2H_B	Campylobacter_jejuni	sgRNA	undefined
87	6TF2_A	6TF3_A, 6TFH_A, 6TF0_A, 6TB7_A, 6TFG_A, 6TFF_A, 6TFE_A, 6TF2_A, 6TF1_A	Candidatus_Koribacter_versatilis_Ellin345	-, Chains:_A	undefined
88	6FZ0_A	6FZ0_A	Candidatus_Pelagibacter_ubique_HTCC1062	metY_SAM_V__(53-MER)	SAM-V riboswitch
89	3DKN_D	3DKN_D	Canis_lupus	RNA_(5'-R(P*CP*GP*UP*GP*CP*CP*AP*AP*GP*CP*UP*GP*CP*GP*AP*UP*AP*AP*GP*C)-3')	undefined
90	3DKN_F	3DKN_F	Canis_lupus	RNA_(32-MER)	undefined
91	6FRK_1	6FRK_1	Canis_lupus	Canis_lupus_familiaris_RNA	Metazoan signal recognition particle RNA
92	4UE5_A	4UE5_A	Canis_lupus	7S_RNA	Metazoan signal recognition particle RNA
93	4V5Z_AA	4V5Z_AA	Canis_lupus	18S_Ribosomal_RNA	Eukaryotic small subunit ribosomal RNA
94	4V5Z_AB	4V5Z_AB	Canis_lupus	RNA_Expansion_segment_ES3	undefined
95	4V5Z_AC	4V5Z_AC	Canis_lupus	RNA_Expansion_segment_ES4	undefined
96	4V5Z_AD	4V5Z_AD	Canis_lupus	RNA_Expansion_segment_ES6_part_I	undefined
97	4V5Z_AE	4V5Z_AE	Canis_lupus	RNA_Expansion_segment_ES6_part_II	undefined
98	4V5Z_AF	4V5Z_AF	Canis_lupus	RNA_Expansion_segment_ES9	undefined
99	4V5Z_AH	4V5Z_AH	Canis_lupus	RNA_helix	undefined
100	4V5Z_B1	4V5Z_B1	Canis_lupus	5.8S_Ribosomal_RNA	5.8S ribosomal RNA
101	4V5Z_B0	4V5Z_B0	Canis_lupus	28S_Ribosomal_RNA	Eukaryotic large subunit ribosomal RNA
102	4V5Z_BA	4V5Z_BA	Canis_lupus	RNA_Expansion_segment_ES3	undefined
103	4V5Z_BB	4V5Z_BB	Canis_lupus	RNA_Expansion_segment_ES4	undefined
104	4V5Z_BE	4V5Z_BE	Canis_lupus	RNA_Expansion_segment_ES7_part_II	undefined
105	4V5Z_BF	4V5Z_BF	Canis_lupus	RNA_Expansion_segment_ES7_part_III	undefined
106	4V5Z_BG	4V5Z_BG	Canis_lupus	RNA_Expansion_segment_ES9	undefined
107	4V5Z_BH	4V5Z_BH	Canis_lupus	RNA_Expansion_segment_ES12	undefined
108	4V5Z_BI	4V5Z_BI	Canis_lupus	RNA_Expansion_segment_ES15_part_I	undefined
109	4V5Z_BK	4V5Z_BK	Canis_lupus	RNA_Expansion_segment_ES19	undefined
110	4V5Z_BL	4V5Z_BL	Canis_lupus	RNA_Expansion_segment_ES20	undefined
111	4V5Z_BN	4V5Z_BN	Canis_lupus	RNA_Expansion_segment_ES27	undefined
112	4V5Z_BV	4V5Z_BV	Canis_lupus	RNA_Expansion_segment_ES9_part2	undefined
113	4V5Z_BO	4V5Z_BO	Canis_lupus	RNA_Expansion_segment_ES30	undefined
114	4V5Z_BQ	4V5Z_BQ	Canis_lupus	RNA_Expansion_segment_ES31_part_II	undefined
115	4V5Z_BR	4V5Z_BR	Canis_lupus	RNA_Expansion_segment_ES39_part_I	undefined
116	4V5Z_BT	4V5Z_BT	Canis_lupus	RNA_Expansion_segment_ES39_part_III	undefined
117	4V5Z_BS	4V5Z_BS	Canis_lupus	RNA_Expansion_segment_ES39_part_II	undefined
118	4V5Z_BX	4V5Z_BX	Canis_lupus	RNA_helices	undefined
119	4V5Z_BY	4V5Z_BY	Canis_lupus	5S_Ribosomal_RNA	5S ribosomal RNA
120	4V5Z_BZ	4V5Z_BZ	Canis_lupus	E_site_t-RNA	tRNA
121	4V5Z_BJ	4V5Z_BJ	Canis_lupus	RNA_Expansion_segment_ES15_part_II	undefined
122	6R6G_AF	6R6G_AF	Canis_lupus	7S_RNA	Metazoan signal recognition particle RNA
123	1RY1_A	1RY1_A	Canis_lupus	SRP_S_domain	Metazoan signal recognition particle RNA
124	1RY1_M	1RY1_M	Canis_lupus	SRP_RNA	undefined
125	1RY1_N	1RY1_N	Canis_lupus	SRP_RNA	undefined
126	1RY1_O	1RY1_O	Canis_lupus	SRP_RNA	undefined
127	1RY1_P	1RY1_P	Canis_lupus	SRP_RNA	undefined
128	1RY1_E	1RY1_E	Canis_lupus	SRP_Alu_domain	undefined
129	2J37_A	2J37_A, 2GO5_A	Canis_sp	SRP_RNA	Metazoan signal recognition particle RNA
130	6RXX_C2	6RXY_C2, 6RXT_C2, 6RXZ_C2, 5JPQ_3, 6RXV_C2, 6RXU_C2, 5OQL_2, 6RXX_C2	Chaetomium_thermophilum	U3_snoRNA, U3_RNA	Fungal small nucleolar RNA U3
131	6RXU_C1	6RXT_C1, 5OQL_1, 6RXZ_C1, 6RXX_C1, 6RXV_C1, 6RXY_C1, 6RXU_C1	Chaetomium_thermophilum	35S_rRNA, 35S_ribosomal_RNA	Eukaryotic small subunit ribosomal RNA
132	4V6X_B2	6GQV_2, 6OM7_S2, 5XXU_2, 6UZ7_2, 6EK0_S2, 6OLG_B1, 4U3N_6, 6W2S_A, 6ZOJ_2, 6R6P_K, 5IT9_2, 4U4O_2, 5AJ0_B1, 6GQB_2, 5LZY_9, 6YAL_2, 5LZS_9, 5MEI_6, 6ZXE_2, 6ZU9_2, 6HCM_A1, 5DGE_6, 5TBW_sR, 3JAM_2, 6ZOK_2, 6Z6M_S2, 3J6Y_1S, 6SV4_2, 6Y7C_2, 5NDV_6, 5OBM_6, 4U4R_2, 5JUP_A, 6MTE_9, 4U50_6, 5LYB_6, 4V5O_BA, 6HHQ_sR, 6R6G_K, 3J80_2, 5MC6_2, 6ZLW_2, 4V6I_CA, 6Z6J_C2, 5VYC_i3, 5NDG_2, 5I4L_6, 5A2Q_2, 6Y…	Saccharomyces, Homo_sapiens, Toxoplasma_gondii, Kluyveromyces_lactis, Oryctolagus_cuniculus, Tetrahymena_thermophila, Lachancea_kluyveri, Triticum, Sus_scrofa	18S_rRNA_(1707-MER), 20S_ribosomal_RNA, Saccharomyces_cerevisiae_S288C_18S_ribosomal_RNA_(RDN18-1), Human_18S_ribosomal_RNA, pre-18S_ribosomal_RNA, 18S_ribosomal_RNA, 18S_RIBOSOMAL_RNA, 18S_RRNA, 18S_RRNA_2, Saccharomyces_cerevisiae_S288c_RDN37-1_miscRNA, 18S_rRNA_(1798-MER), 18S_rRNA, 18S_rRNA_(1740-MER), 18S_Ribosomal_RNA, rRNA, 40S_ribosomal_rRNA18S, 18S_RNA	Eukaryotic small subunit ribosomal RNA, undefined
133	5A8L_B	5A8L_B	Homo_sapiens	HUMAN_18S_RIBOSOMAL_RNA	Eukaryotic small subunit ribosomal RNA
134	6ZQE_D3	6ZQD_D3, 6ZQG_D3, 6LQS_SA, 6ZQF_D3, 6ZQE_D3, 6LQT_SA, 6ZQC_D3, 7AJU_D3, 7AJT_D3	Saccharomyces	18S_rRNA, 18S_pre-rRNA	undefined
135	5JPQ_2	5JPQ_2	Chaetomium_thermophilum	18S_ribosomal_RNA	Eukaryotic small subunit ribosomal RNA
136	6LQQ_SA	5WLC_L1, 6KE6_SA, 5TZS_1, 6LQV_SA, 6LQQ_SA, 6ZQB_D3, 5WYJ_SA, 6LQP_SA, 5WYK_SA, 6LQR_SA, 6LQU_SA	Saccharomyces	18S_ribosomal_RNA, 18S_rRNA, 18S_pre-rRNA	Eukaryotic small subunit ribosomal RNA, undefined
137	4C4Q_N	4C4Q_N	Classical_swine_fever_virus	INTERNAL_RIBOSOMAL_ENTRY_SITE	Pestivirus internal ribosome entry site (IRES)
138	3Q3Z_A	3Q3Z_V, 3Q3Z_A	Clostridium_acetobutylicum	c-di-GMP-II_riboswitch	Cyclic di-GMP-II riboswitch
139	6JOO_B	6JOO_B	Corynebacterium_diphtheriae	Guide_RNA	undefined
140	1RFR_A	1RFR_A	Coxsackievirus_B3	stemloop-D_RNA_of_the_5'-cloverleaf_of_coxsackievirus_B3	undefined
141	6D9J_4	6D9J_4	Cricket_paralysis_virus	CrPV_IRES	Cripavirus internal ribosome entry site (IRES)
142	7JQC_i	7JQC_i	Cricket_paralysis_virus	Cricket_paralysis_virus_IRES_RNA	undefined
143	5IT9_i	4V92_AZ, 5IT9_i	Cricket_paralysis_virus	RNA_OF_CRICKET-PARALYSIS-VIRUS-IRES, Cricket_paralysis_virus_IRES_RNA	Cripavirus internal ribosome entry site (IRES)
144	4D61_j	4D5N_X, 4D61_j	Cricket_paralysis_virus	CRICKET_PARALYSIS_VIRUS_IRES_RNA	Cripavirus internal ribosome entry site (IRES)
145	6D90_4	6D90_4	Cricket_paralysis_virus	CrPV-IRES	Cripavirus internal ribosome entry site (IRES)
146	6W2T_A	6W2T_A, 6W2S_0	Cricket_paralysis_virus	CrPV_5'-UTR_IRES	undefined
147	5H0R_H	5H0R_H	Cypovirus	RNA_(42-MER)	undefined
148	5H0R_I	5H0R_I	Cypovirus	RNA_(42-MER)	undefined
149	2RVO_A	2RVO_A	Danio_rerio	RNA_(34-MER)	undefined
150	4IOC_Y	5JVH_Y, 3PIP_Y, 4U67_Y, 1Y69_9, 5DM6_Y, 3FWO_B, 4IOA_Y, 5JVG_Y, 1NKW_9, 1SM1_9, 2ZJP_Z, 4IO9_Y, 3DLL_Z, 4WFN_Y, 1NWX_9, 3CF5_Z, 1NWY_9, 3JQ4_B, 3PIO_Y, 2ZJQ_Y, 1XBP_9, 4IOC_Y, 2ZJR_Y, 5DM7_Y	Deinococcus_radiodurans	5S_ribosomal_RNA, ribosomal_5S_RNA, RRNA-5S_RIBOSOMAL_RNA, 5S_RIBOSOMAL_RNA, RIBOSOMAL_5S_RNA, 5S_RIBOSOMAL_RRNA, 5s_RNA, rRNA-5S_ribosomal_RNA	5S ribosomal RNA
151	2XXA_F	2XXA_F, 2XXA_G	Deinococcus_radiodurans	4.5S_RNA	Bacterial small signal recognition particle RNA
152	6NY1_B	6NY1_B	Deltaproteobacteria_bacterium	gRNA	undefined
153	6NY3_B	6NY2_B, 6NY3_B	Deltaproteobacteria_bacterium	RNA_(110-MER), gRNA	undefined
154	6W3M_A	6W3M_A	Dengue_virus	RNA_(41-MER)	undefined
155	7KHA_J	7KHA_J	Desulfovibrio_vulgaris	RNA_(45-MER)	undefined
156	5U3G_B	5U3G_B	Dickeya_dadantii	ykkC_riboswitch	undefined
157	5ANB_N	5ANC_N, 5ANB_N, 5AN9_N, 6QKL_N	Dictyostelium_discoideum	26S_RIBOSOMAL_RNA	Eukaryotic large subunit ribosomal RNA
158	4P8Z_A	4P8Z_A, 6GYV_A, 4P9R_A, 4P95_A	Didymium_iridis	RNA_(189-MER), Lariat-capping_ribozyme, Didymium_iridis_partial_IGS, RNA_(192-MER)	GIR1 branching ribozyme, undefined
159	6G7Z_A	6G7Z_A	Didymium_iridis	Lariat-capping_ribozyme	undefined
160	6G7Z_B	6G7Z_B	Didymium_iridis	Lariat-capping_ribozyme	undefined
161	2KUU_A	2KUU_A, 2KUR_A, 2KUW_A, 2KUV_A, 2KE6_A	Drosophila_melanogaster	K10_TLS_RNA	K10 transport/localisation element (TLS)
162	5A17_A	5A17_A, 5A18_A	Drosophila_melanogaster	OSKAR_MRNA	undefined
163	4V6W_A5	4V6W_A5	Drosophila_melanogaster	28S_ribosomal_RNA	Eukaryotic large subunit ribosomal RNA
164	4V6W_A9	4V6W_A9	Drosophila_melanogaster	2S_ribosomal_RNA	undefined
165	4V6W_A7	4V6W_A7	Drosophila_melanogaster	5S_ribosomal_RNA	5S ribosomal RNA
166	4V6W_B2	4V6W_B2	Drosophila_melanogaster	18S_ribosomal_RNA	Eukaryotic small subunit ribosomal RNA
167	4V6W_BC	4V6W_BC	Drosophila_melanogaster	E-tRNA	tRNA
168	4V6W_A8	4V6W_A8	Drosophila_melanogaster	5.8S_ribosomal_RNA	5.8S ribosomal RNA
169	6F4G_F	6F4G_F, 6F4G_C	Drosophila_melanogaster	U2-SL4	undefined
170	6F4H_D	6F4H_D, 6F4H_B, 6F4H_F	Drosophila_melanogaster	U1-SL2	undefined
171	5ZTM_C	5ZTM_C	Drosophila_melanogaster	non-coding_mRNA_sequence_roX2	undefined
172	3DEG_I	1MSY_A, 3DVZ_A, 1JBT_D, 3DW7_A, 1JBS_D, 6ZYB_A, 6Y0Y_A, 3DW4_A, 6Y0T_A, 2OM7_F, 7JJE_A, 6Y0T_B, 7JJD_A, 4Y27_A, 3DEG_I, 4NLF_A, 4NMG_A, 5D99_A, 1Q9A_A, 4NXH_A, 1JBR_D, 3DW6_A, 1JBT_C, 3DW5_A, 7JJF_A, 3S7C_A, 1JBS_C, 480D_A, 483D_A	synthetic_construct, Thermus_thermophilus, Escherichia_coli, Enterobacteria_phage	RNA/DNA_(27-mer), Sarcin/Ricin_Domain_from_E._Coli_23_S_rRNA, Ecoli_23_S_rRNA_Sarcin_Ricin_loop, RNA_(27-MER), 50S_RNA_helix_95, Fragment_of23S_rRNA_(H95), RNA_(27-MER)_hairpin_from_sarcin-ricin_domain_of_E._coli_23S_rRNA, Sarcin-Ricin_Loop_RNA_from_Ecoli_with_a_C2667-2'-OCF3_modification, 29-mer_sarcin/ricin_domain_RNA_analog, 29-MER_SARCIN/RICIN_DOMAIN_RNA_ANALOG, SARCIN/RICIN_RRNA_DOMAIN, SARC…	undefined
173	5UF3_A	5UF3_A	Enterobacteria_phage	phage_GA_operator_RNA_hairpin	undefined
174	6O8X_B	6W6P_B, 6O8Y_B, 6O90_B, 6O8X_B, 6O8W_B, 6O8Z_B, 6WU9_B	Enterococcus_faecalis	4S_rRNA, 5S_rRNA	undefined
175	6C27_A	6C27_A, 6C27_B	Enterococcus_faecalis	SAM-III_riboswitch	undefined
176	5V16_A	5V16_A, 5V17_A	Enterovirus_A71	RNA_(41-MER)	undefined
177	6XB7_A	6XB7_A	Enterovirus_A71	RNA_(41-MER)	undefined
178	2W2H_S	2W2H_S, 2W2H_R	Equine_infectious_anemia_virus	5'-R(*GP*CP*UP*CP*AP*GP*AP*UP*CP*UP_*GP*CP*GP*GP*UP*CP*UP*GP*AP*GP*C)-3'	undefined
179	4QYZ_L	4QYZ_L	Escherichia_coli	RNA_(55-MER)	undefined
180	5H9E_L	4TVX_X, 5H9F_L, 5H9E_L	Escherichia_coli	Escherichia_coli_strain_ECOR44_cluster_1_CRISPR_region, crRNA_(61-MER)	undefined
181	4TVX_L	5CD4_L, 4TVX_L, 5CD4_X	Escherichia_coli	Escherichia_coli_strain_ECOR44_cluster_1_CRISPR_region, crRNA	undefined
182	1EG0_O	1EG0_O	Escherichia_coli	FORMYL-METHIONYL-TRNA	tRNA
183	5MDY_5	5MDY_5	Escherichia_coli	fMet-NH-tRNA(fMet)	tRNA
184	3CW5_A	3CW5_A	Escherichia_coli	Initiator_tRNA	tRNA
185	6H58_w	6H58_w	Escherichia_coli	tRNA_Mixture	tRNA
186	7JSZ_5	7JSZ_5	Escherichia_coli	tRNAfMet	undefined
187	3QSY_D	3QSY_D	Escherichia_coli	tRNA	tRNA
188	6X6T_A	6X6T_A	Escherichia_coli	E-site_and_P-site_tRNA_(fMet)	undefined
189	3JCJ_v	3JCJ_v	Escherichia_coli	tRNA	tRNA
190	4V5K_CW	4V5K_CW	Escherichia_coli	E-SITE_TRNA_PHE_OR_P-SITE_TRNA_PHE	tRNA
191	6WDL_5	6WDL_5	Escherichia_coli	tRNAfMet	undefined
192	4V6L_AA	6XDR_D, 5KPS_27, 4V9O_HA, 5U4I_a, 6WDH_3, 6SZS_a, 4V6D_CA, 6WD0_3, 3J2H_N, 4V4V_AA, 6X6T_D, 4V56_AA, 3J9Z_SA, 5AFI_a, 6WD5_3, 5J5B_AA, 5J91_AA, 6FXC_Ba, 6ENJ_a, 5MDW_2, 6ZU1_AA, 5J5B_BA, 7JIL_2, 7JSS_3, 6WD6_3, 3J9Y_a, 4V6E_AA, 6X7F_D, 6XE0_W, 6OG7_3, 6DNC_A, 6SPE_a, 4V85_AA, 5IT8_BA, 5WDT_a, 6W7M_A, 5UZ4_A, 5H5U_h, 6X9Q_D, 5J7L_AA, 4WOI_AA, 6GXN_a, 6ENU_a, 6LKQ_s, 4V74_AA, 4V9P_FA, 6ORL_2, 6S13_…	Escherichia_coli, Staphylococcus, Flavobacterium_johnsoniae, Pseudomonas_aeruginosa, Mycolicibacterium_smegmatis, Mycobacterium, Lactococcus_lactis	RNA_(1530-MER), RNA_(1519-MER), 16S_ribosomal_RNA, 16S_rRNA, 16S_Ribosomal_RNA, SSU_rRNA, 16s_rRNA, 16S_RIBOSOMAL_RNA, 16S_ribosmal_RNA, 16S_RRNA	undefined, Bacterial small subunit ribosomal RNA
193	6VYR_D	6VYR_D	Escherichia_coli	16S_rRNA	undefined
194	6VYQ_D	6VYQ_D	Escherichia_coli	16S_rRNA	undefined
195	6OFX_3	6OFX_3	Escherichia_coli	16S_ribosomal_RNA	Bacterial small subunit ribosomal RNA
196	6VU3_D	6VU3_D	Escherichia_coli	16S_rRNA	undefined
197	6OGG_3	6OGG_3	Escherichia_coli	16S_ribosomal_RNA	Bacterial small subunit ribosomal RNA
198	5O61_BA	5O61_BA	Mycolicibacterium_smegmatis	16S_rRNA	Bacterial small subunit ribosomal RNA
199	5J8A_BA	5J8A_BA	Escherichia_coli	16S_rRNA	Bacterial small subunit ribosomal RNA
200	6AWB_A	6AWB_A	Escherichia_coli	16S_rRNA	Bacterial small subunit ribosomal RNA
201	6W77_A	6W77_A	Escherichia_coli	RNA_(1519-MER)	undefined
202	4V47_BA	4V47_BA	Escherichia_coli	16S_RIBOSOMAL_RNA	Bacterial small subunit ribosomal RNA
203	3DG4_A	3DG4_A	Escherichia_coli	16S_Ribosomal_RNA_from_E._coli	Bacterial small subunit ribosomal RNA
204	4V48_BA	4V48_BA	Escherichia_coli	16S_RIBOSOMAL_RNA	Bacterial small subunit ribosomal RNA
205	1ML5_A	1ML5_A	Escherichia_coli	30S_16S_RIBOSOMAL_RNA	Bacterial small subunit ribosomal RNA
206	3J28_N	3J28_N	Escherichia_coli	16S_rRNA	Bacterial small subunit ribosomal RNA
207	3DG0_A	3DG0_A	Escherichia_coli	16S_Ribosomal_RNA_from_E._coli	Bacterial small subunit ribosomal RNA
208	3J2D_N	3J2D_N	Escherichia_coli	16S_rRNA	Bacterial small subunit ribosomal RNA
209	3DG2_A	3DG2_A	Escherichia_coli	16S_Ribosomal_RNA_from_E._coli	Bacterial small subunit ribosomal RNA
210	3DG5_A	3DG5_A	Escherichia_coli	16S_Ribosomal_RNA_from_E._coli	Bacterial small subunit ribosomal RNA
211	6ZTO_AA	6ZTO_AA	Escherichia_coli	16S_ribosomal_RNA	undefined
212	6W7N_A	6W7N_A	Escherichia_coli	16S_rRNA	undefined
213	7JT3_3	7JT3_3	Escherichia_coli	16S_ribosomal_RNA	undefined
214	6XZA_A1	6XZA_A1	Escherichia_coli	16S_rRNA	undefined
215	5U4J_A	5U4J_A	Escherichia_coli	23S_rRNA	Bacterial large subunit ribosomal RNA
216	3DG0_B	3DG0_B	Escherichia_coli	23S_Ribosomal_RNA_from_E._coli	Bacterial large subunit ribosomal RNA
217	7JT1_1	7JT1_1	Escherichia_coli	23S_ribosomal_RNA	undefined
218	3DG2_B	3DG2_B	Escherichia_coli	23S_Ribosomal_RNA_from_E._coli	Bacterial large subunit ribosomal RNA
219	4V47_A0	4V47_A0	Escherichia_coli	23S_ribosomal_RNA	Bacterial large subunit ribosomal RNA
220	1C2W_B	1C2W_B	Escherichia_coli	23S_RIBOSOMAL_RNA	Bacterial large subunit ribosomal RNA
221	3DG5_B	3DG5_B	Escherichia_coli	23S_Ribosomal_RNA_from_E._coli	Bacterial large subunit ribosomal RNA
222	2RDO_B	2RDO_B	Escherichia_coli	23S_RIBOSOMAL_RNA	Bacterial large subunit ribosomal RNA
223	5ZZM_N	5ZZM_N	Escherichia_coli	23S_rRNA	Bacterial large subunit ribosomal RNA
224	3DG4_B	3DG4_B	Escherichia_coli	23S_RibosomaL_RNA_from_E._coli	Bacterial large subunit ribosomal RNA
225	6PCT_I	6PCT_I	Escherichia_coli	23S_ribosomal_RNA	undefined
226	4V48_A0	4V48_A0	Escherichia_coli	23S_ribosomal_RNA	Bacterial large subunit ribosomal RNA
227	1C2X_C	1C2X_C	Escherichia_coli	5S_RIBOSOMAL_RNA	5S ribosomal RNA
228	4V48_A9	4V48_A9	Escherichia_coli	5S_ribosomal_RNA	5S ribosomal RNA
229	5ZZM_M	5ZZM_M	Escherichia_coli	5S_rRNA	5S ribosomal RNA
230	4V47_A9	4V47_A9	Escherichia_coli	5S_ribosomal_RNA	5S ribosomal RNA
231	4V9P_EB	4V9P_EB	Escherichia_coli	5S_rRNA	5S ribosomal RNA
232	2RDO_A	2RDO_A	Escherichia_coli	5S_RIBOSOMAL_RNA	5S ribosomal RNA
233	6W5C_B	6W5C_B	Escherichia_coli	crRNA	undefined
234	6VZ2_7	6VZ2_7	Escherichia_coli	mRNA_with_27_nt_long_spacer	undefined
235	6VZ5_7	6VZ5_7	Escherichia_coli	mRNA_with_21_nt_long_spacer	undefined
236	3L0U_A	3L0U_A	Escherichia_coli	Unmodified_tRNAPhe	tRNA
237	1VY7_AY	1VY7_AY	Escherichia_coli	E-site_tRNA	tRNA
238	1VY7_CY	1VY7_CY	Escherichia_coli	E-site_tRNA	tRNA
239	4W2H_CY	4W2H_CY	Escherichia_coli	E-site_tRNA_Acceptor_Stem	tRNA
240	4V5S_CW	4V5S_CW	Escherichia_coli	E-SITE_TRNA_PHE_OR_P-SITE_TRNA_PHE	tRNA
241	6ZTO_AX	6ZTO_AX	Escherichia_coli	Phe-NH-tRNA(Phe)_A-site	undefined
242	4V51_AY	4V51_AY	Escherichia_coli	E-SITE_TRNA_PHE_OR_A-SITE_TRNA_PHE_(UNMODIFIED_BASES)	tRNA
243	6Y4B_F	6Y4B_F	Escherichia_coli	RNA_(77-MER)	undefined
244	6X43_R	6X43_R	Escherichia_coli	RNA_(20-mer)	undefined
245	6X4Y_R	6X4Y_R	Escherichia_coli	RNA_(20-mer)	undefined
246	6C6U_R	6C6U_R	Escherichia_coli	RNA_(5'-R(*GP*CP*AP*UP*UP*CP*AP*AP*AP*GP*CP*CP*GP*AP*GP*AP*GP*GP*UP*A)-3')	undefined
247	6X2N_R	6X2N_R	Escherichia_coli	RNA_(20-MER)	undefined
248	6X50_R	6X50_R	Escherichia_coli	RNA_(20-mer)	undefined
249	6C6S_R	6C6S_R	Escherichia_coli	RNA_(5'-R(*GP*CP*AP*UP*UP*CP*AP*AP*AP*GP*CP*CP*GP*AP*GP*AP*GP*GP*UP*A)-3')	undefined
250	6X2F_R	6X2F_R	Escherichia_coli	RNA_(20-MER)	undefined
251	6X4W_R	6X4W_R	Escherichia_coli	RNA_(20-mer)	undefined
252	6C6T_R	6C6T_R	Escherichia_coli	RNA_(5'-R(*GP*CP*AP*UP*UP*CP*AP*AP*AP*GP*CP*CP*GP*AP*GP*AP*GP*GP*UP*A)-3')	undefined
253	6X26_R	6X26_R	Escherichia_coli	RNA_(20-MER)	undefined
254	6P19_R	6P19_R	Escherichia_coli	Transcribed_RNA	undefined
255	5MS0_R	5MS0_R, 5LM7_R, 5LM7_G	Escherichia_coli, Escherichia_virus	RNA_(29-MER), nascent_RNA	undefined
256	6TQO_R	6TQO_R	Escherichia_coli	rrnGnut_RNA	undefined
257	6TQN_R	6TQN_R	Escherichia_coli	rrnGnut	undefined
258	6XAS_R	6XAS_R	Escherichia_coli	RNA_(60-MER)	undefined
259	364D_C	364D_C	Escherichia_coli	RNA_(5'-R(*CP*CP*CP*CP*AP*UP*GP*CP*GP*AP*GP*AP*GP*UP*AP*GP*G_P*GP*AP*AP*CP*UP*GP*CP*CP*AP*GP*GP*CP*AP*U)-3')	undefined
260	357D_C	357D_C	Escherichia_coli	RNA_(5'-R(*CP*CP*CP*CP*AP*UP*GP*CP*GP*AP*GP*AP*GP*UP*AP*GP*G_P*GP*AP*AP*CP*UP*_GP*CP*CP*AP*GP*GP*CP*AP*U)-3')	undefined
261	2PXV_B	1CQ5_A, 1CQL_A, 2PXV_B	Escherichia_coli	4.5_S_RNA, SRP_DOMAIN_IV_RNA, SRP_RNA_DOMAIN_IV	undefined
262	3HHZ_R	3HHZ_R	Escherichia_coli	RNA_(45-MER)	undefined
263	3ZLA_J	3ZLA_J	Escherichia_coli	-	undefined
264	3ZLA_I	3ZLA_I	Escherichia_coli	-	undefined
265	5UKB_R	5UKB_R	Escherichia_coli	RNA_(45-MER)	undefined
266	1FCW_C	1FCW_C, 6XZB_g2, 4V49_AW, 4TNA_A, 3ICQ_E, 4CXG_Y, 6GZ3_Bw, 1TTT_E, 1JGO_B, 4V66_AE, 4V49_AV, 1I9V_A, 6GZ5_Bw, 4V4V_AU, 4V4R_AW, 4V66_AP, 1JGP_C, 6AH3_T, 1ZO3_A, 3DEG_A, 6XIR_AZ, 1MJ1_D, 1FCW_B, 4V4W_AV, 5M1J_A3, 4V4T_AW, 486D_C, 1EVV_A, 6GQ1_AX, 1TTT_D, 6TNA_A, 1MJ1_C, 6LVR_D, 1FCW_D, 3WC2_P, 4V4W_AW, 4CXH_Y, 4V42_AC, 6XIQ_AZ, 1ML5_B, 1FCW_E, 6GQB_AX, 4V4V_AW, 4V65_AE, 4V66_AA, 1ZO1_F, 6LVR_B, 1O…	Saccharomyces, Escherichia_coli, Oryctolagus_cuniculus	TRANSFER_RIBONUCLEIC_ACID_(YEAST, TRANSFER-RNA, PHENYLALANINE_TRANSFER_RNA, tRNA(Phe), P/I-site_tRNA, yeast_Phe-tRNA-Phe, P_and_E-site_tRNAs, Transfer_RNA, P-site_tRNA_(Phe), tRNA, TRANSFER_RNA_(PHE), Phe-tRNA, Transfer_RNA_-_Phe, TRANSFER_RNA, A-SITE_TRNA_OF_70S_RIBOSOME, A/T-site_tRNA_Phe, E-site_tRNA_(Phe), pe/E-site-tRNA, TRNA(PHE), T-RNA_(76-MER), tRNA-Phe, A/L-tRNA, RNA_(62-MER), RNA_(75-ME…	undefined, tRNA
267	1SZ1_F	1SZ1_F		T-RNA_(76-MER)	tRNA
268	1LS2_B	1LS2_B	Saccharomyces	Phenylalanine_transfer_RNA	tRNA
269	4V48_A6	4V48_A6	Escherichia_coli	tRNA-PHE	tRNA
270	3EP2_Y	3EP2_Y	Escherichia_coli	tRNA	tRNA
271	3EQ4_Y	3EQ4_Y	Escherichia_coli	tRNA	tRNA
272	3EQ3_Y	3EQ3_Y	Escherichia_coli	tRNA	tRNA
273	3EP2_D	3EP2_D	Escherichia_coli	Fragment_H95_of_the_23S_rRNA	undefined
274	3EQ3_D	3EQ3_D	Escherichia_coli	Fragment_H95_of_the_23S_rRNA	undefined
275	5NQI_A	5NQI_A	Escherichia_coli	E.Coli_27-mer_SRL_RNA	undefined
276	1EG0_M	1EG0_M	Escherichia_coli	HELIX_95_OF_23S_RRNA	undefined
277	3EQ4_D	3EQ4_D	Escherichia_coli	Fragment_H95_of_the_23S_rRNA	undefined
278	5MRX_A	5MRX_A	Escherichia_coli	RNA_(27-MER)	undefined
279	3S8U_A	3S8U_A	Escherichia_coli	Ecoli_23_S_rRNA_Sarcin_Ricin_loop	undefined
280	3EQ4_B	3EQ4_B	Escherichia_coli	Fragment_H43-44_of_the_23S_rRNA	undefined
281	3DEG_G	6PRV_C, 3DEG_G, 5D8H_A, 6PRV_D, 6PRV_A, 2JQ7_B, 1HC8_D, 5DAR_A, 3J0D_A, 1HC8_C, 5D6G_0, 6PRV_B, 5DAR_D	Escherichia_coli, Methanocaldococcus_jannaschii	74_nt_fragment_of_23S_rRNA, 50S_RNA_helix_42-44, 23S_ribosomal_RNA, RIBOSOMAL_RNA, ribosomal_23S_RNA, 23S_rRNA, 58_NUCLEOTIDE_RIBOSOMAL_23S_RNA_DOMAIN	Bacterial large subunit ribosomal RNA, Archaeal large subunit ribosomal RNA
282	1EG0_L	1EG0_L	Escherichia_coli	FRAGMENT_OF_23S_RRNA	Bacterial large subunit ribosomal RNA
283	3EQ3_B	3EQ3_B	Escherichia_coli	Fragment_H43-44_of_the_23S_rRNA	undefined
284	3EP2_B	3EP2_B	Escherichia_coli	Fragment_H43-44_of_the_23S_rRNA	undefined
285	3J0D_B	3J0E_A, 3J0D_B	Escherichia_coli	ribosomal_23S_RNA	undefined
286	1MJ1_R	1MJ1_R	Escherichia_coli	helix_69_of_23S_rRNA	undefined
287	1QZC_B	1QZC_B	Escherichia_coli	23S_rRNA	undefined
288	3J2C_M	3J2C_M	Escherichia_coli	16S_rRNA_head_domain	Bacterial small subunit ribosomal RNA
289	3J2C_N	3J2C_N	Escherichia_coli	16S_rRNA_body_domain	Bacterial small subunit ribosomal RNA
290	3J2C_O	3J2C_O	Escherichia_coli	16S_rRNA_body_domain	Bacterial small subunit ribosomal RNA
291	3J46_1	3J46_1, 3J45_1	Escherichia_coli	23S_ribosomal_RNA	undefined
292	3J46_2	3J46_2, 3J45_2	Escherichia_coli	23S_ribosomal_RNA	undefined
293	3J45_4	3J45_4	Escherichia_coli	23S_ribosomal_RNA	undefined
294	3J46_4	3J45_5, 3J46_4	Escherichia_coli	23S_ribosomal_RNA	Bacterial large subunit ribosomal RNA
295	3J46_p	4V9J_AW, 6OM6_5, 4V9K_AW, 5L3P_y, 6Q97_8, 5O2R_x, 6GSK_1L, 4V9L_AW, 6GSK_1K, 6GSJ_3L, 4V9J_CW, 4V9M_CW, 6Q97_7, 6GSJ_3K, 6GSJ_1L, 4V7B_AW, 5KCS_1x, 4V9L_CW, 4V9M_AW, 4V9K_CW, 6GSK_3L, 1QF6_B, 4W29_CW, 6GSK_3K, 6GSJ_1K, 3J46_p, 4W29_AW	Escherichia_coli	tRNA(gly), formyl-methionine_specific_initiator_transfer_RNA, P-site_tRNA, transfer_RNA, tRNA, P-tRNA, THREONINE_TRNA, tRNAThr, tRNA-Met, tRNA-Val, deacylated_A/R-tRNA, P-site_Ile-tRNA	undefined, tRNA
296	3J46_3	3J46_3	Escherichia_coli	23S_ribosomal_RNA	undefined
297	3J5S_B	3J5S_B	Escherichia_coli	16S_ribosomal_RNA	Bacterial small subunit ribosomal RNA
298	3J5S_A	3J5S_A	Escherichia_coli	23S_ribosomal_RNA	Bacterial large subunit ribosomal RNA
299	6Q98_4	6Q98_4	Escherichia_coli	transfer-messenger_RNA_(tmRNA)	transfer-messenger RNA
300	4V6T_AV	4V6T_AV	Escherichia_coli	full_length_transfer_messenger_RNA_(tmRNA)	transfer-messenger RNA
301	6Q97_4	6Q97_4	Escherichia_coli	transfer-messenger_RNA_(tmRNA)	transfer-messenger RNA
302	3IZ4_A	3IZ4_A	Escherichia_coli	Modified_E._coli_transfer-messenger_RNA	transfer-messenger RNA
303	6Q9A_4	6Q9A_4	Escherichia_coli	tmRNA	transfer-messenger RNA
304	3IZZ_A	3IZZ_A	Escherichia_coli	Helix_5	undefined
305	3IZZ_D	3IZZ_D	Escherichia_coli	Helix_18_(Small_Subunit)	undefined
306	1MVR_B	1MVR_B	Escherichia_coli	Helix_44_of_16S_rRNA	Bacterial small subunit ribosomal RNA
307	3IZZ_E	3IZZ_E	Escherichia_coli	Helix_44_(Small_Subunit)	Bacterial small subunit ribosomal RNA
308	3IZZ_B	3IZZ_B	Escherichia_coli	Helix_69	undefined
309	4V6S_BB	4V6S_BB	Escherichia_coli	mRNA	undefined
310	4V6R_AC	4V6R_AC	Escherichia_coli	mRNA	undefined
311	4V6N_BC	4V6N_BC	Escherichia_coli	mRNA	undefined
312	4V6P_AC	4V6P_AC	Escherichia_coli	mRNA	undefined
313	4V6V_A2	4V6V_A2	Escherichia_coli	mRNA	undefined
314	4V6O_AC	4V6O_AC	Escherichia_coli	mRNA	undefined
315	4V6Q_AC	4V6Q_AC	Escherichia_coli	mRNA	undefined
316	3JA1_S1	3JA1_S1	Escherichia_coli	mRNA	undefined
317	3JCJ_4	3JCJ_4	Escherichia_coli	messenger_RNA	undefined
318	4V6M_AV	6NWY_QV, 6I0Y_V, 4V6M_AV, 3JBV_W, 6ENJ_x, 6SZS_x, 4UY8_V, 5MGP_x, 6O3M_XV, 5VPP_XV, 3JBU_v, 6ENJ_9, 5VPP_QV, 6ENU_x, 6ENF_x, 6NWY_XV, 6O3M_QV, 5NP6_B, 4V5H_AV, 6NUO_QV	Escherichia_coli	-, Proline_tRNA, P-site_tRNA_SufA6, P-site_tRNA, P-SITE_TRNA, P-site_tRNA-Gly, glycine-tRNA, P-site_tRNA-Pro, P-site_tRNA-Pro(CGG), proline_tRNA, E-site_tRNA-Pro, RNA_(75-MER), FtsQ_nascent_chain, P-site_ASLPro	undefined, tRNA
319	6NUO_XV	6NUO_XV	Escherichia_coli	P-site_tRNA-Pro	undefined
320	6K0B_U	4WU1_3K, 4WR6_3L, 4WU1_3L, 4WQ1_3L, 4WQ1_1L, 4V8D_CD, 4WU1_2L, 6K0B_U, 4WZD_2L, 4WZD_3K, 4V8F_CB, 4WU1_2K, 4WRA_3L, 4WQ1_1K, 4V8D_AD, 4WZD_3L, 4WQ1_3K, 6K0B_V, 4V8E_BB, 4V8F_CD, 4V8D_CB, 6N1D_BATN, 4V8F_BD, 4WZD_2K, 4V8E_DB, 4V8E_DD, 4V8F_BB, 4WR6_1L, 4WRA_1L, 4WR6_1K, 4V8D_AB, 4WRA_1K, 4WR6_3K, 4WRA_3K, 4V8E_BD	Escherichia_coli	TRNA-TYR, A_tRNA, tRNA-Tyr, tRNA	tRNA
321	4XJN_N	4XJN_N	Escherichia_coli	RNA_(78-MER)	undefined
322	4Y1M_B	4Y1M_B	Escherichia_coli	E._coli_yybP-ykoY_riboswitch	undefined
323	4Y1M_A	4Y1M_A	Escherichia_coli	E._coli_yybP-ykoY_riboswitch	undefined
324	4V5Q_CY	4V5Q_CY	Escherichia_coli	A-SITE_TRNA_G24A_TRP-TRNA_TRP	tRNA
325	4V5P_CY	4V5P_CY	Escherichia_coli	A-SITE_TRNA_A9C_TRP-TRNA_TRP	tRNA
326	4V5Q_AY	4V5Q_AY	Escherichia_coli	A-SITE_TRNA_G24A_TRP-TRNA_TRP	tRNA
327	4V5R_AY	4V5R_AY	Escherichia_coli	A-SITE_TRNA_TRP-TRNA_TRP	tRNA
328	4V5P_AY	4V5P_AY	Escherichia_coli	A-SITE_TRNA_A9C_TRP-TRNA_TRP	tRNA
329	4V5S_CY	4V5S_CY	Escherichia_coli	A-SITE_TRNA_G24A_TRP-TRNA_TRP	tRNA
330	4V5R_CY	4V5R_CY	Escherichia_coli	A-SITE_TRNA_TRP-TRNA_TRP	tRNA
331	4V6O_AB	4V6R_AB, 4V6O_AB, 4V6P_AB, 4V6Q_AB, 4V6N_BB, 4YCP_B	Escherichia_coli	A_site_tRNA, tRNATrp	tRNA
332	4V5L_AY	4V5L_AY	Escherichia_coli	A-SITE_TRNA_G24A_TRP-TRNA_TRP	tRNA
333	4V5S_AY	4V5S_AY	Escherichia_coli	A-SITE_TRNA_G24A_TRP-TRNA_TRP	tRNA
334	4V3P_S2	4V7E_Ae, 1ASY_S, 4V6I_CB, 1ASZ_S, 2TRA_A, 486D_E, 1VTQ_A, 1IL2_D, 4V3P_S2, 1ASZ_R, 1ASY_R, 3TRA_A, 486D_A, 1IL2_C, 3J16_L	Triticum, Saccharomyces, Thermus_thermophilus, synthetic_construct, Escherichia_coli	P-SITE_TRNA_OF_70S_RIBOSOME, P-site_tRNA, TRNAASP, T-RNA-ASP, T-RNA_(75-MER), ASPARTYL_TRANSFER_RNA, E-SITE_TRNA_OF_70S_RIBOSOME, P-SITE_TRNA_ASP, 40S_ribosomal_RNA	tRNA
335	5IB7_4K	5IB7_4K	Escherichia_coli	mRNA	undefined
336	6GSL_4L	6GSL_4L	Escherichia_coli	mRNA	undefined
337	5E7K_4K	5E7K_4K	Escherichia_coli	mRNA	undefined
338	6OTR_XX	6OTR_XX	Escherichia_coli	mRNA	undefined
339	4YPB_QX	4YPB_QX	Escherichia_coli	messenger_RNA	undefined
340	4P70_XX	4P70_XX	Escherichia_coli	mRNA	undefined
341	6BZ6_QX	6BZ6_QX	Escherichia_coli	messenger_RNA	undefined
342	5E81_4L	5E81_4L	Escherichia_coli	mRNA	undefined
343	4V5R_AX	4V5R_AX	Escherichia_coli	MRNA	undefined
344	4W29_CV	4W29_CV	Escherichia_coli	mRNA	undefined
345	5IB8_4L	5IB8_4L	Escherichia_coli	mRNA	undefined
346	6BU8_V	6BU8_V	Escherichia_coli	mRNA	undefined
347	5EL4_4L	5EL4_4L	Escherichia_coli	mRNA	undefined
348	4V8N_AX	4V8N_AX	Escherichia_coli	MRNA	undefined
349	6GSK_4L	6GSK_4L	Escherichia_coli	mRNA	undefined
350	7JT1_4	7JT1_4	Escherichia_coli	mRNA	undefined
351	5IB8_4K	5IB8_4K	Escherichia_coli	mRNA	undefined
352	6OXA_XX	6OXA_XX	Escherichia_coli	mRNA	undefined
353	6BZ8_QX	6BZ8_QX	Escherichia_coli	messenger_RNA	undefined
354	6GSL_4K	6GSL_4K	Escherichia_coli	mRNA	undefined
355	4V5P_AX	4V5P_AX	Escherichia_coli	MRNA	undefined
356	6OXA_QX	6OXA_QX	Escherichia_coli	mRNA	undefined
357	6OXI_QX	6OXI_QX	Escherichia_coli	mRNA	undefined
358	4V5P_CX	4V5P_CX	Escherichia_coli	MRNA	undefined
359	5UYK_V	5UYK_V	Escherichia_coli	mRNA	undefined
360	6BUW_XX	6BUW_XX	Escherichia_coli	messenger_RNA	undefined
361	5KPV_29	5KPV_29	Escherichia_coli	mRNA	undefined
362	5KPX_29	5KPX_29	Escherichia_coli	mRNA	undefined
363	6C5L_AX	6C5L_AX	Escherichia_coli	mRNA	undefined
364	6OTR_QX	6OTR_QX	Escherichia_coli	mRNA	undefined
365	5EL7_4L	5EL7_4L	Escherichia_coli	mRNA	undefined
366	6QNQ_4K	6QNQ_4K	Escherichia_coli	mRNA	undefined
367	7JT2_4	7JT2_4	Escherichia_coli	mRNA	undefined
368	4YPB_XX	4YPB_XX	Escherichia_coli	messenger_RNA	undefined
369	7JT3_4	7JT3_4	Escherichia_coli	mRNA	undefined
370	6GSK_4K	6GSK_4K	Escherichia_coli	mRNA	undefined
371	6BZ6_XX	6BZ6_XX	Escherichia_coli	messenger_RNA	undefined
372	4V5S_CX	4V5S_CX	Escherichia_coli	MRNA	undefined
373	5EL6_4L	5EL6_4L	Escherichia_coli	mRNA	undefined
374	4V5Q_CX	4V5Q_CX	Escherichia_coli	MRNA	undefined
375	6C5L_CX	6C5L_CX	Escherichia_coli	mRNA	undefined
376	5E7K_4L	5E7K_4L	Escherichia_coli	mRNA	undefined
377	5IBB_4K	5IBB_4K	Escherichia_coli	mRNA	undefined
378	5E81_4K	5E81_4K	Escherichia_coli	mRNA	undefined
379	4P70_QX	4P70_QX	Escherichia_coli	mRNA	undefined
380	6BZ7_XX	6BZ7_XX	Escherichia_coli	messenger_RNA	undefined
381	6NDK_XX	6NDK_XX	Escherichia_coli	mRNA	undefined
382	6BUW_QX	6BUW_QX	Escherichia_coli	messenger_RNA	undefined
383	4YZV_XX	4YZV_XX	Escherichia_coli	messenger_RNA	undefined
384	5EL5_4K	5EL5_4K	Escherichia_coli	mRNA	undefined
385	4V5S_AX	4V5S_AX	Escherichia_coli	MRNA	undefined
386	6OXI_XX	6OXI_XX	Escherichia_coli	mRNA	undefined
387	6BZ8_XX	6BZ8_XX	Escherichia_coli	messenger_RNA	undefined
388	5IBB_4L	5IBB_4L	Escherichia_coli	mRNA	undefined
389	6NDK_QX	6NDK_QX	Escherichia_coli	mRNA	undefined
390	4W29_AV	4W29_AV	Escherichia_coli	mRNA	undefined
391	5KPW_29	5KPW_29	Escherichia_coli	mRNA	undefined
392	6GSJ_4L	6GSJ_4L	Escherichia_coli	RNA_(27-MER)	undefined
393	4V5R_CX	4V5R_CX	Escherichia_coli	MRNA	undefined
394	5CZP_XX	5CZP_XX	Escherichia_coli	mRNA	undefined
395	5EL5_4L	5EL5_4L	Escherichia_coli	mRNA	undefined
396	5EL6_4K	5EL6_4K	Escherichia_coli	mRNA	undefined
397	5CZP_QX	5CZP_QX	Escherichia_coli	mRNA	undefined
398	5EL4_4K	5EL4_4K	Escherichia_coli	mRNA	undefined
399	5EL7_4K	5EL7_4K	Escherichia_coli	mRNA	undefined
400	4W4G_QX	4W4G_QX	Escherichia_coli	messenger_RNA	undefined
401	4V5Q_AX	4V5Q_AX	Escherichia_coli	MRNA	undefined
402	6GSJ_4K	6GSJ_4K	Escherichia_coli	RNA_(27-MER)	undefined
403	5IB7_4L	5IB7_4L	Escherichia_coli	mRNA	undefined
404	6QNQ_4L	6QNQ_4L	Escherichia_coli	mRNA	undefined
405	4V8N_CX	4V8N_CX	Escherichia_coli	MRNA	undefined
406	4W4G_XX	4W4G_XX	Escherichia_coli	messenger_RNA	undefined
407	6BZ7_QX	6BZ7_QX	Escherichia_coli	messenger_RNA	undefined
408	4YZV_QX	4YZV_QX	Escherichia_coli	messenger_RNA	undefined
409	4U7U_X	4U7U_X, 4U7U_L	Escherichia_coli	crRNA	undefined
410	4CXH_x	4CXH_x	Escherichia_coli	MESSENGER_RNA	undefined
411	4CXG_x	4CXG_x	Escherichia_coli	MESSENGER_RNA	undefined
412	4UJE_AX	4UJE_AX	Escherichia_coli	Messenger_RNA	undefined
413	5ON2_B	4AQ7_B, 4ARC_B, 3ZJT_B, 5ON2_B, 4ARI_B, 3ZGZ_B, 5ON3_E, 5ONH_B, 4CQN_E, 5ONH_E, 4AS1_B, 3ZJV_B, 5OMW_E, 3ZGZ_E, 4CQN_B, 4AQ7_E, 5ON2_E, 5OMW_B	Escherichia_coli	L-leucyl-tRNA(Leu), TRNALEU5_UAA_ISOACCEPTOR, TRNA-LEU5_(UAA_ISOACCEPTOR), E._COLI_TRNALEU_UAA_ISOACCEPTOR, TRNA-LEU5_(UAA_ISOACEPTOR), L-leucyl-tRNA, tRNA(leu), TRNA-LEU_UAA_ISOACCEPTOR, ESCHERICHIA_COLI_TRNA-LEU_UAA_ISOACCEPTOR	tRNA
414	3ZJU_B	3ZJU_B	Escherichia_coli	TRNALEU5_UAA_ISOACCEPTOR	tRNA
415	5ON3_B	5ON3_B	Escherichia_coli	tRNA(leu)	tRNA
416	3ZN8_G	3ZN8_G	Escherichia_coli	4.5_S_RNA	Bacterial small signal recognition particle RNA
417	5AKA_7	5AKA_7	Escherichia_coli	4.5S_ribosomal_RNA	Bacterial small signal recognition particle RNA
418	2XKV_B	5GAD_1, 2XKV_B, 5GAG_1, 5NCO_1, 5GAH_1, 5GAF_1	Escherichia_coli	ESRP_4.5S_RNA, 4.5S_RNA, SRP_4.5S_RNA, 4.5S_SRP_RNA_(Ffs)	Bacterial small signal recognition particle RNA
419	2IY3_B	2IY3_B	Escherichia_coli	4.5S_RNA	Bacterial small signal recognition particle RNA
420	2VAZ_A	2VAZ_A	Escherichia_coli	RPSO_MRNA_OPERATOR	Ribosomal S15 leader
421	3MOJ_A	3MOJ_A	Escherichia_coli	RNA_(69-MER)	Bacterial large subunit ribosomal RNA
422	4V5V_BX	4V5V_BX	Escherichia_coli	-	undefined
423	5FVC_K	5FVC_K	Escherichia_coli	-	undefined
424	2YHM_K	2YHM_K	Escherichia_coli	-	undefined
425	4V5V_BR	4V5V_BR	Escherichia_coli	-	undefined
426	4V5V_AK	4V5V_AK	Escherichia_coli	-	undefined
427	4V5V_AM	4V5V_AM	Escherichia_coli	-	undefined
428	4V7M_AW	4V7L_AW, 1QTQ_B, 1QRT_B, 4V7L_CW, 1QRU_B, 1QRS_B, 4V7L_AY, 4V7L_CY, 1GTS_B, 4V7M_AW, 4JYZ_B, 4V7M_CW, 5NWY_M	Escherichia_coli	RNA_(72-MER), tRNA-Gln, Gln-tRNA, RNA_(TRNA_GLN_II_), TRNAGLN2, TRNAGLN	tRNA
429	4C7O_E	4C7O_E	Escherichia_coli	SRP_RNA	undefined
430	5HR6_C	5HR6_C	Escherichia_coli	tRNA_Glu	tRNA
431	2DEU_D	2DET_C, 2DEU_D, 5HR7_D, 2DEU_C, 2DER_C, 5HR7_C, 2DER_D	Escherichia_coli	tRNA_Glu, tRNA	tRNA
432	5HR6_D	5HR6_D	Escherichia_coli	tRNA_Glu	tRNA
433	4W29_AX	4W29_AX	Escherichia_coli	tRNA	tRNA
434	4W29_CX	4W29_CX	Escherichia_coli	tRNA	tRNA
435	5E7K_3K	5EL7_1K, 5UYP_Y, 5UYQ_Y, 5E7K_1L, 5EL7_3K, 5EL6_1K, 5JTE_AW, 5UYN_Y, 5E81_1K, 5EL5_3K, 5EL4_3K, 5IB7_3L, 5EL5_3L, 5EL5_1K, 5EL4_1L, 5EL4_1K, 5IB8_3K, 5EL7_3L, 5IB7_1L, 5EL4_3L, 5IB8_3L, 5IB7_3K, 5E7K_3L, 5E81_1L, 5E7K_1K, 5EL7_1L, 5IB7_1K, 5E7K_3K, 5EL6_3L, 5EL6_3K, 5EL6_1L, 5IB8_1K	Escherichia_coli	A-site_Lysine_tRNA_Lysine, tRNA-Lys, tRNALys	tRNA
436	5EL5_1L	5EL5_1L	Escherichia_coli	tRNALys	tRNA
437	5VT0_R	5VT0_R	Escherichia_coli	Escherichia_coli_6S_RNA_derivative_(112-MER)	6S / SsrS RNA
438	5WQ1_A	5WQ1_A	Escherichia_coli	DsrA-SL1	undefined
439	3BO1_D	3BO1_D, 3BO0_D	Escherichia_coli	23S_RIBOSOMAL_RNA	undefined
440	3BO0_E	3BO0_E, 3BO1_E	Escherichia_coli	23S_RIBOSOMAL_RNA	undefined
441	3BO0_G	3BO0_G, 3BO1_G	Escherichia_coli	23S_RIBOSOMAL_RNA	undefined
442	7DMQ_C	7DMQ_C	Escherichia_coli	Anti-tag_target_RNA	undefined
443	7K00_X	7K00_X	Escherichia_coli	mRNA	undefined
444	28SR_A	28SP_A, 28SR_A	Escherichia_coli	SRP_DOMAIN_IV, CONSERVED_MOTIF_IN_SRP_RNA	undefined
445	2J28_8	2J28_8	Escherichia_coli	4.5S_SIGNAL_RECOGNITION_PARTICLE_RNA	Bacterial small signal recognition particle RNA
446	5KCR_1x	5KCR_1x, 6HA1_x, 4WSM_3K, 4WSM_2L, 4WSM_1L, 4WSM_1K, 4V8B_AB, 4V8B_CB, 6D90_3, 4WSM_3L, 6HA8_x, 4WSM_2K, 6D9J_3	Escherichia_coli	P-tRNA(Leu), P-site_tRNA, P-tRNA, TRNA-LEU, tRNA-Leu	tRNA
447	5JTE_AX	1C0A_B, 1EFW_C, 1EFW_D, 6UGG_A, 5JTE_AX, 5JU8_AX	Escherichia_coli	ASPARTYL-TRNA, ASPARTYL_TRNA, tRNAasp, P-site_tRNA_Aspartate	tRNA
448	6UGG_B	6UGG_B	Escherichia_coli	tRNAasp	tRNA
449	6UFK_C	6UF1_C, 6UFJ_C, 5KTJ_A, 6UEY_C, 6UFK_C	Escherichia_coli, synthetic_construct, metagenome	RNA_(50-MER), Pistol_(50-MER)	Pistol ribozyme
450	6UFK_A	6UFK_A, 5KTJ_C, 6UF1_A, 6UEY_A	synthetic_construct, metagenome, Escherichia_coli	RNA_(50-MER), Pistol_(50-MER)	Pistol ribozyme
451	6UGI_A	6UGJ_A, 6UGI_A	Escherichia_coli	tRNA(Asp)_acceptor_stem/T_stem-loop	undefined
452	5LZB_x	5LZB_x, 5LZD_x, 5LZC_x	Escherichia_coli	SECIS_mRNA	undefined
453	5LZE_x	5LZE_x	Escherichia_coli	SECIS_mRNA	undefined
454	5LZA_x	5LZA_x	Escherichia_coli	SECIS_mRNA	undefined
455	5LZF_x	5LZF_x	Escherichia_coli	SECIS_mRNA	undefined
456	5LZB_y	5LZF_y, 5LZB_y, 5LZC_y, 5LZE_y, 5LZD_y	Escherichia_coli	fMetSec-tRNASec, Sec-tRNASec	Selenocysteine transfer RNA
457	5NDJ_Y1	5NDJ_Y1	Escherichia_coli	mRNA	undefined
458	5NDK_Y1	5NDK_Y1	Escherichia_coli	mRNA	undefined
459	5NDK_Y4	5NDK_Y4	Escherichia_coli	mRNA	undefined
460	5NDJ_Y4	5NDJ_Y4	Escherichia_coli	mRNA	undefined
461	5NDI_D	5NDI_D, 5NDI_B, 5NDI_A, 5NDI_C	Escherichia_coli	RNA_(5'-R(*UP*UP*UP*GP*CP*AP*GP*GP*AP*CP*GP*AP*CP*CP*UP*GP*(CBV)P*AP*AP*A)-3')	undefined
462	5NP6_A	5NP6_A	Escherichia_coli	mRNA	undefined
463	3K0J_E	3K0J_E, 2HOK_A, 2HOM_A, 2GDI_X, 2HOP_A, 4NYA_A, 4NYC_A, 2GDI_Y, 2HOO_A, 3K0J_F, 4NYA_B, 4NYD_A, 4NYG_A	Escherichia_coli	thiM_TPP_riboswitch, RNA_(87-MER), TPP_riboswitch, thi-box_riboswitch	TPP riboswitch (THI element)
464	4NYB_A	4NYB_A	Escherichia_coli	thiM_TPP_riboswitch	TPP riboswitch (THI element)
465	4V4G_JA	4V4G_JA, 4V4G_BA, 4V4G_HA, 4V4G_FA, 4V49_B9, 4V4A_B9, 4V4G_DA	Escherichia_coli	5S_RIBOSOMAL_RNA	5S ribosomal RNA
466	1ML5_a	1ML5_a	Escherichia_coli	50S_23S_RIBOSOMAL_RNA	Bacterial large subunit ribosomal RNA
467	4V6K_BD	4V6K_BD	Escherichia_coli	mRNA	undefined
468	4V6L_AD	4V6L_AD	Escherichia_coli	mRNA	undefined
469	4V65_AM	4V65_AM	Escherichia_coli	mRNA_model	undefined
470	4V66_AM	4V66_AM	Escherichia_coli	mRNA_model	undefined
471	4V9I_AY	4V9I_AY, 4V9I_CY	Escherichia_coli	A-SITE_tRNA	undefined
472	6HRM_1	6HRM_1	Escherichia_coli	stapled_16S-23S_rRNA	Bacterial large subunit ribosomal RNA, Bacterial small subunit ribosomal RNA
473	6G63_B	6G63_B	Escherichia_coli	RNA_(5'-R(P*AP*AP*AP*AP*AP*AP*AP*AP*AP*AP*AP*AP*UP*UP*UP*UP*UP*UP*UP*UP*UP*UP*U)-3')	undefined
474	6GSL_1L	6GSL_1K, 6GSL_1L, 6GSL_3L, 6TBV_PTR1, 6TC3_PTR1, 6GSL_3K	Escherichia_coli	P-site_Arg-tRNA, tRNAArg	tRNA
475	6BY1_AX	6BY1_AX	Escherichia_coli	Messenger_RNA	undefined
476	6BY1_BX	6BY1_BX	Escherichia_coli	Messenger_RNA	undefined
477	1B23_R	1U0B_A, 1B23_R	Escherichia_coli	CYSTEINYL_TRNA, Cysteinyl-tRNA_synthetase	tRNA
478	6SY4_C	6SY4_C	Escherichia_coli	TetR-binding_aptamer_K1_(43-MER)	undefined
479	6SY6_D	6SY6_D	Escherichia_coli	RNA_(36-MER)	undefined
480	6QDW_v	6YS3_v, 6QDW_v	Escherichia_coli	glycine-tRNA_glyT	undefined, tRNA
481	6QNR_4K	6QNR_4K	Escherichia_coli	mRNA	undefined
482	6QNR_4L	6QNR_4L	Escherichia_coli	mRNA	undefined
483	1EG0_I	1EG0_I	Escherichia_coli	FRAGMENT_OF_16S_RRNA_HELIX_23	undefined
484	1A4D_A	1A4D_A	Escherichia_coli	RNA_(5'-R(*GP*GP*CP*CP*GP*AP*UP*GP*GP*UP*AP*GP*UP*GP*UP*GP*GP*GP*GP*UP*C)-3')	undefined
485	1A4D_B	1A4D_B	Escherichia_coli	RNA_(5'-R(P*UP*CP*CP*CP*CP*AP*UP*GP*CP*GP*AP*GP*AP*GP*UP*AP*GP*GP*CP*C)-3')	undefined
486	1A51_A	1A51_A	Escherichia_coli	5S_RRNA_LOOP_D/LOOP_E	undefined
487	1T1M_B	1T1M_B, 1T1O_C	Escherichia_coli	42-mer_fragment_of_double_helix_from_16S_rRNA	undefined
488	1QZC_A	1QZC_A	Escherichia_coli	16S_rRNA	undefined
489	1QZC_C	1QZC_C	Escherichia_coli	23S_rRNA	undefined
490	1O9M_B	1O9M_B, 1O9M_A	Escherichia_coli	EUBACTERIAL_A-SITE	undefined
491	1MJI_D	1MJI_D, 1MJI_C	Escherichia_coli	5S_rRNA_fragment	undefined
492	1MJ1_Q	1MJ1_Q	Escherichia_coli	sarcin-ricin_loop_of_23SrRNA	undefined
493	1ML5_b	1ML5_b	Escherichia_coli	50S_5S_RIBOSOMAL_RNA	5S ribosomal RNA
494	1MVR_A	1MVR_A	Escherichia_coli	Helix_34_of_16S_rRNA	undefined
495	1MVR_D	1MVR_D	Escherichia_coli	Helix_89_of_23S_rRNA	Bacterial large subunit ribosomal RNA
496	1MVR_E	1MVR_E	Escherichia_coli	Helix_93_of_23S_rRNA	undefined
497	2CD3_A	2CD6_A, 2CD3_A	Escherichia_coli	5'-R(*GP*GP*AP*AP*GP*UP*UP*CP*CP*GP_*UP*CP*UP*UP*CP*GP*GP*AP*CP*CP*GP*GP*CP*UP*UP*CP*C)-3', 5'-R(*GP*GP*AP*AP*GP*UP*UP*CP*GP*GP_*UP*CP*UP*UP*CP*GP*GP*AP*CP*CP*GP*GP*CP*UP*UP*CP*C)-3'	undefined
498	2CD5_A	2CD5_A, 2CD1_A	Escherichia_coli	5'-R(*GP*GP*AP*AP*GP*UP*CP*CP*GP*GP*UP*CP*UP_*UP*CP*GP*GP*AP*CP*CP*GP*GP*CP*UP*UP*CP*C)-3'	undefined
499	1ZN1_B	1ZN1_B	Escherichia_coli	ribosomal_23S_RNA	Bacterial large subunit ribosomal RNA
500	1ZN0_C	1ZN1_C, 1ZN0_C	Escherichia_coli	16S_RIBOSOMAL_RNA, ribosomal_16S_RNA	undefined
501	2BH2_D	2BH2_C, 2BH2_D	Escherichia_coli	23S_RIBOSOMAL_RNA_1932-1968	undefined
502	2BS1_R	2BS1_R, 2BS1_S, 2BS0_R, 2BS0_S	Escherichia_phage_MS2	5'-R(*AP*UP*GP*CP*AP*UP*GP*UP*CP*UP_*AP*AP*GP*AP*CP*UP*GP*CP*AP*U)-3', 5'-R(*AP*CP*AP*UP*GP*AP*GP*GP*AP*UP_*UP*AP*CP*CP*CP*AP*UP*GP*U)-3'	undefined
503	6ALH_R	6ALG_R, 6ALH_R, 6ALF_R	Escherichia_phage_T7	RNA_(5'-R(P*CP*GP*GP*AP*GP*AP*GP*GP*UP*A)-3'), RNA_(5'-R(P*AP*GP*CP*GP*GP*AP*GP*AP*GP*GP*UP*A)-3')	undefined
504	6OF1_1v	6OF1_2v, 6OF1_1v, 6O97_1v, 6ND6_2v, 6ND6_1v, 6CAE_2v, 6O97_2v, 6CAE_1v	Escherichia_virus	mRNA	undefined
505	7JQM_2v	6XHV_2v, 7JQL_2v, 5W4K_2v, 5HCP_2v, 5VP2_2v, 7JQL_1v, 5W4K_1v, 5WIS_1v, 5HD1_2v, 7JQM_1v, 6CFJ_2v, 4Y4P_1v, 4Z8C_1v, 4Y4P_2v, 5WIS_2v, 6ND5_1v, 5HCR_2v, 6N9E_1v, 5WIT_2v, 5HD1_1v, 6XHY_1v, 5HCQ_2v, 5HCP_1v, 6XHV_1v, 5HAU_1y, 7JQM_2v, 4Z8C_2v, 6N9F_1v, 6XQD_2v, 5HCQ_1v, 6XHW_1v, 6XHY_2v, 6CFJ_1v, 6XQD_1v, 5VP2_1v, 5HAU_2y, 6N9E_2v, 6ND5_2v, 5HCR_1v, 5WIT_1v, 6N9F_2v, 6XHW_2v	Escherichia_virus	mRNA	undefined
506	6XQE_1v	6XQE_2v, 6XQE_1v	Escherichia_virus	mRNA	undefined
507	6UO1_1v	6UO1_1v, 6UO1_2v	Escherichia_virus	mRNA	undefined
508	4Z3S_1v	4Z3S_1v, 5DOY_1v, 5DOY_2v, 4Z3S_2v	Escherichia_virus	mRNA	undefined
509	5TC1_R	5TC1_R	Escherichia_virus	phage_MS2_genome	Bacteriophage MS2 operator hairpin
510	6ZJ3_S1	6ZJ3_S1	Euglena_gracilis	18S_rRNA	undefined
511	6ZJ3_LA	6ZJ3_LA	Euglena_gracilis	5.8S_rRNA	undefined
512	6ZJ3_LB	6ZJ3_LB	Euglena_gracilis	LSU_rRNA_chain_1	undefined
513	6ZJ3_LC	6ZJ3_LC	Euglena_gracilis	LSU_rRNA_chain_2	undefined
514	6ZJ3_LD	6ZJ3_LD	Euglena_gracilis	LSU_rRNA_chain_3	undefined
515	6ZJ3_LE	6ZJ3_LE	Euglena_gracilis	LSU_rRNA_chain_4	undefined
516	6ZJ3_LF	6ZJ3_LF	Euglena_gracilis	LSU_rRNA_chain_5	undefined
517	6ZJ3_LG	6ZJ3_LG	Euglena_gracilis	LSU_rRNA_chain_6	undefined
518	6ZJ3_LH	6ZJ3_LH	Euglena_gracilis	LSU_rRNA_chain_7	undefined
519	6ZJ3_LI	6ZJ3_LI	Euglena_gracilis	LSU_rRNA_chain_8	undefined
520	6ZJ3_LJ	6ZJ3_LJ	Euglena_gracilis	LSU_rRNA_chain_9	undefined
521	6ZJ3_LK	6ZJ3_LK	Euglena_gracilis	LSU_rRNA_chain_10	undefined
522	6ZJ3_LL	6ZJ3_LL	Euglena_gracilis	LSU_rRNA_chain_11	undefined
523	6ZJ3_LM	6ZJ3_LM	Euglena_gracilis	LSU_rRNA_chain_12	undefined
524	6ZJ3_LN	6ZJ3_LN	Euglena_gracilis	LSU_rRNA_chain_13	undefined
525	6ZJ3_LO	6ZJ3_LO	Euglena_gracilis	5S_rRNA	undefined
526	4RZD_A	4RZD_A	Faecalibacterium_prausnitzii	PreQ1-III_Riboswitch_(Class_3)	PreQ1-III riboswitch
527	7JIL_1	7JIL_1	Flavobacterium_johnsoniae	RNA_(2862-MER)	undefined
528	7JIL_3	7JIL_3	Flavobacterium_johnsoniae	RNA_(111-MER)	undefined
529	7C2K_F	7C2K_F	Foot-and-mouth_disease_virus	RNA_(29-MER)	undefined
530	7BZF_F	7BZF_F	Foot-and-mouth_disease_virus	RNA_(31-MER)	undefined
531	6GTG_B	6GTF_B, 6GTD_B, 6GTE_B, 6GTG_B, 6GTC_B, 5MGA_B	Francisella_tularensis	RNA_(28-MER), RNA_(29-MER), RNA_(40-MER)	undefined
532	6WLL_A	6WLL_A, 3P49_A, 6WLM_A	Fusobacterium_nucleatum	RNA_(171-MER), GLYCINE_RIBOSWITCH	undefined, Glycine riboswitch
533	2YIF_Z	5KX9_Y, 2YIE_Z, 6DN1_Z, 5C45_Y, 2YIF_Z, 6BFB_Y, 6DN3_Y, 6DN2_Y	Fusobacterium_nucleatum	FMN_RIBOSWITCH, RNA_(56-MER), FMN_Riboswitch, RNA_(57-MER)	undefined
534	2YIF_X	5KX9_X, 6DN1_X, 6BFB_X, 6DN3_X, 2YIE_X, 2YIF_X, 5C45_X, 6DN2_X	Fusobacterium_nucleatum	RNA_(54-MER), FMN_RIBOSWITCH, RNA_RIBOSWITCH, FMN_Riboswitch	undefined
535	6WJS_X	6WJS_X, 6WJR_X	Fusobacterium_nucleatum	RNA_(112-MER)	undefined
536	6OD9_A	6OD9_B, 6OD9_A	Fusobacterium_ulcerans	RNA_(75-MER)	ZMP/ZTP riboswitch
537	5GAK_B	6PMO_B, 5GAK_B, 6HD7_B, 5MC6_n	Geobacillus_kaustophilus, Saccharomyces	P-site_tRNA, tRNA-Gly	tRNA
538	6PMO_A	6PMO_A	Geobacillus_kaustophilus	T-box_riboswitch_discriminator	undefined
539	5YYN_D	5YYN_D, 5YYN_B, 5B63_B, 5B63_D	Geobacillus_stearothermophilus	tRNA-Arg, TRNA	tRNA
540	4YAZ_R	4YAZ_A, 4YAZ_R	Geobacter	RNA_(84-MER)	Cyclic di-GMP-I riboswitch
541	4YB0_A	4YB0_R, 4YB0_A	Geobacter	RNA_(84-MER)	Cyclic di-GMP-I riboswitch
542	7A01_E1	7A01_E1	Halastavi_arva	INTERNAL_RIBOSOME_ENTRY_SITE	undefined
543	6ZVK_E1	6ZVK_E1	Halastavi_arva	INTERNAL_RIBOSOME_ENTRY_SITE	undefined
544	4V4B_B3	1YJ9_0, 1K73_A, 1VQ9_0, 1KD1_A, 3CCE_0, 1VQ5_0, 3CCU_0, 2QEX_0, 1QVF_0, 1N8R_A, 3CXC_0, 1VQ8_0, 1Q81_A, 1FFK_0, 1JJ2_0, 1VQ7_0, 3CC4_0, 1W2B_0, 1VQN_0, 3CD6_0, 1Q82_A, 1K8A_A, 1VQL_0, 3OW2_0, 2QA4_0, 1Q86_A, 3CME_0, 1Q7Y_A, 1VQ6_0, 3CC2_0, 1YJN_0, 2OTL_0, 3CCR_0, 3CC7_0, 1KC8_A, 3CPW_0, 3G4S_0, 3I56_0, 1VQO_0, 1VQK_0, 1VQP_0, 1S72_0, 1VQ4_0, 3CCV_0, 3CCQ_0, 3G6E_0, 1YIT_0, 1M90_A, 1VQM_0, 3CCS_0,…	Haloarcula_marismortui, Saccharomyces	23S_RRNA, 23S_Ribosomal_RNA, 23S_ribosomal_rna, 23S_ribosomal_RNA, 23S_RIBOSOMAL_RNA, 5.8S/25S_ribosomal_RNA, 50S_RIBOSOMAL_RNA	Archaeal large subunit ribosomal RNA
545	4V4B_B4	3CPW_9, 3CCM_9, 3CC7_9, 1VQK_9, 3CCU_9, 3CCJ_9, 2QEX_9, 1K8A_B, 1VQ9_9, 1K9M_B, 1M90_B, 3CCE_9, 1Q82_B, 1VQO_9, 1YI2_9, 2OTJ_9, 3CCS_9, 1S72_9, 1KQS_9, 3CCV_9, 1VQ4_9, 1VQL_9, 1W2B_9, 1K73_B, 1YHQ_9, 1VQP_9, 3G4S_9, 3OW2_9, 1YIJ_9, 3CD6_9, 1JJ2_9, 3CME_9, 1VQM_9, 1YJ9_9, 4V4B_B4, 1YJW_9, 1YJN_9, 3I56_9, 1M1K_B, 4V9F_9, 1FFK_9, 3CC4_9, 1N8R_B, 2OTL_9, 1Q86_B, 1KC8_B, 3CC2_9, 1VQ5_9, 1KD1_B, 1Q81_B…	Haloarcula_marismortui, Saccharomyces	5S_RRNA, 5S_RIBOSOMAL_RNA, 5S_Ribosomal_RNA, 5S_ribosomal_RNA	5S ribosomal RNA
546	1YIT_9	1YIT_9	Haloarcula_marismortui	5S_RIBOSOMAL_RNA	5S ribosomal RNA
547	3CCR_9	3CCR_9	Haloarcula_marismortui	5S_RIBOSOMAL_RNA	5S ribosomal RNA
548	3G6E_9	3G6E_9	Haloarcula_marismortui	5S_ribosomal_RNA	5S ribosomal RNA
549	1K5I_A	4A4S_A, 4A4U_A, 4A4R_A, 1K5I_A	Thermus_thermophilus, Haloarcula_marismortui	5'-R(P*GP*GP*AP*CP*CP*CP*GP*GP*GP*CP*UP*CP*AP*AP*CP*CP*UP*GP*GP*GP*UP*CP*C)-3', 5'-R(*GP*GP*AP*CP*CP*CP*GP*GP*CP*UP*GP*AP*CP*GP_*CP*UP*GP*GP*GP*UP*CP*C)-3', 5'-R(*GMP*GP*AP*CP*CP*CP*GP*GP*CP*UP*AP*AP*CP*GP_*CP*UP*GP*GP*GP*UP*CP*C)-3', 5'-R(*GP*GP*AP*CP*CP*CP*GP*GP*CP*UP*CP*AP*CP*GP_*CP*UP*GP*GP*GP*UP*CP*C)-3'	undefined
550	4A4T_A	4A4T_A	Haloarcula_marismortui	5'-R(*GP*GP*AP*CP*CP*CP*GP*GP*CP*UP*UP*AP*CP*GP_*CP*UP*GP*GP*GP*UP*CP*C)-3'	undefined
551	5FJ1_E	5FJ1_D, 4BW0_A, 5FJ1_H, 5FJ1_F, 5FJ1_G, 5FJ1_E, 5FJ1_C, 5FJ1_B, 5FJ1_A	Haloarcula_marismortui	HMKT-7	undefined
552	2J37_Z	2J37_Z	Haloarcula_marismortui	RIBOSOMAL_RNA	Archaeal large subunit ribosomal RNA
553	5ML7_B	5ML7_B, 5ML7_A	Haloarcula_marismortui	23S_ribosomal_RNA	undefined
554	5FJ4_D	5FJ4_H, 5FJ4_D	Haloarcula_marismortui	HMKT-7	undefined
555	4V8N_AW	4V8N_CV, 4V8N_AV, 4V8N_CW, 4V8N_AY, 4V8N_AW, 4V8N_CY	Haloarcula_marismortui	E-SITE_TRNA_ILE2_AGMATIDINE_OR_P-SITE_TRNA_ILE2_AGMATIDINE, A-SITE_TRNA_ILE2_AGMATIDINE	tRNA
556	2OM7_I	1Y39_C, 1QA6_D, 1OLN_C, 1MMS_C, 1QA6_C, 2OM7_I, 1MMS_D, 1C04_E, 1Y39_D	Thermotoga, Thermus_thermophilus, Haloarcula_marismortui	-, 23S_RIBOSOMAL_RNA, 58_Nucleotide_Ribosomal_23S_RNA_Domain, 23S_RRNA_FRAGMENT, Fragment_of23S_rRNA_(H42-44), 58_NUCLEOTIDE_RIBOSOMAL_RNA_DOMAIN	Bacterial large subunit ribosomal RNA
557	1C04_F	1C04_F	Haloarcula_marismortui	23S_RRNA_FRAGMENT	undefined
558	6Q8U_A	6Q8U_A, 6Q8U_B	Haloarcula_marismortui	RNA_(5'-R(*CP*GP*GP*CP*GP*AP*AP*GP*(6MZ)P*AP*CP*CP*GP*GP*GP*GP*AP*GP*CP*CP*G)-3')	undefined
559	1FFZ_A	1FFZ_A, 1FG0_A	Haloarcula_marismortui	23S_RIBOSOMAL_RNA	Archaeal large subunit ribosomal RNA
560	4UJC_AC	4UJD_BC, 4UJC_AC	Hepacivirus_C	HCV-IRES	Hepatitis C virus internal ribosome entry site
561	5FLX_z	5FLX_z	Hepacivirus_C	HCV-IRES	Hepatitis C virus internal ribosome entry site
562	2KTZ_A	2KU0_A, 2KTZ_A	Hepacivirus_C	HCV_IRES_Domain_IIa_RNA	undefined
563	3TZR_A	3TZR_A	Hepacivirus_C	5'-R(*CP*GP*AP*GP*GP*AP*AP*CP*UP*AP*CP*UP*GP*UP*CP*UP*UP*CP*CP*C)-3'	undefined
564	5A2Q_3	6IP8_zz, 5A2Q_3, 6IP6_zz	Homo_sapiens, Hepacivirus_C	HCV_IRES, HCV-IRES_RNA	Hepatitis C virus internal ribosome entry site
565	5OA3_3	5OA3_3	Hepacivirus_C	IRES_mRNA	Hepatitis C virus internal ribosome entry site
566	6U8K_A	6U8K_A, 6U8D_A, 6U8K_C, 6U8K_B	Hepacivirus_C	JIIIabc_RNA_(68-MER)	undefined
567	2IXY_A	2IXY_A	Hepatitis_B_virus	5'-R(*GP*GP*CP*CP*UP*CP*CP*AP*AP*GP_*CP*UP*GP*UP*GP*CP*CP*UP*UP*GP*GP*GP*UP*GP*GP*CP*C)-3'	undefined
568	6VAR_A	6VAR_A	Hepatitis_B_virus	RNA_(61-MER)	undefined
569	1SJ4_R	1SJ4_R, 1DRZ_B, 1SJ3_R	Hepatitis_delta_virus	RNA_(HEPATITIS_DELTA_VIRUS_GENOMIC_RIBOZYME), precursor_form_of_the_Hepatitis_Delta_virus_ribozyme	undefined
570	6MWN_A	6MWN_A, 6MWN_B	Hepatovirus_A	HAV_dV_RNA_(92-MER)	Hepatitis A virus internal ribosome entry site (IRES)
571	3PGW_R	3PGW_R	Homo_sapiens	U1_snRNA	U1 spliceosomal RNA
572	3CW1_x	3CW1_x	Homo_sapiens	U1_snRNA	U1 spliceosomal RNA
573	7B0Y_a	6QX9_1, 7B0Y_a	Homo_sapiens	U1_snRNA	undefined, U1 spliceosomal RNA
574	3CW1_w	3CW1_w	Homo_sapiens	U1_snRNA	U1 spliceosomal RNA
575	3PGW_N	3PGW_N	Homo_sapiens	U1_snRNA	U1 spliceosomal RNA
576	3CW1_v	3CW1_v	Homo_sapiens	U1_snRNA	U1 spliceosomal RNA
577	3CW1_V	3CW1_V	Homo_sapiens	U1_snRNA	U1 spliceosomal RNA
578	6BSH_R	6BSH_R	Homo_sapiens	RNA_(25-MER)	undefined
579	6BSI_R	6BSI_R	Homo_sapiens	RNA_(25-MER)	undefined
580	6BSG_R	6BSG_R	Homo_sapiens	RNA_(25-MER)	undefined
581	6BSJ_R	6BSJ_R	Homo_sapiens	RNA_(25-MER)	undefined
582	7D58_T	7D58_T	Homo_sapiens	-	undefined
583	6ZSD_AA	6ZSD_AA	Homo_sapiens	12SrRNA	undefined
584	7A5K_8	7A5K_8	Homo_sapiens	16S_rRNA	undefined
585	6I9R_A	4CE4_A, 6NU2_A, 6VMI_A, 6ZSG_XA, 6ZSA_XA, 7A5F_A3, 6GAW_BA, 6VLZ_A, 6ZSD_XA, 7A5H_A, 6ZSB_XA, 6GB2_BA, 6I9R_A, 7A5G_A3, 6ZM6_A, 5AJ4_BA, 7A5J_A, 4V19_A, 6ZS9_XA, 7A5K_A3, 5OOL_A, 6NU3_A, 7A5I_A3, 3J9M_A, 3J7Y_A, 6ZM5_A, 6ZSE_XA	Sus_scrofa, Homo_sapiens	MITORIBOSOMAL_16S_RRNA, 16S_ribosomal_RNA, MITORIBOSOMAL_16S_Ribosomal_RNA, 16S_rRNA, 16S_Ribosomal_RNA, 16S_mitochondrial_rRNA, 16s_rRNA	Bacterial large subunit ribosomal RNA, undefined
586	5OOM_A	5OOM_A	Homo_sapiens	16S_ribosomal_RNA	Bacterial large subunit ribosomal RNA
587	6ZSC_XA	6ZSC_XA	Homo_sapiens	16S_rRNA	undefined
588	6ZSE_XB	6ZM5_B, 6ZM6_B, 3J7Y_B, 6VLZ_B, 6I9R_B, 6ZSB_XB, 7A5K_B3, 7A5G_B3, 6ZSD_XB, 6ZSG_XB, 7A5I_B3, 7A5H_B, 6ZSC_XB, 7A5J_B, 6ZSE_XB, 5OOL_B, 6VMI_B, 5OOM_B, 3J9M_B, 6ZSA_XB	Homo_sapiens	mitochondrial_tRNAVal, mt-tRNAVal, mt-tRNA_Val, tRNAval, tRNA_Val	undefined
589	6ZS9_XB	6ZS9_XB	Homo_sapiens	mt-tRNAVal	undefined
590	7A5F_B3	7A5F_B3, 6NU2_B	Homo_sapiens	mt-tRNAVal, mt-tRNA_Val	undefined
591	6NU3_B	6NU3_B	Homo_sapiens	mt-tRNAVal	undefined
592	5CD1_N	5CCB_N, 5CCX_N, 5CD1_N	Homo_sapiens	tRNA3Lys	tRNA
593	5CD1_M	5CD1_M	Homo_sapiens	tRNA3Lys	tRNA
594	4RQE_B	4RQE_B	Homo_sapiens	selenocysteine_tRNA	Selenocysteine transfer RNA
595	3HL2_E	4ZDO_E, 3HL2_E, 4ZDP_E	Homo_sapiens	selenocysteine_tRNA, tRNASec	Selenocysteine transfer RNA
596	3A3A_A	4RQF_C, 3A3A_A, 4RQE_D	Homo_sapiens	selenocysteine_tRNA	Selenocysteine transfer RNA
597	5M73_A	3KTV_C, 4P3E_A, 3KTV_A, 5M73_A, 1MFQ_A, 5M73_E	Homo_sapiens	SRP_RNA_(124-mer), 7S_RNA_of_human_SRP, SRP_RNA, Human_gene_for_small_cytoplasmic_7SL_RNA_(7L30.1)	Metazoan signal recognition particle RNA
598	5O9Z_4	5O9Z_4	Homo_sapiens	Homo_sapiens_U4A_snRNA	U4 spliceosomal RNA
599	6AH0_I	6AH0_I	Homo_sapiens	U4snRNA	U4 spliceosomal RNA
600	6AHD_I	6AHD_I	Homo_sapiens	U4snRNA	U4 spliceosomal RNA
601	6QX9_4	6QX9_4	Homo_sapiens	U4_snRNA	U4 spliceosomal RNA
602	6QW6_4	6QW6_4	Homo_sapiens	U4_snRNA	U4 spliceosomal RNA
603	3JCR_M	3JCR_M	Homo_sapiens	U4_snRNA	U4 spliceosomal RNA
604	6QW6_6	6QW6_6	Homo_sapiens	U6_snRNA	U6 spliceosomal RNA
605	5Z57_F	6ID1_F, 5Z57_F, 5Z58_F, 7ABF_6, 7ABI_6, 7AAV_6, 5MQF_6, 5Z56_F, 6ID0_F, 6ICZ_F, 5YZG_F, 6FF7_6, 7ABG_6, 6QDV_6, 6FF4_6	Homo_sapiens	Homo_sapiens_RNA, U6_small_nuclear_RNA, U6_snRNA, U6snRNA	undefined, U6 spliceosomal RNA
606	5O9Z_6	5O9Z_6, 6AHD_F	Homo_sapiens	Homo_sapiens_RNA, U6snRNA	U6 spliceosomal RNA
607	6AH0_F	6AH0_F	Homo_sapiens	U6snRNA	U6 spliceosomal RNA
608	6ZYM_6	6ZYM_6	Homo_sapiens	U6_snRNA	undefined
609	5XJC_F	5XJC_F	Homo_sapiens	U6_snRNA	U6 spliceosomal RNA
610	3JCR_N	3JCR_N	Homo_sapiens	U6_snRNA	U6 spliceosomal RNA
611	7A5P_6	7A5P_6	Homo_sapiens	U6_snRNA	undefined
612	6QX9_6	6QX9_6	Homo_sapiens	U6_snRNA	U6 spliceosomal RNA
613	5Z57_B	5Z57_B	Homo_sapiens	U5_snRNA	U5 spliceosomal RNA
614	6ID0_B	6ID0_B	Homo_sapiens	U5snRNA	U5 spliceosomal RNA
615	6ICZ_B	6ICZ_B	Homo_sapiens	U5snRNA	U5 spliceosomal RNA
616	3JCR_H	3JCR_H	Homo_sapiens	U5_snRNA	U5 spliceosomal RNA
617	7ABG_5	6AHD_B, 5Z56_B, 6QDV_5, 7AAV_5, 7ABI_5, 6AH0_B, 5Z58_B, 7A5P_5, 5O9Z_5, 6ZYM_5, 6QW6_5, 7ABF_5, 6ID1_B, 6QX9_5, 6FF7_5, 5MQF_5, 5YZG_B, 5XJC_B, 7ABG_5	Homo_sapiens	U5snRNA, U5_snRNA, U5_small_nuclear_RNA, Homo_sapiens_U5_A_small_nuclear_RNA	undefined, U5 spliceosomal RNA
618	6FF4_5	6FF4_5	Homo_sapiens	U5_snRNA	U5 spliceosomal RNA
619	4WZJ_VVVV	4WZJ_VVVV	Homo_sapiens	U4_small_nuclear_RNA_variant:_Native_sequence_85-145	undefined
620	4WZJ_XXXX	4WZJ_XXXX	Homo_sapiens	U4_small_nuclear_RNA_variant:_Native_sequence_85-145	undefined
621	4WZJ_V	4WZJ_V	Homo_sapiens	U4_small_nuclear_RNA_variant:_Native_sequence_85-145	undefined
622	4WZJ_XX	4WZJ_XX	Homo_sapiens	U4_small_nuclear_RNA_variant:_Native_sequence_85-145	undefined
623	4WZJ_VV	4WZJ_VV	Homo_sapiens	U4_small_nuclear_RNA_variant:_Native_sequence_85-145	undefined
624	4WZJ_Y	4WZJ_Y	Homo_sapiens	U4_small_nuclear_RNA_variant:_Native_sequence_85-145	undefined
625	4WZJ_VVV	4WZJ_VVV	Homo_sapiens	U4_small_nuclear_RNA_variant:_Native_sequence_85-145	undefined
626	4WZJ_YYYY	4WZJ_YYYY	Homo_sapiens	U4_small_nuclear_RNA_variant:_Native_sequence_85-145	undefined
627	4WZJ_X	4WZJ_X	Homo_sapiens	U4_small_nuclear_RNA_variant:_Native_sequence_85-145	undefined
628	4WZJ_YYY	4WZJ_YYY	Homo_sapiens	U4_small_nuclear_RNA_variant:_Native_sequence_85-145	undefined
629	4WZJ_XXX	4WZJ_XXX	Homo_sapiens	U4_small_nuclear_RNA_variant:_Native_sequence_85-145	undefined
630	4WZJ_YY	4WZJ_YY	Homo_sapiens	U4_small_nuclear_RNA_variant:_Native_sequence_85-145	undefined
631	4KR3_C	4KR3_C	Homo_sapiens	Gly-tRNA-CCC	tRNA
632	5E6M_C	5E6M_C	Homo_sapiens	tRNA(Gly)	tRNA
633	4KR2_C	4KR2_C	Homo_sapiens	Gly-tRNA-CCC	tRNA
634	5E6M_E	5E6M_E	Homo_sapiens	tRNA(Gly)	tRNA
635	4QEI_C	4QEI_C	Homo_sapiens	tRNA-Gly-CCC-2-2	tRNA
636	4F3T_R	4F3T_R	Homo_sapiens	RNA_(5'-R(P*UP*AP*AP*AP*GP*UP*GP*CP*UP*UP*AP*UP*AP*GP*UP*G*CP*AP*GP*G)-3')	undefined
637	6IP8_1A	6IP8_1A	Homo_sapiens	28S_ribosomal_RNA	Eukaryotic large subunit ribosomal RNA
638	6SXO_L5	6SXO_L5	Homo_sapiens	28S_ribosomal_RNA_including_ES27L-B_(2839-3265)	Eukaryotic large subunit ribosomal RNA
639	6LSR_2	6LSR_2	Homo_sapiens	28S_rRNA	undefined
640	7BHP_L5	7BHP_L5	Homo_sapiens	28S_ribosomal_RNA	undefined
641	6Z6M_L5	6Z6M_L5	Homo_sapiens	28S_rRNA	undefined
642	5LKS_L5	5LKS_L5	Homo_sapiens	28S_ribosomal_RNA	Eukaryotic large subunit ribosomal RNA
643	4V6X_A5	6ZM7_L5, 6EK0_L5, 6Y57_L5, 6Z6N_L5, 6Y0G_L5, 5T2C_A, 6ZMI_L5, 6LSS_2, 5A8L_A, 4UG0_L5, 6LQM_2, 6ZMO_L5, 6Y2L_L5, 4V6X_A5, 6IP5_1A, 6LU8_2, 6ZME_L5, 6IP6_1A, 5AJ0_A2, 6Z6L_L5	Homo_sapiens	28S_RIBOSOMAL_RNA, 28S_ribosomal_RNA, 28S_rRNA	undefined, Eukaryotic large subunit ribosomal RNA
644	6FTG_v	6Y6X_L7, 6OM0_E, 6P5J_7, 6FTG_v, 6Z6L_L7, 6LU8_5, 6OLE_E, 4UG0_L7, 6SGC_74, 6GZ3_A4, 6Y2L_L7, 6D90_7, 6Y57_L7, 6ZVK_d2, 6OLZ_A4, 6SWA_s, 6FRK_7, 6ZM7_L7, 3J7P_7, 3JAN_7, 6Y0G_L7, 5LZX_7, 4D67_4, 6ZMI_L7, 5LZV_7, 7A01_d2, 6T59_74, 5LKS_L7, 6ZMO_L7, 3JAJ_7, 6QZP_L7, 3J7R_7, 6HCM_72, 6HCQ_71, 3JAH_7, 5AJ0_A4, 4UJC_A4, 5LZY_7, 6HCJ_71, 6Z6N_L7, 6LSR_5, 5LZU_7, 6MTD_7, 6R6P_7, 6MTB_7, 6GZ5_A4, 6IP8_1B…	Homo_sapiens, Oryctolagus_cuniculus, Mus_musculus, Sus_scrofa	5S_ribosomal_RNA, 5S_Ribosomal_RNA, 5S_RIBOSOMAL_RNA, 5S_RRNA, 5S_rRNA, 5S_rRNA_(120-MER)	undefined, 5S ribosomal RNA
645	4D67_3	6MTB_8, 6R5Q_8, 6ZME_L8, 6LSR_8, 6ZM7_L8, 4D67_3, 3J7O_8, 5AJ0_A3, 6GZ3_A3, 6P5K_8, 6Y0G_L8, 6T59_84, 6IP8_1C, 6Y57_L8, 6R6G_8, 6GZ4_A3, 6FTJ_w, 6FRK_8, 6LSS_8, 6R6P_8, 5LZW_8, 6P5J_8, 6IP5_1C, 6LU8_8, 5LZT_8, 6W6L_D, 4UJE_A3, 6MTC_8, 6ZMO_L8, 6FTG_w, 3JAJ_8, 6SGC_84, 6Z6M_L8, 6HCQ_81, 6MTE_8, 5LZS_8, 6OLZ_A3, 3JAG_8, 6IP6_1C, 3J92_8, 6Y2L_L8, 5LZU_8, 6Z6L_L8, 3J7R_8, 6P5N_8, 5LZY_8, 6HCJ_81, 6FT…	Oryctolagus_cuniculus, Homo_sapiens, Sus_scrofa	28S_rRNA, 5.8S_rRNA_(156-MER), 5.8S_RIBOSOMAL_RNA, 5.8S_Ribosomal_RNA, 5.8S_RRNA, 5.8S_rRNA, 5.8S_ribosomal_RNA	5.8S ribosomal RNA, undefined
646	6HCF_82	6HCF_82	Oryctolagus_cuniculus	5.8S_ribosomal_RNA	5.8S ribosomal RNA
647	6G4S_2	6G4S_2	Homo_sapiens	pre-18S_ribosomal_RNA	Eukaryotic small subunit ribosomal RNA
648	6G51_2	6G51_2	Homo_sapiens	18S_ribosomal_RNA	Eukaryotic small subunit ribosomal RNA
649	6G4W_2	6G4W_2	Homo_sapiens	18S_ribosomal_RNA	Eukaryotic small subunit ribosomal RNA
650	7A09_2	7A09_2	Homo_sapiens	18S_ribosomal_RNA	undefined
651	6G53_2	6G53_2	Homo_sapiens	18S_ribosomal_RNA	Eukaryotic small subunit ribosomal RNA
652	6ZXD_2	6ZXD_2	Homo_sapiens	pre-18S_ribosomal_RNA	undefined
653	6ZMW_w	6ZMW_w	Homo_sapiens	Initiator_Met-tRNA-i	undefined
654	5T2C_An	5T2C_An	Homo_sapiens	tRNA	tRNA
655	6QZP_S6	6QZP_S6	Homo_sapiens	E_site_tRNA_(75-MER)	tRNA
656	6Y57_B4	6Y57_B4	Homo_sapiens	P/E_tRNA	tRNA
657	4UG0_S6	4UG0_S6	Homo_sapiens	HUMAN_INITIATOR_MET-TRNA-I	tRNA
658	6FEC_N	6FEC_N	Homo_sapiens	Transfer_RNA_(75-MER)	tRNA
659	6YBV_w	6YBV_w	Homo_sapiens	Initiator_methionine_tRNA	undefined
660	4KZZ_j	4KZZ_j	Homo_sapiens	initiator_Met-RNA-i	tRNA
661	7A09_f	7A09_f	Homo_sapiens	tRNA	undefined
662	6EK0_S6	6EK0_S6	Homo_sapiens	Human_initiator_Met-tRNA-i	tRNA
663	6ZP4_1	6ZP4_1	Homo_sapiens	tRNA	undefined
664	4V6X_BC	4V6X_BC	Homo_sapiens	E-tRNA	tRNA
665	3SIV_C	3SIV_C	Homo_sapiens	U4atac_snRNA	undefined
666	3SIV_L	3SIV_L	Homo_sapiens	U4atac_snRNA	undefined
667	3SIU_F	3SIU_F	Homo_sapiens	U4atac_snRNA	undefined
668	3SIU_C	3SIU_C	Homo_sapiens	U4atac_snRNA	undefined
669	3SIV_I	3SIV_I	Homo_sapiens	U4atac_snRNA	undefined
670	3SIV_F	3SIV_F	Homo_sapiens	U4atac_snRNA	undefined
671	3NKB_B	3NKB_B	Homo_sapiens	The_hepatitis_delta_virus_ribozyme	undefined
672	4PKD_V	4PKD_V	Homo_sapiens	U1_snRNA_stem-loops_1_and_2_(55-MER)	undefined
673	4PJO_1	4PJO_1	Homo_sapiens	U1_RNA_variant_(48-MER)_with_4-helix_junction_replaced_by_kissing_loop_(HIV-1_(Mal)_DIS)_and_shorter_stem-loop_4.	undefined
674	4PJO_4	4PJO_4	Homo_sapiens	U1_RNA_variant_(48-MER)_with_4-helix_junction_replaced_by_kissing_loop_(HIV-1_(Mal)_DIS)_and_shorter_stem-loop_4.	undefined
675	4PJO_3	4PJO_3	Homo_sapiens	U1_RNA_variant_(48-MER)_with_4-helix_junction_replaced_by_kissing_loop_(HIV-1_(Mal)_DIS)_and_shorter_stem-loop_4.	undefined
676	4PJO_2	4PJO_2	Homo_sapiens	U1_RNA_variant_(48-MER)_with_4-helix_junction_replaced_by_kissing_loop_(HIV-1_(Mal)_DIS)_and_shorter_stem-loop_4.	undefined
677	6SVS_B	6SVS_B	Homo_sapiens	RNA_(79-mer)	undefined
678	6SVS_A	6SVS_A	Homo_sapiens	RNA_(79-mer)	undefined
679	4PLX_C	4PLX_C	Homo_sapiens	Core_ENE_hairpin_and_A-rich_tract_from_MALAT1	undefined
680	4PLX_B	4PLX_B	Homo_sapiens	Core_ENE_hairpin_and_A-rich_tract_from_MALAT1	undefined
681	4PLX_A	4PLX_A	Homo_sapiens	Core_ENE_hairpin_and_A-rich_tract_from_MALAT1	undefined
682	6MCF_A	6MCI_A, 6MCF_A	Homo_sapiens	7SK_RNA, 7SK_Stem-loop_1_RNA	7SK RNA
683	5IEM_A	5IEM_A	Homo_sapiens	7SK_snRNA	7SK RNA
684	5LYV_A	5LYV_A, 5LYU_B, 5LYU_A, 5LYV_B	Homo_sapiens	7SK_RNA	7SK RNA
685	5LYS_B	5LYS_B	Homo_sapiens	7SK_RNA	7SK RNA
686	5LYS_A	5LYS_A	Homo_sapiens	7SK_RNA	7SK RNA
687	6Y2L_A4	6Y2L_A4	Homo_sapiens	mRNA	undefined
688	6Y0G_A4	6Y0G_A4	Homo_sapiens	mRNA	undefined
689	5AJ0_Bx	5AJ0_Bx	Homo_sapiens	mRNA	undefined
690	6Y57_D4	6Y57_D4	Homo_sapiens	A/P_tRNA	tRNA
691	6AH0_H	6AH0_H	Homo_sapiens	U2snRNA	U2 spliceosomal RNA
692	6AHD_H	6AHD_H	Homo_sapiens	U2snRNA	U2 spliceosomal RNA
693	6QDV_2	6QDV_2	Homo_sapiens	U2_snRNA	U2 spliceosomal RNA
694	5Z56_H	5Z56_H	Homo_sapiens	U2_snRNA	U2 spliceosomal RNA
695	6QX9_2	6QX9_2	Homo_sapiens	U2_snRNA	U2 spliceosomal RNA
696	7ABH_2	7ABH_2	Homo_sapiens	U2_snRNA	undefined
697	7AAV_2	7AAV_2	Homo_sapiens	U2_snRNA	undefined
698	6ID1_H	6ID1_H	Homo_sapiens	U2snRNA	U2 spliceosomal RNA
699	6Y50_2	6Y50_2	Homo_sapiens	U2_snRNA	undefined
700	6ICZ_H	6ICZ_H	Homo_sapiens	U2snRNA	U2 spliceosomal RNA
701	5YZG_H	5YZG_H	Homo_sapiens	U2_snRNA	U2 spliceosomal RNA
702	5O9Z_2	5O9Z_2	Homo_sapiens	Human_gene_for_small_nuclear_RNA_U2_(snRNA_U2)	U2 spliceosomal RNA
703	5Z57_H	5Z57_H	Homo_sapiens	U2_snRNA	U2 spliceosomal RNA
704	5XJC_H	5XJC_H	Homo_sapiens	Homo_sapiens_small_nuclear_RNA_(U2)_gene	U2 spliceosomal RNA
705	6ID0_H	6ID0_H	Homo_sapiens	U2snRNA	U2 spliceosomal RNA
706	6Y5Q_2	6Y5Q_2	Homo_sapiens	U2snRNA	undefined
707	7ABI_2	7ABI_2	Homo_sapiens	U2_snRNA	undefined
708	6Y53_2	6Y53_2	Homo_sapiens	U2_snRNA	undefined
709	6FF7_2	6FF7_2	Homo_sapiens	U2_snRNA	U2 spliceosomal RNA
710	5MQF_2	5MQF_2	Homo_sapiens	Human_gene_for_small_nuclear_RNA_U2_(snRNA_U2)	U2 spliceosomal RNA
711	5Z58_H	5Z58_H	Homo_sapiens	U2_snRNA	U2 spliceosomal RNA
712	7ABG_2	7ABG_2	Homo_sapiens	U2_snRNA	undefined
713	6FF4_2	6FF4_2	Homo_sapiens	U2_snRNA	U2 spliceosomal RNA
714	6ZYM_2	6ZYM_2	Homo_sapiens	U2_snRNA	undefined
715	6ZVK_e2	6OLF_t, 6P5K_5, 3JAJ_5, 6OLG_A2, 3JAH_5, 6SGC_54, 6HCM_52, 7A01_e2, 6R5Q_5, 6GZ4_A2, 6T59_54, 3J7P_5, 3JAG_5, 6OLI_t, 6GZ3_A2, 6HCF_52, 6ZVK_e2, 3JAI_5, 6P5N_5, 6FTJ_u, 6GZ5_A2, 6OLE_t, 6QZP_L5, 6FTG_u, 5LZT_5, 6P5I_5, 6MTB_5, 5LZY_5, 6R6G_5, 6XA1_L5, 5LZW_5, 5LZS_5, 6MTD_5, 6FRK_5, 6HCQ_51, 6R6P_5, 3J7O_5, 5LZZ_5, 6P5J_5, 3JAN_5, 6MTE_5, 6R7Q_5, 6D90_5, 6W6L_t, 6Y6X_L5, 6OM7_t, 6HCJ_51, 3J7R_5, …	Homo_sapiens, Oryctolagus_cuniculus, Sus_scrofa	28S_RIBOSOMAL_RNA, 28S_ribosomal_RNA, 28S_rRNA, 28S_rRNA_(3773-MER)	undefined, Eukaryotic large subunit ribosomal RNA
716	6XWJ_A	6XWJ_A	Homo_sapiens	RNA_(5'-R(*GP*GP*UP*GP*CP*CP*UP*AP*AP*UP*AP*UP*UP*UP*AP*GP*GP*CP*AP*CP*C)-3')	undefined
717	6YAL_3	6YAL_3	Homo_sapiens	beta-globin_mRNA	undefined
718	6YAM_3	6YAM_3	Homo_sapiens	beta-globin_mRNA	undefined
719	6ZMW_7	6ZMW_7	Homo_sapiens	mRNA	undefined
720	6YBW_7	6YBW_7	Homo_sapiens	mRNA	undefined
721	6GAZ_AV	6GAZ_AV	Homo_sapiens	P-site_fMet-tRNAMet	undefined
722	6YDW_AV	6YDW_AV	Homo_sapiens	tRNAMet	undefined
723	6YDW_AY	6YDW_AY	Homo_sapiens	tRNAMet	undefined
724	6GAW_AV	6GAW_AV	Homo_sapiens	P-site_fMet-tRNAMet	undefined
725	6GB2_AV	6GB2_AV	Homo_sapiens	P-site_fMet-tRNAMet	undefined
726	6YDP_AV	6YDP_AV	Homo_sapiens	fMet-tRNAMet_(P_site)	undefined
727	7JL3_X	7JL3_X	Homo_sapiens	dsRNA_strand1	undefined
728	7JL2_X	7JL2_X	Homo_sapiens	RNA_(44-MER)	undefined
729	7JL3_Y	7JL3_Y	Homo_sapiens	dsRNA_strand_2	undefined
730	7JL2_Y	7JL2_Y	Homo_sapiens	RNA_(44-MER)	undefined
731	6VRD_B	6VRD_B	Homo_sapiens	RNA_(5'-R(*UP*GP*GP*CP*GP*AP*GP*UP*GP*GP*GP*UP*GP*AP*GP*UP*GP*AP*GP*G)-3')	undefined
732	6ZVH_x	6ZVH_x	Homo_sapiens	E-site_tRNA	undefined
733	6ZM7_CC	6ZM7_CC	Homo_sapiens	tRNA	undefined
734	6Z6L_CC	6Z6L_CC	Homo_sapiens	tRNA	undefined
735	6Z6N_CC	6Z6N_CC	Homo_sapiens	tRNA	undefined
736	6ZMI_CC	6ZMI_CC	Homo_sapiens	tRNA	undefined
737	6ZMO_CC	6ZMO_CC	Homo_sapiens	tRNA	undefined
738	6ZME_CC	6ZME_CC	Homo_sapiens	tRNA	undefined
739	5MQF_Y	5MQF_Y	Homo_sapiens	MINX_pre-mRNA_(intron)	undefined
740	6ZYM_Y	6ZYM_Y	Homo_sapiens	pre-mRNA	undefined
741	5O9Z_Y	5O9Z_Y	Homo_sapiens	MINX_pre-mRNA	undefined
742	5MQF_Z	5MQF_Z	Homo_sapiens	MINX_pre-mRNA_(intron)	undefined
743	6ZYM_Z	6ZYM_Z	Homo_sapiens	pre-mRNA	undefined
744	7A5P_Y	7A5P_Y	Homo_sapiens	pre-mRNA	undefined
745	7BHP_B	7BHP_B	Homo_sapiens	Poly_GC_double_helix_strand_modeled_for_ES27L_density_next_to_EBP1_density	undefined
746	7A5F_24	7A5F_24	Homo_sapiens	mt-tRNA	undefined
747	7A5G_C	7A5G_C	Homo_sapiens	P_tRNA	undefined
748	7A5J_x	7A5J_x	Homo_sapiens	mt-tRNA	undefined
749	7A5I_94	7A5I_94	Homo_sapiens	mt-tRNA	undefined
750	7A5I_99	7A5I_99	Homo_sapiens	mt-tRNA	undefined
751	7A5H_24	7A5H_24	Homo_sapiens	mt-tRNA	undefined
752	7A5K_FE	7A5K_FE	Homo_sapiens	mt-tRNA	undefined
753	7A5G_24	7A5G_24	Homo_sapiens	P_tRNA	undefined
754	7A5K_24	7A5K_24	Homo_sapiens	mt-tRNA	undefined
755	7A5F_C	7A5F_C	Homo_sapiens	mt-tRNA	undefined
756	7A5I_X	7A5I_X	Homo_sapiens	mt-tRNA	undefined
757	7A5J_G	7A5J_G	Homo_sapiens	mt-tRNA	undefined
758	6AHU_T	6AHU_T	Homo_sapiens	tRNA	tRNA
759	6HCM_23	6MTB_2, 6FTI_q, 6T59_23, 5LZS_2, 5LZX_2, 6GZ3_Bv, 7A5G_j, 6HCF_23, 5LZZ_2, 3JAN_3, 5LZS_ii, 3JAI_2, 3JAJ_3, 5LZU_2, 5LZT_2, 5LZW_2, 6GZ5_Bv, 3JAH_2, 3JAG_2, 5LZV_2, 6HCM_23, 6GZ4_Bv	Oryctolagus_cuniculus, Homo_sapiens	P-site_tRNA, tRNA, P/P-site-tRNA, E_tRNA, Val_tRNA, tRNA(Val), p-Site_tRNA, ap/P-site_tRNA	undefined, tRNA
760	6FRK_2	6FRK_2	Oryctolagus_cuniculus	tRNA	tRNA
761	7A5P_2	7A5P_2	Homo_sapiens	U2_snRNA	undefined
762	6IZP_A	6IZP_A	Homo_sapiens	RNA_(29-MER)	undefined
763	2LUB_A	2LUB_A	Homo_sapiens	RNA_(37-MER)	undefined
764	2L2J_A	2L2J_A	Homo_sapiens	RNA_(42-MER)	undefined
765	2L2K_A	2L2K_A	Homo_sapiens	RNA_(42-MER)	undefined
766	2KX8_A	2KX8_A	Homo_sapiens	-	undefined
767	6N4O_C	6N4O_C	Homo_sapiens	RNA_(5'-R(P*UP*GP*GP*AP*GP*UP*GP*UP*GP*AP*CP*AP*AP*UP*GP*GP*UP*GP*UP*UP*U)-3')	undefined
768	5KI6_B	5KI6_B	Homo_sapiens	miR-122	undefined
769	6MFR_D	6MFR_D	Homo_sapiens	RNA_(5'-R(P*UP*GP*GP*AP*GP*UP*GP*UP*GP*AP*CP*AP*AP*UP*GP*GP*UP*GP*UP*U)-3')	undefined
770	6NIT_C	6NIT_C	Homo_sapiens	RNA_(5'-R(P*UP*GP*GP*AP*GP*UP*GP*UP*GP*AP*CP*AP*AP*UP*GP*GP*UP*GP*UP*UP*U)-3')	undefined
771	6MDZ_C	6MDZ_C	Homo_sapiens	RNA_(5'-R(P*UP*GP*GP*AP*GP*UP*GP*UP*GP*AP*CP*AP*AP*UP*GP*GP*UP*GP*UP*U)-3')	undefined
772	6MDZ_D	6MDZ_D	Homo_sapiens	RNA_(5'-R(P*UP*GP*GP*AP*GP*UP*GP*UP*GP*AP*CP*AP*AP*UP*GP*GP*UP*GP*UP*U)-3')	undefined
773	6NIT_D	6NIT_D	Homo_sapiens	RNA_(5'-R(P*UP*GP*GP*AP*GP*UP*GP*UP*GP*AP*CP*AP*AP*UP*GP*GP*UP*GP*UP*UP*U)-3')	undefined
774	6MFR_C	6MFR_C	Homo_sapiens	RNA_(5'-R(P*UP*GP*GP*AP*GP*UP*GP*UP*GP*AP*CP*AP*AP*UP*GP*GP*UP*GP*UP*U)-3')	undefined
775	5BTM_B	5BTM_B	Homo_sapiens	RNA_(55-mer)	undefined
776	5BTM_A	5BTM_A	Homo_sapiens	RNA_(55-mer)	undefined
777	6AJK_B	6AJK_B	Homo_sapiens	RNA_(28-MER)	undefined
778	6AAX_D	6AAX_D	Homo_sapiens	RNA_(28-mer)	undefined
779	6AAS_A	6AAS_A	Homo_sapiens	RNA_(28-MER)	undefined
780	6AAX_B	6AAX_B	Homo_sapiens	RNA_(28-mer)	undefined
781	6BG9_A	6BG9_A	Homo_sapiens	RNA_dimerization_signal	Human immunodeficiency virus type 1 dimerisation initiation site
782	6BG9_B	6BG9_B	Homo_sapiens	RNA_dimerization_signal	Human immunodeficiency virus type 1 dimerisation initiation site
783	5UDZ_W	5UDZ_W	Homo_sapiens	let-7f-1_pre-element	undefined
784	5UDZ_V	5UDZ_V	Homo_sapiens	let-7f-1_pre-element	undefined
785	5UNE_B	5UNE_B	Homo_sapiens	RNA_(47-MER)	undefined
786	5UNE_A	5UNE_A	Homo_sapiens	RNA_(47-MER)	undefined
787	6DU5_B	6DU4_B, 6DU5_B	Homo_sapiens	hp1x-RNA_(29-MER), hp6-RNA_(25-MER)	undefined
788	5ED2_E	5ED2_E	Homo_sapiens	RNA_(5'-R(P*GP*CP*UP*CP*GP*CP*GP*AP*UP*GP*CP*UP*(8AZ)P*GP*AP*GP*GP*GP*CP*UP*CP*UP*G)-3')	undefined
789	5ED2_B	5ED2_B	Homo_sapiens	RNA_(5'-R(P*GP*CP*UP*CP*GP*CP*GP*AP*UP*GP*CP*UP*(8AZ)P*GP*AP*GP*GP*GP*CP*UP*CP*UP*G)-3')	undefined
790	6D06_B	6D06_B	Homo_sapiens	RNA_(5'-R(*GP*CP*UP*CP*GP*CP*GP*AP*UP*GP*CP*UP*(8AZ)P*GP*AP*GP*GP*GP*CP*UP*CP*UP*G)-3')	undefined
791	5ED2_F	5ED2_F	Homo_sapiens	RNA_(5'-R(P*CP*AP*GP*AP*GP*CP*CP*CP*CP*CP*CP*AP*GP*CP*AP*UP*CP*GP*CP*GP*AP*GP*C)-3')	undefined
792	6D06_C	6D06_C	Homo_sapiens	RNA_(5'-R(*CP*AP*GP*AP*GP*CP*CP*CP*CP*CP*NP*AP*GP*CP*AP*UP*CP*GP*CP*GP*AP*GP*C)-3')	undefined
793	5ED2_C	5ED2_C	Homo_sapiens	RNA_(5'-R(P*CP*AP*GP*AP*GP*CP*CP*CP*CP*CP*CP*AP*GP*CP*AP*UP*CP*GP*CP*GP*AP*GP*C)-3')	undefined
794	6AHD_G	6AHD_G	Homo_sapiens	pre-mRNA	undefined
795	6ID1_G	6ID1_G	Homo_sapiens	pre-mRNA	undefined
796	6ICZ_G	6ICZ_G	Homo_sapiens	pre-mRNA	undefined
797	6AH0_G	6AH0_G	Homo_sapiens	pre-mRNA	undefined
798	5YZG_G	5YZG_G	Homo_sapiens	Pre-mRNA	undefined
799	6ID0_G	6ID0_G	Homo_sapiens	pre-mRNA	undefined
800	6IP5_zu	6IP5_zu	Homo_sapiens	P-site_tRNA	tRNA
801	6IP6_zy	6IP6_zy	Homo_sapiens	P-site_tRNA	tRNA
802	6IP5_zy	6IP5_zy	Homo_sapiens	P-site_tRNA	tRNA
803	6IP8_zy	6IP8_zy	Homo_sapiens	P-site_tRNA	tRNA
804	6LXD_D	6LXD_D	Homo_sapiens	RNA_(102-mer)	mir-16 microRNA precursor family
805	6MFN_C	6MFN_C	Homo_sapiens	RNA_(5'-R(P*UP*UP*CP*AP*CP*AP*GP*UP*G)-3')	undefined
806	6N5K_A	6N5R_A, 6N5T_A, 6N5O_A, 6N5Q_A, 6N5K_A, 6N5S_A	Homo_sapiens	RNA_(123-MER), RNA_(128-MER), RNA_(126-MER), RNA_(125-MER)	ydaO/yuaA leader
807	6N5P_A	6N5P_A	Homo_sapiens	RNA_(127-MER)	ydaO/yuaA leader
808	6N5L_A	6N5L_A	Homo_sapiens	RNA_(124-MER)	ydaO/yuaA leader
809	6N5N_A	6N5N_A	Homo_sapiens	RNA_(125-MER)	ydaO/yuaA leader
810	6RFL_U	6RFL_U	Homo_sapiens	chr17.trna16-GlnTTG	tRNA
811	6NOA_A	6NOA_A, 6MXQ_A	Homo_sapiens	C-JUN_SL1, RNA_C-JUN_TL	undefined
812	6PK9_A	6PK9_A	Homo_sapiens	RNA_(5'-R(*GP*GP*AP*GP*GP*GP*UP*AP*GP*AP*CP*UP*CP*GP*CP*UP*CP*UP*CP*C)-3')	undefined
813	5ZAL_C	5ZAL_C	Homo_sapiens	RNA_(73-mer)	let-7 microRNA precursor
814	5ZAM_C	5ZAM_C	Homo_sapiens	RNA_(73-mer)	let-7 microRNA precursor
815	4WKR_D	4WKR_D	Homo_sapiens	7SK_GGHP4_(300-332)	undefined
816	4WKR_C	4WKR_C	Homo_sapiens	7SK_GGHP4_(300-332)	undefined
817	4X4S_B	4X4R_D, 4X4T_B, 4X4S_D, 4X4O_D, 4X4U_D, 4X4R_B, 4X4T_D, 4X4P_D, 4X4N_B, 4X4U_B, 4X4S_B, 4X4P_F, 4X4N_D, 4X4O_B, 4X4P_B, 4X4Q_D, 4X4Q_B, 4X4P_H	Homo_sapiens	human_MenBeta_minihelix, G70A_tRNA_minihelix, G70A_tRNA_minihelix_ending_in_CCAC, G70A_tRNA_minihelix_ending_in_CCACCA, G70A_tRNA_minihelix_ending_in_CCACC	undefined
818	4X4U_G	4X4U_G	Homo_sapiens	human_MenBeta_minihelix	undefined
819	4X4N_G	4X4T_G, 4X4N_G	Homo_sapiens	G70A_tRNA_minihelix_ending_in_CCACCA, G70A_tRNA_minihelix	undefined
820	4X4V_B	4X4V_B	Homo_sapiens	Human_MenBeta_minihelix_ending_in_CCACC	undefined
821	4X4V_D	4X4V_D	Homo_sapiens	Human_MenBeta_minihelix_ending_in_CCACC	undefined
822	5MWI_A	5MWI_A	Homo_sapiens	RNA_G(CUG)8C_duplex	undefined
823	5EW7_B	5EW7_B	Homo_sapiens	RNA_(5'-R(*CP*CP*CP*CP*GP*GP*CP*CP*CP*CP*GP*GP*CP*CP*CP*CP*GP*GP*CP*CP*CP*C)-3')	undefined
824	5EW4_A	5EW4_A	Homo_sapiens	RNA_(5'-R(*CP*CP*CP*CP*GP*GP*CP*CP*CP*CP*GP*GP*CP*CP*CP*CP*GP*GP*CP*CP*CP*C)-3')	undefined
825	5EW7_A	5EW7_A	Homo_sapiens	RNA_(5'-R(*CP*CP*CP*CP*GP*GP*CP*CP*CP*CP*GP*GP*CP*CP*CP*CP*GP*GP*CP*CP*CP*C)-3')	undefined
826	5EW4_B	5EW4_B	Homo_sapiens	RNA_(5'-R(*CP*CP*CP*CP*GP*GP*CP*CP*CP*CP*GP*GP*CP*CP*CP*CP*GP*GP*CP*CP*CP*C)-3')	undefined
827	5UZT_A	5UZT_A	Homo_sapiens	pre-miR-21	undefined
828	5UZZ_A	5UZZ_A	Homo_sapiens	pre-miR21	undefined
829	6FF4_Z	6FF4_Z	Homo_sapiens	pre_mRNA	undefined
830	6FEC_F	6FEC_F	Homo_sapiens	Messenger_RNA_(26-MER)	undefined
831	6FF7_Z	6FF7_Z	Homo_sapiens	pre-mRNA	undefined
832	6GBM_A	6GBM_A	Homo_sapiens	RNA_(5'-R(*GP*GP*CP*AP*GP*AP*UP*UP*AP*CP*AP*AP*UP*UP*CP*UP*AP*UP*UP*UP*GP*CP*C)-3')	undefined
833	6GAW_AX	6GAW_AX	Homo_sapiens	MT-CO3_mRNA	undefined
834	6GAZ_AX	6GAZ_AX	Homo_sapiens	MT-CO3_mRNA	undefined
835	5WWR_C	5WWR_C	Homo_sapiens	tRNA	tRNA
836	5WWT_D	5WWT_D	Homo_sapiens	tRNA	tRNA
837	5WWS_C	5WWS_C	Homo_sapiens	tRNA	tRNA
838	5WWS_D	5WWS_D	Homo_sapiens	tRNA	tRNA
839	5WWT_C	5WWT_C	Homo_sapiens	tRNA	tRNA
840	5WWR_D	5WWR_D	Homo_sapiens	tRNA	tRNA
841	6AHU_A	6AHU_A	Homo_sapiens	H1_RNA	Nuclear RNase P
842	6AHR_A	6AHR_A	Homo_sapiens	H1_RNA	Nuclear RNase P
843	6D12_C	6D12_C	Homo_sapiens	human_7SK_RNA_stem-loop_4	undefined
844	6SDY_B	6SDY_B	Homo_sapiens	hARF1_SBS_dsRNA	undefined
845	6SDW_B	6SDW_B	Homo_sapiens	hARF1_SBS_dsRNA	undefined
846	6SJD_D	6SJD_D	Homo_sapiens	RNA_(5'-R(*UP*GP*CP*GP*AP*CP*AP*GP*UP*CP*GP*GP*UP*AP*GP*CP*A)-3')	undefined
847	6SNJ_B	6SNJ_B	Homo_sapiens	U1_snRNA_stem_loop_III	undefined
848	6SQQ_ZZZ	6SQQ_ZZZ	Homo_sapiens	RNA_hairpin	undefined
849	6SQQ_YYY	6SQQ_YYY	Homo_sapiens	RNA_hairpin	undefined
850	6SQN_Z	6SQN_Z	Homo_sapiens	RNA_hairpin	undefined
851	6SQN_Y	6SQN_Y	Homo_sapiens	RNA_hairpin	undefined
852	6SQQ_XXX	6SQQ_XXX	Homo_sapiens	RNA_hairpin	undefined
853	6SQN_X	6SQN_X	Homo_sapiens	RNA_hairpin	undefined
854	6DCB_B	6DCB_B	Homo_sapiens	human_7SK_RNA_stem-loop_1_proximal	undefined
855	6DCC_B	6DCC_B	Homo_sapiens	human_7SK_RNA_stem-loop_1_proximal_methylated	undefined
856	1E7K_D	1E7K_D	Homo_sapiens	RNA_(5'-R(*GP*CP*CP*AP*AP*UP*GP*AP*GP*GP*UP*UP*UP*_AP*UP*CP*CP*GP*AP*GP*G*C(-3')	undefined
857	1E7K_C	1E7K_C	Homo_sapiens	RNA_(5'-R(*GP*CP*CP*AP*AP*UP*GP*AP*GP*GP*UP*UP*UP*_AP*UP*CP*CP*GP*AP*GP*G*C(-3')	undefined
858	1E8S_C	1E8S_C	Homo_sapiens	7SL_RNA	undefined
859	1E8O_E	1E8O_E	Homo_sapiens	7SL_RNA	undefined
860	1DZ5_C	1DZ5_C	Homo_sapiens	RNA_(5'-R(*GP*AP*GP*AP*CP*AP*UP*UP*GP*CP*AP*CP*CP*_CP*GP*GP*AP*GP*UP*CP*UP*C)-3')	undefined
861	1DZ5_D	1DZ5_D	Homo_sapiens	RNA_(5'-R(*GP*AP*GP*AP*CP*AP*UP*UP*GP*CP*AP*CP*CP*_CP*GP*GP*AP*GP*UP*CP*UP*C)-3')	undefined
862	6ZMO_CB	6ZMO_CB	Homo_sapiens	tRNA	undefined
863	1A9N_Q	1A9N_Q	Homo_sapiens	RNA_(5'-R(*CP*CP*UP*GP*GP*UP*AP*UP*UP*GP*CP*AP*GP*UP*AP*CP*CP*UP*CP*CP*AP*GP*_GP*U)-3')	undefined
864	1A9N_R	1A9N_R	Homo_sapiens	RNA_(5'-R(*CP*CP*UP*GP*GP*UP*AP*UP*UP*GP*CP*AP*GP*UP*AP*CP*CP*UP*CP*CP*AP*GP*_GP*U)-3')	undefined
865	6V5C_D	6V5C_D	Homo_sapiens	Pri-miR-16-2_(66-MER)	mir-16 microRNA precursor family, mir-16 microRNA precursor family
866	6V5B_D	6V5B_D	Homo_sapiens	Pri-miR-16-2_(78-MER)	mir-16 microRNA precursor family, mir-16 microRNA precursor family
867	6V4X_Z	6V4X_Z	Homo_sapiens	U7_snRNA	U7 small nuclear RNA
868	6VFF_C	6VFF_C	Homo_sapiens	RNA_(5-R(*GP*CP*UP*CP*GP*CP*GP*AP*UP*GP*CP*UP*(8AZ)P*GP*AP*GP*GP*GP*CP*_UP*CP*UP*GP*AP*UP*AP*GP*CP*UP*AP*CP*G)-3)	undefined
869	6VFF_D	6VFF_D	Homo_sapiens	RNA(5-R(*CP*GP*UP*AP*GP*CP*UP*AP*UP*CP*AP*GP*AP*GP*CP*CP*CP*CP*CP*CP*AP*GP*CP*AP*UP*CP*GP*CP*GP*AP*GP*C)-3)	undefined
870	6Z6M_CC	6Z6M_CC	Homo_sapiens	tRNA	undefined
871	6ZM5_w	6ZM5_w	Homo_sapiens	A-site_tRNA_with_aminoacylation	undefined
872	6ZM6_w	6ZM6_w	Homo_sapiens	A-site_tRNA	undefined
873	6ZM5_x	6ZM5_x	Homo_sapiens	P-site_tRNA	undefined
874	6ZM6_x	6ZM6_x	Homo_sapiens	P-site_tRNA	undefined
875	6XA1_Bv	6XA1_Bv	Homo_sapiens	P-tRNA	undefined
876	6OL3_C	6OL3_C	Human_adenovirus_2	Adenovirus_Virus-Associated_(VA)_RNA_I_apical_and_central_domains	VA RNA
877	5XJC_G	5XJC_G	Human_adenovirus_2	pre-mRNA	undefined
878	6QDV_I	6QDV_I	Human_adenovirus_2	Intron_lariat:_MINX_RNA	undefined
879	6QX9_I	6QX9_I	Human_adenovirus_2	AdML_pre-mRNA	undefined
880	5HSW_B	5HSW_B	Human_gammaherpesvirus_8	RNA_(5'-R(P*UP*CP*UP*UP*GP*AP*AP*GP*CP*AP*GP*CP*UP*UP*CP*CP*AP*G)-3')	undefined
881	6GML_P	6GML_P	Human_immunodeficiency_virus	TAR_RNA	Trans-activation response element (TAR)
882	4PMI_A	4PMI_A	Human_immunodeficiency_virus	Rev-Response-Element_RNA	undefined
883	5L1Z_N	6MCE_A, 2KMJ_A, 1UUD_B, 6XH1_D, 6XH3_D, 5J1O_B, 7JU1_X, 5L1Z_N, 5J0M_B, 6CMN_D, 6XH2_D, 1UUI_B, 6XH0_D, 1QD3_A, 5J2W_B, 1LVJ_A	Human_immunodeficiency_virus, HIV-1_M:B_HXB2R	Apical_region_(29mer)_of_the_HIV-1_TAR_RNA_element, Apical_region_(29-mer)_of_the_HIV-1_TAR_RNA_element, Apical_region_(29mer)_of_the_HIV-1_TAR_element, 5'-R(*GP*GP*CP*AP*GP*AP*UP*CP*UP*GP*AP*GP*CP*_CP*UP*GP*GP*GP*AP*GP*CP*UP*CP*UP*CP*UP*GP*CP*C)-3', TRANS-ACTIVATION_RESPONSE_ELEMENT, RNA_(5'-R(P*AP*GP*AP*UP*CP*UP*GP*AP*GP*CP*CP*UP*GP*GP*GP*AP*GP*CP*UP*CP*UP*CP*U)-3'), TAR_RNA, Trans-Activation_R…	undefined
884	6CYT_N	6CYT_N	Human_immunodeficiency_virus	RNA_(5'-R(P*AP*UP*CP*UP*GP*AP*GP*CP*CP*UP*GP*GP*GP*AP*GP*CP*U)-3')	undefined
885	1UTS_B	1UTS_B	Human_immunodeficiency_virus	RNA_(5'-(*GP*GP*CP*AP*GP*AP*UP*CP*UP*GP*AP*GP_*CP*CP*UP*GP*GP*GP*AP*GP*CP*UP*CP*UP*CP*UP*GP*CP*C)_-3')	undefined
886	2KX5_A	2KDQ_B, 2KX5_A, 1ARJ_N, 1AJU_A, 2L8H_A		TAR_RNA, HIV_TAR_RNA, HIV-1_TAR_RNA	undefined
887	6VU1_A	6VU1_A	Human_immunodeficiency_virus	RNA_(34-MER)	undefined
888	6VVJ_A	6VVJ_A	Human_immunodeficiency_virus	RNA_(130-MER)	undefined
889	6VWM_4	6VWL_4, 6VWM_4, 6VWN_4	Human_immunodeficiency_virus	HIV_frameshift_stimulating_sequence_mRNA, HIV1_frameshift_stimulating_sequence_mRNA	undefined
890	6WB1_C	6WB0_C, 6WAZ_C, 6WB1_C, 6WB2_C, 6B19_C	Human_immunodeficiency_virus	HIV-1_viral_RNA_genome_fragment, RNA_genome_fragment	undefined, HIV primer binding site (PBS)
891	7LVA_A	7LVA_A	Human_immunodeficiency_virus	RNA_(103-MER)	undefined
892	2N1Q_A	2N1Q_A	Human_immunodeficiency_virus	RNA_(155-MER)	Human immunodeficiency virus type 1 dimerisation initiation site, Human immunodeficiency virus type 1 major splice donor, HIV-1 stem-loop 3 Psi packaging signal
893	2LDL_A	2LDL_A	Human_immunodeficiency_virus	RNA_(27-MER)	undefined
894	7KJX_C	7KJV_C, 7KJW_C, 7KJX_C	Human_immunodeficiency_virus	HIV-1_viral_RNA_fragment	undefined
895	6HAK_T	6HAK_T, 6HAK_E	Human_immunodeficiency_virus	RNA_(5'-R(P*AP*GP*UP*GP*GP*CP*GP*GP*CP*CP*GP*AP*AP*CP*AP*GP*GP*GP*AP*C)-3')	undefined
896	1BVJ_A	1BVJ_A	Human_immunodeficiency_virus	RNA_(5'-R(P*GP*GP*CP*GP*AP*CP*GP*GP*UP*GP*UP*AP*AP*AP*AP*AP*UP*CP*UP*CP*GP*CP*_C)-3')	undefined
897	1G70_A	1G70_A	Human_immunodeficiency_virus	HIV-1_RRE-IIB_32_NUCLEOTIDE_RNA	undefined
898	1ETG_A	1ETG_A		REV_RESPONSIVE_ELEMENT_RNA	undefined
899	1ETF_A	1ETF_A		REV_RESPONSE_ELEMENT_RNA	undefined
900	4BKK_A	4BKK_A	Human_respiratory_syncytial_virus	RNA_(161-MER)	undefined
901	4BBL_Y	4BBL_Y, 4BBL_Z	Influenza_A_virus	-	undefined
902	6Y0C_IN1	6Y0C_IN1	Influenza_A_virus	RNA_(5'-R(*AP*GP*UP*AP*GP*AP*AP*AP*CP*AP*AP*GP*GP*GP*CP*CP*UP*UP*UP*U)-3')	undefined
903	6T0V_R	6T0V_R	Influenza_A_virus	3'_vRNA	undefined
904	6T0V_M	6T0V_M	Influenza_A_virus	Capped_mRNA	undefined
905	6T0U_V	6T0U_V	Influenza_B_virus	vRNA	undefined
906	6TW1_V	6TW1_V	Influenza_B_virus	vRNA	undefined
907	6SZU_V	6SZU_V	Influenza_B_virus	vRNA	undefined
908	6T2C_V	6T0W_V, 6T2C_V	Influenza_B_virus	vRNA	undefined
909	6SZV_R	6SZV_R	Influenza_B_virus	3'_vRNA	undefined
910	6QCS_R	6QCT_R, 6QCS_R	Influenza_B_virus	3_end	undefined
911	6SZV_M	6SZV_M	Influenza_B_virus	Capped_mRNA	undefined
912	6QCT_M	6QCT_M	Influenza_B_virus	capped_RNA	undefined
913	6P5J_1	6P5K_1, 6P4G_1, 6P5J_1, 6P4H_1, 6P5I_1	Israeli_acute_paralysis_virus	IAPV-IRES	undefined
914	6P5N_1	6P5N_1	Israeli_acute_paralysis_virus	IAPV-IRES	undefined
915	3JAQ_2	3JAQ_2	Kluyveromyces_lactis	18S_rRNA	Eukaryotic small subunit ribosomal RNA
916	3JAP_1	3JAP_1	Kluyveromyces_lactis	Met-tRNAi_(U31:A39_variant)	tRNA
917	4V91_3	4V91_3, 5IT7_7, 6UZ7_7	Kluyveromyces_lactis	RNA_(121-MER), 5S_ribosomal_RNA, 5S_RRNA	5S ribosomal RNA
918	6XIQ_4	6XIQ_4	Saccharomyces	5.8S_ribosomal_RNA	undefined
919	4V3P_L2	5TBW_AT, 5T6R_C, 4U4R_4, 4U50_8, 6TNU_BS, 6N8L_3, 5NDV_4, 5NDV_8, 6QTZ_y, 5DAT_8, 5TBW_4, 6YLG_2, 4U53_4, 5FCI_8, 4U4O_8, 6HD7_4, 5NDG_4, 6QT0_y, 5I4L_4, 5ON6_4, 7B7D_LC, 5JUT_C, 5ON6_AT, 5JUO_C, 6ELZ_2, 4U3N_4, 5MEI_4, 4U55_8, 5DGV_8, 4U6F_8, 6R86_4, 4V7R_B3, 6N8N_C, 4U50_4, 5FL8_y, 4U6F_4, 6SNT_3, 6EM1_2, 6T83_Ca, 6R87_4, 5TGM_4, 4U56_8, 6N8M_C, 4U4U_4, 5FCJ_4, 5DGF_8, 4U55_4, 4U4N_8, 3J6X_8S, …	Saccharomyces, Kluyveromyces_lactis, Triticum	5.8S_RIBOSOMAL_RNA, 5S_ribosomal_RNA, 5.8S_Ribosomal_RNA, 5.8S_rRNA, 5.8S_RNA, RDN58-1_rRNA, 7S_ribosomal_RNA, RDN5.8-1_rRNA, 5.8s_rRNA, 5.8S_ribosomal_RNA, 5.8S_ribosomal_rRNA	5.8S ribosomal RNA, undefined
920	4V91_4	4V91_4	Kluyveromyces_lactis	5.8S_RRNA	5.8S ribosomal RNA
921	6UZ7_5	6UZ7_5	Kluyveromyces_lactis	25S_ribosomal_RNA	Eukaryotic large subunit ribosomal RNA
922	4U56_5	5TBW_AR, 6SNT_1, 6I7O_YQ, 5LYB_1, 6GQ1_1, 5DGE_5, 5MC6_BQ, 5NDG_1, 6HD7_1, 4U51_1, 6N8J_1, 6GQB_1, 4V88_A1, 3J78_2S, 6HHQ_AR, 5JUS_B, 5APN_5, 5MEI_AR, 5I4L_1, 4V7R_D1, 5DGV_1, 6CB1_1, 5LYB_5, 5DGF_5, 4U3U_1, 5FL8_x, 4U4Q_1, 6YLH_1, 5JCS_x, 4U53_1, 6Z6K_C1, 5NDV_1, 5NDG_5, 5Z3G_A, 4U56_1, 5OBM_5, 7BTB_1, 4U3M_5, 6R87_1, 6C0F_1, 6T83_1b, 4U50_5, 5GAK_1, 4U50_1, 5NDW_5, 4V8T_5, 5I4L_5, 4U6F_5, 5FCJ_…	Saccharomyces, Kluyveromyces_lactis	28S_ribosomal_RNA, 25s_rRNA, 25S_ribosomal_RNA, Saccharomyces_cerevisiae_S288C_35S_pre-ribosomal_RNA_(RDN37-1), 25S_RNA, Saccharomyces_cerevisiae_S288c_35S_pre-ribosomal_RNA_miscRNA, 25S_RRNA, 25S_Ribosomal_RNA, 25S_RIBOSOMAL_RNA, 25S_rRNA, RDN25-1_rRNA, 35S_pre-ribosomal_RNA_miscRNA, Saccharomyces_cerevisiae_S288C_25S_ribosomal_RNA_(RDN25-1), 35S_ribosomal_RNA	undefined, Eukaryotic large subunit ribosomal RNA
923	6UZ7_8	6UZ7_8	Kluyveromyces_lactis	5.8S_ribosomal_RNA	Eukaryotic small subunit ribosomal RNA, Eukaryotic large subunit ribosomal RNA
924	4C4W_H	4C4W_D, 4C4W_H	Kneallhazia_solenopsae	TSKT-23	undefined
925	6W64_B	6W64_B	Lachnospiraceae_bacterium	crRNA	undefined
926	6NME_G	6P7M_B, 6NMA_G, 6NM9_G, 6NMC_G, 6NM9_E, 6P7N_F, 6NME_G, 6P7N_B, 6NMD_G, 6OMV_G	Lachnospiraceae_bacterium	-, RNA_(25-MER), mature_crRNA, crRNA	undefined
927	5W1I_B	5W1H_B, 5W1I_B, 5W1I_D	Lachnospiraceae_bacterium	mature_crRNA	undefined
928	5WLH_B	5WLH_B	Lachnospiraceae_bacterium	pre-crRNA	undefined
929	6XMG_C	6XMF_C, 6XMG_C	Lachnospiraceae_bacterium	RNA_(116-MER), RNA_(130-MER)	undefined
930	6XMG_E	6XMG_E	Lachnospiraceae_bacterium	RNA_(5'-R(P*UP*UP*AP*AP*UP*GP*CP*GP*GP*UP*AP*GP*UP*UP*UP*AP*UP*CP*AP*CP*AP*GP*UP*U)-3')	undefined
931	6W62_B	6W62_B	Lachnospiraceae_bacterium	crRNA	undefined
932	4JF2_A	4JF2_A	Lacticaseibacillus_rhamnosus	PreQ1-II_Riboswitch	undefined
933	5D5L_D	5D5L_D, 5D5L_A, 5D5L_B, 5D5L_C	Lactobacillus_rhamnosus	PreQ1-II_riboswitch	undefined
934	7D0G_A	7D0G_A	Lactococcus_cremoris	RNA_(714-MER)	undefined
935	7D0F_A	7D1A_A, 7D0F_A	Lactococcus_cremoris	RNA_(738-MER), RNA_(692-MER)	undefined
936	4Y1I_A	6CC3_A, 6CC1_A, 4Y1I_A, 6CB3_B, 4Y1I_B, 4Y1J_B, 6CC3_B, 6CC1_B, 6CB3_A, 4Y1J_A	Lactococcus_lactis	RNA_(101-MER), RNA_(99-MER), yybP-ykoY_riboswitch, RNA_(94-MER), Lactococcus_lactis_yybP-ykoY_riboswitch	undefined, yybP-ykoY manganese riboswitch
937	5MYJ_BA	5MYJ_BA	Lactococcus_lactis	23S_ribosomal_RNA	Bacterial large subunit ribosomal RNA
938	5MYJ_BB	5MYJ_BB	Lactococcus_lactis	5S_ribosomal_RNA	5S ribosomal RNA
939	5G2X_A	5G2X_A	Lactococcus_lactis	GROUP_II_INTRON	Group II catalytic intron
940	5G2Y_A	5G2Y_A	Lactococcus_lactis	GROUP_II_INTRON	Group II catalytic intron
941	6BJH_C	6BJG_C, 6BJV_C, 6BJH_C	Lampyridae	RNA_(5'-R(P*UP*CP*GP*AP*AP*GP*UP*AP*UP*UP*CP*CP*GP*CP*GP*UP*AP*CP*GP*UP*U)-3')	undefined
942	6BJH_D	6BJG_D, 6BJV_D, 6BJH_D	Lampyridae	RNA_(5'-R(P*CP*GP*UP*AP*CP*GP*CP*GP*GP*AP*AP*UP*AP*CP*UP*UP*CP*GP*AP*UP*U)-3')	undefined
943	3IY8_A	3IY8_A	Leishmania	Leishmania_tarentolae_mitochondrial_small_subunit	Trypanosomatid mitochondrial small subunit ribosomal RNA
944	3IY9_A	3IY9_A	Leishmania	Leishmania_Tarentolae_Mitochondrial_Large_Ribosomal_Subunit	Trypanosomatid mitochondrial large subunit ribosomal RNA
945	4V8M_BA	5T2A_A, 6AZ3_1, 3JCS_1, 4V8M_BA	Leishmania, Trypanosoma_brucei	rRNA_alpha, 26S_alpha_ribosomal_RNA, ALPHA_CHAIN_OF_THE_LARGE_RIBOSOMAL_SUBUNIT_28S_RRNA, LSU-alpha	Eukaryotic large subunit ribosomal RNA
946	3JCS_2	5T2A_B, 3JCS_2	Leishmania	LSU-beta, 26S_delta_ribosomal_RNA	Eukaryotic large subunit ribosomal RNA
947	6AZ3_2	6AZ3_2	Leishmania	rRNA_beta	Eukaryotic large subunit ribosomal RNA
948	3JCS_3	3JCS_3, 6AZ3_3, 5T2A_E	Leishmania	rRNA_gamma, srRNA1, 26S_gamma_ribosomal_RNA	undefined
949	6AZ3_4	3JCS_4, 5T2A_G, 6AZ3_4	Leishmania	srRNA2, rRNA_delta, 26S_delta_ribosomal_RNA	Eukaryotic large subunit ribosomal RNA
950	5T2A_H	3JCS_5, 6AZ3_5, 5T2A_H	Leishmania	srRNA4, rRNA_epsilon, 26S_epsilon_ribosomal_RNA	undefined
951	6AZ3_6	6AZ3_6	Leishmania	rRNA_zeta	undefined
952	5T2A_F	5T2A_F	Leishmania	srRNA3	undefined
953	3JCS_6	3JCS_6	Leishmania	26S_zeta_ribosomal_RNA	undefined
954	6AZ3_7	3JCS_7, 6AZ3_7	Leishmania	rRNA_5.8S, 5.8S_ribosomal_RNA	5.8S ribosomal RNA
955	5T2A_D	3JCS_8, 5T2A_D, 6AZ3_8	Leishmania	5S_ribosomal_RNA, rRNA_5S, 5S_rRNA	5S ribosomal RNA
956	4K32_B	4K31_C, 4K31_B, 4K32_B, 4K32_A	Leishmania	RNA_(5'-R(*UP*UP*GP*CP*GP*UP*CP*GP*UP*UP*CP*CP*GP*GP*AP*AP*AP*AP*GP*UP*CP*GP*C)-3')	undefined
957	5OSG_2	5OSG_2	Leishmania	18S_rRNA	Eukaryotic small subunit ribosomal RNA
958	5T2A_2	6AZ1_1, 5T2A_2	Leishmania	18S_rRNA, ribosomal_RNA_18S	Eukaryotic small subunit ribosomal RNA
959	5T2A_C	5T2A_C	Leishmania	5.8S_rRNA	5.8S ribosomal RNA
960	5XWY_B	5XWY_B	synthetic_construct	RNA_(59-MER)	undefined
961	5WTK_B	5WTK_B	Leptotrichia_shahii	RNA_(58-MER)	undefined
962	5XWP_C	5XWP_C, 5XWP_E	synthetic_construct	RNA_(59-MER)	undefined
963	7DMQ_B	7DMQ_B	Leptotrichia_shahii	CRISPR_RNA	undefined
964	5Y36_B	6IFO_D, 6O0Y_B, 4ZT9_B, 6AEG_A, 5B2T_A, 6IFO_C, 5Y36_B, 4ZT0_B, 6K4Q_A, 5XBL_B, 4ZT0_D, 4ZT9_D, 6O0Z_B, 6K57_A, 6K4P_A, 5B2S_A, 6AEB_E, 5VW1_C, 6K4U_A, 6AEB_A, 6AI6_B, 6K4S_A, 6K3Z_A, 6VPC_A, 5B2R_A, 6O0X_B	Streptococcus, synthetic_construct, Mus_musculus, Listeria	Guide_RNA, RNA_(95-MER), RNA_(98-MER), single_guide_RNA, single-guide_RNA, Cas9_(SpCas9)_single-guide_RNA_(sgRNA), sgRNA, RNA_(81-MER), RNA_(99-MER)	undefined
965	6VRC_B	6VRC_B	Listeria	RNA_(51-MER)	undefined
966	6VRB_B	6VRB_B	Listeria	RNA_(52-MER)	undefined
967	6URO_D	6URO_D	Macaca_mulatta_polyomavirus_1	PAS_RNA	undefined
968	4FRN_B	4FRN_B, 4FRN_A	marine_metagenome	Cobalamin_riboswitch_aptamer_domain	AdoCbl variant RNA
969	4FRG_X	4FRG_X, 4FRG_B	marine_metagenome	cobalamin_riboswitch_aptamer_domain	AdoCbl variant RNA
970	4GMA_Z	4GMA_Z	marine_metagenome	Adenosylcobalamin_riboswitch	Cobalamin riboswitch
971	1U63_B	2VPL_D, 2VPL_B, 1U63_B, 1U63_D	Methanocaldococcus_jannaschii	49_NT_FRAGMENT_OF_MRNA_FOR_L1, FRAGMENT_OF_MRNA_FOR_L1-OPERON_CONTAINING_REGULATOR_L1-BINDING_SITE	undefined
972	4XCO_E	4XCO_M, 1LNG_B, 4XCO_E, 2V3C_N, 2V3C_M	Methanocaldococcus_jannaschii	-, 7S.S_SRP_RNA, 7S_RNA	Bacterial small signal recognition particle RNA
973	3NDB_M	3NDB_M	Methanocaldococcus_jannaschii	SRP_RNA	Archaeal signal recognition particle RNA
974	4V4N_B1	4V6U_A1, 4V4N_B1, 5WT1_F, 5WT1_C, 5WT3_C, 4RDX_C	Pyrococcus, Methanocaldococcus_jannaschii, Thermus_thermophilus	RNA_(76-MER), E-tRNA, RNA_(73-MER), tRNA(his)	tRNA
975	4V4N_B2	4V4N_B2	Methanocaldococcus_jannaschii	16S_ribosomal_RNA	Archaeal small subunit ribosomal RNA
976	4V4N_A1	4V4N_A1	Methanocaldococcus_jannaschii	23S_ribosomal_RNA	Archaeal large subunit ribosomal RNA
977	4V4N_A3	4V4N_A3	Methanocaldococcus_jannaschii	5S_ribosomal_RNA	5S ribosomal RNA
978	7KJU_A	7KJU_A, 7KJT_A	Methanocaldococcus_jannaschii	RNA_(75-MER), RNA_(70-MER)	undefined
979	6K0A_Y	6K0B_X, 6K0B_Y, 6K0A_Y, 6K0A_X	Methanocaldococcus_jannaschii	-	Archaeal RNase P
980	5X6B_P	5X6B_P	Methanocaldococcus_jannaschii	tRNACys	tRNA
981	3ADC_C	3ADD_D, 3ADB_D, 3ADC_C, 3ADC_D, 3ADD_C, 3ADB_C	Methanopyrus_kandleri	selenocysteine_tRNA	Selenocysteine transfer RNA
982	5V6X_D	5V6X_C, 5UD5_C, 5V6X_D, 5UD5_D	Methanosarcina_mazei	RNA_(70-MER)	tRNA
983	4ADX_0	4ADX_0	Methanothermobacter_thermautotrophicus	23S_ribosomal_RNA	Archaeal large subunit ribosomal RNA
984	4ADX_9	4ADX_9	Methanothermobacter_thermautotrophicus	5S_Ribosomal_RNA	5S ribosomal RNA
985	4ADX_8	4ADX_8	Methanothermobacter_thermautotrophicus	23S_Ribosomal_RNA_EXPANSION_SEGMENTS	undefined
986	4WT8_D2	4WT8_D2	Mitsuaria_sp._67	tRNA_(5'-D(*AP*UP*CP*CP*CP*CP*GP*UP*GP*UP*CP*CP*UP*UP*GP*GP*UP*UP*CP*G)-3')	undefined
987	4WT8_DV	4WT8_DV	Mitsuaria_sp._67	DNA_(55-MER)	tRNA
988	2LC8_A	2LC8_A	Moloney_murine_leukemia_virus	RNA_(56-MER)	Gag/pol translational readthrough site
989	2L1F_B	2L1F_B, 2L1F_A	Moloney_murine_leukemia_virus	RNA_(65-MER), RNA_(66-MER)	Gammaretrovirus core encapsidation signal
990	2UWM_C	2UWM_C, 2UWM_D	Moorella_thermoacetica	5'-R(*GP*GP*CP*GP*UP*UP*GP*CP*CP*GP_*GP*UP*CP*UP*GP*GP*CP*AP*AP*CP*GP*CP*C)-3'	undefined
991	2MQV_B	2MQV_B	Murine_leukemia_virus	RNA_(68-MER)	undefined
992	2MQT_A	2MQT_A	Murine_leukemia_virus	RNA_(68-MER)	undefined
993	2MS0_B	2MS0_B	Murine_leukemia_virus	tRNApro	tRNA
994	2MS1_B	2MS1_B	Murine_leukemia_virus	tRNApro	tRNA
995	4PQV_A	4PQV_A	Murray_Valley_encephalitis_virus	XRN1-resistant_flaviviral_RNA	undefined
996	3RG5_B	3RG5_B, 3RG5_A	Mus_musculus	tRNA(Sec)	Selenocysteine transfer RNA
997	6YAN_3	6YAN_3	Mus_musculus	histone_4_(H4)_mRNA	undefined
998	5LSN_A	5LSN_A	Mus_musculus	RNA_(29-MER)	undefined
999	5F5F_B	5F5F_B, 5F5F_H, 5F5F_D, 5F5F_F	Mus_musculus	RNA_(5'-R(P*UP*GP*AP*CP*UP*GP*CP*GP*UP*UP*UP*UP*AP*GP*GP*AP*GP*UP*UP*A)-3')	undefined
1000	5F5H_D	5F5H_D, 5F5H_C	Mus_musculus	RNA_(5'-R(P*CP*CP*AP*CP*AP*CP*CP*GP*UP*UP*CP*UP*AP*GP*GP*UP*GP*CP*UP*GP*G)-3')	undefined
1001	5T7B_R	5T7B_R	Mus_musculus	RNA_(UVP)UAUAGAGCAAGAACACUGUU	undefined
1002	6TQA_F	6TQA_F, 6TQA_G, 6TQA_H, 6TQA_E	Mus_musculus	RNA_(5'-R(P*GP*GP*UP*GP*CP*CP*UP*AP*AP*UP*AP*UP*UP*UP*AP*GP*GP*CP*AP*CP*(CCC))-3')	undefined
1003	6SWA_q	6SWA_q	Mus_musculus	28S_ribosomal_RNA	undefined
1004	6SWA_r	6SWA_r	Mus_musculus	5.8S_ribosomal_RNA	undefined
1005	6V4X_Y	6V4X_Y	Mus_musculus	modified_H2a_pre-mRNA	Histone 3 UTR stem-loop
1006	6WLQ_A	6WLQ_A, 6UET_A, 6WLR_A, 6UES_A	Mycobacterium	RNA_(119-MER)	S-adenosyl methionine (SAM) riboswitch,, undefined
1007	6UFH_B	6UFH_B, 6UFG_B	Mycobacterium	RNA_(77-MER)	tRNA
1008	6UFG_A	6UFG_A	Mycobacterium	RNA_(166-MER)	undefined
1009	6UFH_A	6UFH_A	Mycobacterium	RNA_(167-MER)	undefined
1010	5O60_A	6DZP_A, 5V7Q_A, 5O60_A, 5ZEB_A, 5XYM_A, 5ZET_A, 5ZEP_A, 5V93_A, 6DZI_A	Mycolicibacterium_smegmatis, Mycobacterium	23S_rRNA, 23_S_rRNA_(3119-MER), 23S_RNA	Bacterial large subunit ribosomal RNA
1011	5O61_A	5O61_A	Mycolicibacterium_smegmatis	23S_rRNA	Bacterial large subunit ribosomal RNA
1012	5ZEP_B	5ZET_B, 5ZEP_B, 5ZEB_B	Mycolicibacterium_smegmatis	5S_rRNA, P-tRNAfMet	5S ribosomal RNA
1013	5O61_B	5O61_B	Mycolicibacterium_smegmatis	5S_rRNA	5S ribosomal RNA
1014	6DZI_B	5V93_B, 5O60_B, 6DZP_B, 5V7Q_B, 6DZI_B	Mycobacterium, Mycolicibacterium_smegmatis	5S_ribosomal_RNA, 5S_RNA_(118-MER), 5S_rRNA	5S ribosomal RNA
1015	5XYU_A	5XYU_A	Mycolicibacterium_smegmatis	16S_RNA	Bacterial small subunit ribosomal RNA
1016	5XYM_B	5XYM_B	Mycolicibacterium_smegmatis	5S_RNA	5S ribosomal RNA
1017	5O61_BW	5O61_BW	Mycolicibacterium_smegmatis	P/P-site_Phe-tRNA(Phe)	tRNA
1018	5ZEY_A	5ZEY_A	Mycolicibacterium_smegmatis	tmRNA	transfer-messenger RNA
1019	2N6X_A	2N6X_A	Neisseria_meningitidis	RNA_(43-MER)	undefined
1020	2N6W_A	2N6W_A	Neisseria_meningitidis	RNA_(68-MER)	undefined
1021	2N6T_A	2N6T_A	Neisseria_meningitidis	RNA_(42-MER)	undefined
1022	2N6S_A	2N6S_A	Neisseria_meningitidis	RNA_(36-MER)	undefined
1023	4R4P_A	4R4P_A	Neurospora	VS_ribozyme_RNA	undefined
1024	5V3I_A	4R4V_A, 5V3I_A	Neurospora	VS_ribozyme_RNA, VS_Ribozyme_RNA	undefined
1025	2MTK_A	2MTJ_A, 2MTK_A	Neurospora	RNA_(47-MER)	undefined
1026	2MI0_A	2MI0_A	Neurospora	5'-R(*GP*AP*GP*CP*AP*GP*CP*AP*UP*CP*GP*UP*CP*GP*GP*CP*UP*GP*CP*UP*CP*A)-3'	undefined
1027	2MI0_B	2MI0_B	Neurospora	5'-R(*GP*CP*GP*GP*CP*AP*GP*UP*UP*GP*AP*CP*UP*AP*CP*UP*GP*UP*CP*GP*C)-3'	undefined
1028	2MIS_A	2L5Z_A, 2MIS_A	Neurospora	VS_Ribozyme, RNA_(26-MER)	undefined
1029	2N3R_A	2N3R_A	Neurospora	RNA_(62-MER)	undefined
1030	1E4P_A	1E4P_A	Neurospora	RNA_(5'-R(*GP*UP*GP*CP*GP*AP*AP*GP*AP*CP*GP*AP*AP*_AP*GP*UP*CP*CP*GP*AP*GP*CP*GP*C)-3')	undefined
1031	6YWY_A	6YWV_A, 6YWY_A, 6YWX_A, 6YWS_A, 6YWE_A	Neurospora	23S_rRNA, 23_S_rRNA, RNA_(2820-MER)	undefined
1032	6YWE_bb	6YWE_bb	Neurospora	tRNA_P/E_state	undefined
1033	6YWY_bb	6YWY_bb	Neurospora	P-site-tRNA	undefined
1034	6YWX_bb	6YWX_bb	Neurospora	tRNA_E-site	undefined
1035	6YWE_aa	6YW5_aa, 6YWX_aa, 6YWE_aa, 6YWY_aa	Neurospora	16S_rRNA	undefined
1036	6UFM_B	6UFM_B	Nocardia_farcinica	RNA_(98-MER)	undefined
1037	6T3K_A	6T3K_A	Oceanobacillus_iheyensis	Group_IIC_Intron_Ribozyme	undefined
1038	4E8N_A	4E8R_A, 4E8K_A, 3BWP_A, 3IGI_A, 4E8M_A, 3G78_A, 4E8T_A, 6T3R_A, 5J01_A, 4FAR_A, 3EOG_A, 4FAX_A, 4E8N_A, 6T3S_A, 4FB0_A, 4FAU_A, 4FAQ_A, 4E8P_A, 3EOH_A, 5J02_A, 4E8Q_A, 4E8V_A, 6T3N_A	Oceanobacillus_iheyensis	Group_IIC_Intron_Ribozyme, Group_IIC_intron, Group_II_intron, GROUP_II_INTRON_LARIAT, group_II_intron_lariat	undefined, Group II catalytic intron D1-D4-3, Group II catalytic intron D1-D4-1
1039	4FAW_A	4FAW_A	Oceanobacillus_iheyensis	Group_IIC_intron	Group II catalytic intron D1-D4-3, Group II catalytic intron D1-D4-1
1040	4DS6_A	4DS6_A	Oceanobacillus_iheyensis	Mutant_Group_IIC_Intron	Group II catalytic intron D1-D4-3, Group II catalytic intron D1-D4-1
1041	4Y1N_B	4Y1N_A, 4Y1N_B, 4Y1O_A, 4Y1O_B	Oceanobacillus_iheyensis	group_II_intron	Group II catalytic intron D1-D4-3
1042	4TZP_C	4TZV_C, 4TZW_C, 4TZZ_I, 4TZZ_F, 4TZZ_C, 4TZP_C, 4TZZ_L, 4LCK_C, 4TZP_F, 4LCK_F	Oceanobacillus_iheyensis	T-box_Stem_I, T-box_stem_I, T-box_Stem_I_RNA, glyQ_T-box_Stem_I, T-BOX_RIBOSWITCH_STEM_I	undefined
1043	4LCK_B	4LCK_E, 4LCK_B	Oceanobacillus_iheyensis	tRNA-Gly	tRNA
1044	3J0Q_a	3J0L_a, 3J0Q_a, 3J0P_a, 3J0O_a	Oryctolagus_cuniculus	40S_ribosomal_RNA_fragment	undefined
1045	3J0Q_2	3J0Q_2, 3J0L_2, 3J0P_2	Oryctolagus_cuniculus	60S_ribosomal_RNA_fragment	Eukaryotic large subunit ribosomal RNA
1046	3J0O_2	3J0O_2	Oryctolagus_cuniculus	60S_ribosomal_RNA_fragment	Eukaryotic large subunit ribosomal RNA
1047	3J0P_7	3J0P_7	Oryctolagus_cuniculus	60S_ribosomal_RNA_fragment	undefined
1048	3J0Q_7	4CXG_2, 3J0L_7, 4CXH_2, 3J0Q_7	Oryctolagus_cuniculus	60S_ribosomal_RNA_fragment, 28S_RRNA_-_H89	undefined, Eukaryotic large subunit ribosomal RNA
1049	3J0O_7	3J0O_7	Oryctolagus_cuniculus	60S_ribosomal_RNA_fragment	undefined
1050	3J0Q_g	3J0Q_g	Oryctolagus_cuniculus	40S_ribosomal_RNA_fragment	undefined
1051	3J0O_g	3J0O_g	Oryctolagus_cuniculus	40S_ribosomal_RNA_fragment	undefined
1052	3J0P_g	3J0P_g	Oryctolagus_cuniculus	40S_ribosomal_RNA_fragment	undefined
1053	3J0L_g	3J0L_g	Oryctolagus_cuniculus	40S_ribosomal_RNA_fragment	undefined
1054	3J0P_f	3J0P_f	Oryctolagus_cuniculus	40S_ribosomal_RNA_fragment	undefined
1055	3J0L_f	3J0L_f	Oryctolagus_cuniculus	40S_ribosomal_RNA_fragment	undefined
1056	3J0O_f	3J0O_f	Oryctolagus_cuniculus	40S_ribosomal_RNA_fragment	undefined
1057	3J0Q_f	3J0Q_f	Oryctolagus_cuniculus	40S_ribosomal_RNA_fragment	undefined
1058	3J0P_h	3J0P_h, 3J0Q_h, 3J0L_h, 3J0O_h	Oryctolagus_cuniculus	40S_ribosomal_RNA_fragment	Eukaryotic small subunit ribosomal RNA
1059	3J0L_1	3J0L_1	Oryctolagus_cuniculus	60S_ribosomal_RNA_fragment	undefined
1060	3J0L_8	3J0O_8, 3J0L_8	Oryctolagus_cuniculus	60S_ribosomal_RNA_fragment	undefined
1061	3J5Y_D	3J5Y_D	Oryctolagus_cuniculus	tRNA-Leu	tRNA
1062	4UJD_A4	4UJD_A4	Oryctolagus_cuniculus	5S_Ribosomal_RNA	5S ribosomal RNA
1063	3JAI_7	3JAI_7	Oryctolagus_cuniculus	5S_ribosomal_RNA	5S ribosomal RNA
1064	5LZS_7	5LZS_7	Oryctolagus_cuniculus	5S_ribosomal_RNA	5S ribosomal RNA
1065	4UJC_A3	4UJC_A3	Oryctolagus_cuniculus	5.8S_RIBOSOMAL_RNA	5.8S ribosomal RNA
1066	5LZV_8	5LZV_8	Oryctolagus_cuniculus	5.8S_ribosomal_RNA	5.8S ribosomal RNA
1067	5LZY_2	5LZX_3, 5LZY_3, 3JAH_3, 5LZT_3, 6SGC_23, 5LZY_2, 5LZZ_3, 5LZW_3, 5LZU_3, 6MTC_4, 6SGC_33, 3JAG_3, 6MTB_4, 5LZV_3, 3JAI_3, 5LZS_3	Oryctolagus_cuniculus	tRNA(Lys), tRNA, Z-site_tRNA, tRNA_(Lys3), E-site_tRNA	tRNA
1068	3JAJ_4	3JAJ_4	Oryctolagus_cuniculus	SRP_7S_RNA	Metazoan signal recognition particle RNA
1069	3JAN_4	3JAN_4	Oryctolagus_cuniculus	SRP_7S_RNA	Metazoan signal recognition particle RNA
1070	4D67_2	4UJD_A2, 4UJE_A2, 4D67_2, 4D5Y_2	Oryctolagus_cuniculus	28S_Ribosomal_RNA, 28S_RRNA	Eukaryotic large subunit ribosomal RNA
1071	4UJC_A2	4UJC_A2	Oryctolagus_cuniculus	28S_RIBOSOMAL_RNA	Eukaryotic large subunit ribosomal RNA
1072	4CXH_1	4CXH_1	Oryctolagus_cuniculus	18S_RRNA_-_H44	Eukaryotic small subunit ribosomal RNA
1073	4CXG_1	4CXG_1	Oryctolagus_cuniculus	18S_RRNA_-_H44	Eukaryotic small subunit ribosomal RNA
1074	6GZ4_Bw	6GZ4_Bw	Oryctolagus_cuniculus	pe/E-site-tRNA	tRNA
1075	4CXH_a	4CXH_a	Oryctolagus_cuniculus	18S_RRNA_-_H5-H14	undefined
1076	4CXG_a	4CXG_a	Oryctolagus_cuniculus	18S_RRNA_-_H5-H14	undefined
1077	5K0Y_N	6HCJ_33, 6YAN_1, 5K0Y_N, 6YAM_1, 6YAL_1, 6HCQ_33	Oryctolagus_cuniculus	P/E_tRNA, initiator_methionylated_tRNA, tRNA	tRNA
1078	5K0Y_F	5K0Y_F	Oryctolagus_cuniculus	mRNA	undefined
1079	6HCQ_v3	6HCJ_v3, 6HCQ_v3	Oryctolagus_cuniculus	mRNA	undefined
1080	6HCM_w3	6HCF_w3, 6HCM_w3	Oryctolagus_cuniculus	mRNA	undefined
1081	7JNH_B	7JNH_B	Oryza_sativa	Core_double_ENE_RNA_(Xtal_construct)_from_Oryza_sativa_transposon	undefined
1082	4O26_F	4O26_F, 4O26_E	Oryzias_latipes	Telomerase_TR	undefined
1083	2MHI_A	2MHI_A		Medaka_telomerase_RNA	undefined
1084	5KQE_A	5KQE_A	Oryzias_latipes	Telomerase_RNA_P2ab	undefined
1085	1ZHO_D	1ZHO_D, 1ZHO_H, 1ZHO_F, 1ZHO_B		mRNA	undefined
1086	2LHP_A	2LHP_A	Pan_troglodytes	RNA_(37-MER)	undefined
1087	6ZU5_L50	6ZU5_L50	Paranosema_locustae	25S_rRNA	undefined
1088	6ZU5_L70	6ZU5_L70	Paranosema_locustae	5S_rRNA	undefined
1089	6ZU5_S60	6ZU5_S60	Paranosema_locustae	18S_rRNA	undefined
1090	1F8V_R	1F8V_R	Pariacoto_virus	-	undefined
1091	2XDD_G	2XD0_G, 2XD0_H, 2XD0_V, 2XDB_G, 2XDD_G, 2XDD_F, 2XD0_I, 2XD0_U, 2XDD_H, 2XD0_W	Pectobacterium_atrosepticum	TOXI	undefined
1092	4V7M_CY	4V7M_AY, 4V7M_CY	Pectobacterium_parmentieri	tRNA-Gln	tRNA
1093	3JBO_AA	3JBN_AA, 3JBP_AA, 5UMD_A, 3JBO_AA, 3J79_A	Plasmodium_falciparum_3D7	28S_ribosomal_RNA	Eukaryotic large subunit ribosomal RNA
1094	3JBP_AB	4V8P_C3, 3J79_B, 4V8P_B3, 5UMD_B, 4V8P_G3, 4V8P_E3, 3JBO_AB, 3JBP_AB, 3JBN_AB	Tetrahymena_thermophila, Plasmodium_falciparum_3D7	5S_ribosomal_RNA, 5S_RRNA	5S ribosomal RNA
1095	3JBO_AC	3JBN_AC, 5UMD_C, 3JBO_AC, 3JBP_AC, 3J79_C	Plasmodium_falciparum_3D7	5.8S_ribosomal_RNA	5.8S ribosomal RNA
1096	6OKK_A	6OKK_A, 3J7A_A	Plasmodium_falciparum_3D7	18S_ribosomal_RNA	Eukaryotic small subunit ribosomal RNA
1097	3JBP_7	3J7A_7, 3JBP_7, 6OKK_g	Plasmodium_falciparum_3D7	E-site_tRNA, E-tRNA, tRNA	tRNA
1098	3JBP_A	3JBP_A, 3JBO_A, 3JBN_A	Plasmodium_falciparum_3D7	18S_ribosomal_RNA	Eukaryotic small subunit ribosomal RNA
1099	4XEJ_BIRE	4XEJ_AIRE, 4XEJ_BIRE	Plautia_stali_intestine_virus	IRES_RNA	Cripavirus internal ribosome entry site (IRES)
1100	7JJU_A	7JJU_B, 7JJU_A	Potato	Potato_leafroll_virus_xrRNA	undefined
1101	6R7G_R	6R7G_R	Potato	polyU_RNA	undefined
1102	6DTD_C	6DTD_C	Prevotella_buccae	RNA_(37-MER)	undefined
1103	6QN3_B	6QN3_B, 6QN3_A	Prochlorococcus	RNA_(51-MER)	Downstream peptide RNA
1104	6HAG_A	6HAG_A	Proteobacteria	SAM_Riboswitch	SAM/SAH riboswitch
1105	6WHI_M	6W1X_M, 6B47_M, 6WHI_M, 6B48_M, 6B45_M, 6B46_M, 5XLO_K	Pseudomonas_aeruginosa	Pseudomonas_aeruginosa_strain_SMC4485_CRISPR_repeat_sequence, crRNA_with_32nt_spacer_sequence, RNA_(60-MER)	undefined
1106	6VQX_K	6VQV_L, 5UZ9_M, 6VQX_K, 6VQW_K	Pseudomonas_aeruginosa	CRISPR_RNA_(60-MER), CrRNA_(40-MER), CrRNA_(60-MER)	undefined
1107	6NE0_M	6NE0_M	Pseudomonas_aeruginosa	CRISPR_RNA_(60-MER)	undefined
1108	7JZX_M	7JZZ_M, 7JZW_M, 7JZX_M	Pseudomonas_aeruginosa	RNA_(61-MER), CRISPR_repeat_sequence	undefined
1109	6B44_M	6B44_M	Pseudomonas_aeruginosa	Pseudomonas_aeruginosa_strain_SMC4485_CRISPR_repeat_sequence	undefined
1110	5XLP_K	5XLP_K	Pseudomonas_aeruginosa	crRNA_with_20nt_spacer_sequence	undefined
1111	4AL7_B	4AL7_B, 4AL5_B	Pseudomonas_aeruginosa	5'-R(*UP*UP*CP*AP*CP*UP*GP*CP*CP*GP*UP*AP*UP*AP_*GP*GP*CP*AP*GP*C)-3', 5'-R(*CP*UP*GP*CP*CP*GP*UP*AP*UP*AP*GP*GP*CP*AP*G)-3'	undefined
1112	4WJ3_T	4WJ3_T, 4WJ3_Q, 4WJ3_S, 4WJ4_B, 4WJ3_R	Pseudomonas_aeruginosa	76mer-tRNA	tRNA
1113	6SPG_B	6SPB_B, 6SPF_B, 6SPG_B, 6SPD_B	Pseudomonas_aeruginosa	5S_ribosomal_RNA, 5S_rRNA	5S ribosomal RNA
1114	6SPB_A	6SPG_A, 6SPB_A, 6SPF_A	Pseudomonas_aeruginosa	Pseudomonas_aeruginosa_strain_PAO1_23S_ribosomal_RNA, 23S_ribosomal_RNA	Bacterial large subunit ribosomal RNA
1115	6SPD_A	6SPD_A	Pseudomonas_aeruginosa	23S_ribosomal_RNA	Bacterial large subunit ribosomal RNA
1116	4ANG_R	4ANG_S, 4ANG_R	Pseudomonas_phage	5'-R(*CP*CP*AP*UP*AP*AP*GP*GP*AP*GP*CP*UP*AP*CP_*CP*UP*AP*UP*GP*GP)-3'	undefined
1117	6CIH_A	6CHR_A, 6CIH_A, 4R0D_A	Pylaiella_littoralis	GROUP_IIB_INTRON_LARIAT, RNA_(621-MER), RNA_(696-MER)	Group II catalytic intron D1-D4-7, Group II catalytic intron
1118	4R0D_B	4R0D_B	Pylaiella_littoralis	LIGATED_EXONS	undefined
1119	3X1L_I	3X1L_I	Pyrococcus	RNA_(32-MER)	undefined
1120	3NMU_E	3NMU_E, 3NMU_D	Pyrococcus	RNA_(34-MER)	undefined
1121	3NVI_E	3NVI_E, 3NVI_F	Pyrococcus	RNA_(5'-R(*CP*UP*CP*UP*GP*AP*CP*CP*GP*AP*AP*AP*GP*GP*CP*GP*UP*GP*AP*UP*GP*AP*GP*C)-3')	undefined
1122	4BY9_B	4BY9_B, 4BY9_A	Pyrococcus	SSR26	undefined
1123	5DCV_D	5XTM_D, 5DCV_D, 5XTM_B, 5DCV_B	Pyrococcus	RNA_(47-MER)	undefined
1124	5Y7M_D	5Y7M_D, 5Y7M_B	Pyrococcus	RNA_(52-MER)	undefined
1125	4V6U_A2	4V6U_A2, 6SW9_2, 5JB3_2, 6SWC_2, 5JBH_2	Pyrococcus	16S_rRNA, 16S_ribosomal_rRNA, 16S_ribosomal_RNA	Archaeal small subunit ribosomal RNA
1126	5JBH_5	5JBH_5, 5JB3_5	Pyrococcus	mRNA	undefined
1127	4V6U_A0	4V6U_A0	Pyrococcus	P-tRNA	tRNA
1128	4V6U_B1	4V6U_B1	Pyrococcus	23S_rRNA	Archaeal large subunit ribosomal RNA
1129	4V6U_B3	4V6U_B3	Pyrococcus	5S_rRNA	5S ribosomal RNA
1130	4UYK_R	4UYJ_R, 4UYJ_S, 4UYK_R	Pyrococcus	SRP_RNA	undefined
1131	6TPH_B	6TPH_B	Pyrococcus	RNA_(26-MER)	undefined
1132	6SW9_5	6SWC_5, 6SW9_5, 6SWD_5	Pyrococcus	mRNA	undefined
1133	6SWE_2	6SWE_2	Pyrococcus	16S_ribosomal_RNA	Archaeal small subunit ribosomal RNA
1134	6SWD_2	6SWD_2	Pyrococcus	16S_ribosomal_RNA	Archaeal small subunit ribosomal RNA
1135	3NPN_A	3NPN_A, 3NPQ_B, 3NPQ_C, 3NPQ_A	Ralstonia_solanacearum	S-ADENOSYLHOMOCYSTEINE_RIBOSWITCH	undefined
1136	430D_A	430D_A	Rattus_norvegicus	SARCIN/RICIN_LOOP_FROM_RAT_28S_R-RNA	undefined
1137	1SCL_A	1SCL_A	Rattus_norvegicus	RNA_SARCIN-RICIN_LOOP	undefined
1138	2L3J_B	2L3J_B	Rattus_norvegicus	RNA_(71-MER)	mir-2985-2 microRNA precursor
1139	2L3C_B	2L3C_B	Rattus_norvegicus	RNA_(34-MER)	undefined
1140	6H0R_B	6H0R_B, 6H0R_A	Rattus_norvegicus	SRS2_fragment_of_Rgs4_3'_UTR	undefined
1141	5WTI_B	5WTI_B	RNA_transcription_vector_pBRDI1	RNA_(123-MER)	undefined
1142	6YMI_A	6YMJ_I, 6YMI_F, 6YLB_F, 6YLB_A, 6YMJ_M, 6YMM_A, 6YMM_C, 6YMJ_C, 6YML_C, 6YML_A, 6YMI_O, 6YMK_M, 6YMK_O, 6YMI_M, 6YLB_C, 6YMJ_O, 6YMI_A, 6YMI_I, 6YMJ_F, 6YMK_C, 6YMI_C, 6YLB_M, 6YLB_I, 6YMK_F, 6YLB_O, 6YMK_A, 6YMJ_A, 6YMK_I	Roseobacter_sp	Chains:_A	undefined
1143	6YL5_I	6YL5_I, 6YL5_K, 6YL5_C, 6YL5_G, 6YL5_A, 6YL5_E	Roseobacter_sp	Chains:_A	undefined
1144	6YL5_B	6YL5_L, 6YL5_D, 6YL5_B, 6YL5_H, 6YL5_F, 6YL5_J	Roseobacter_sp	Chains:_A	undefined
1145	3KTW_C	3KTW_C, 3KTW_D	Saccharolobus_solfataricus	SRP_RNA	undefined
1146	5GIO_G	5GIN_N, 5GIN_H, 5GIO_N, 5GIN_G, 5GIO_G, 5GIO_H	Saccharolobus_solfataricus	C/D_RNA	undefined
1147	5GIP_Q	5GIP_Q, 5GIP_R, 5GIP_H, 5GIP_G	Saccharolobus_solfataricus	C/D_RNA	undefined
1148	1QZW_D	1QZW_D, 1QZW_B, 1QZW_H, 1QZW_F	Saccharolobus_solfataricus	7S_RNA	undefined
1149	2M24_A	2M24_A	Saccharomyces	RNA_(29-MER)	undefined
1150	2M1V_A	2M1V_A	Saccharomyces	RNA_(29-MER)	undefined
1151	2M23_A	2M23_A	Saccharomyces	RNA_(29-MER)	undefined
1152	5TZS_0	5TZS_0	Saccharomyces	5'_external_transcribed_spacer	undefined
1153	5I4L_2	5I4L_2	Saccharomyces	18S_ribosomal_RNA	Eukaryotic small subunit ribosomal RNA
1154	6ZCE_A	6ZCE_A	Saccharomyces	18S_ribosomal_RNA_(1719-MER)	undefined
1155	5TZS_2	5TZS_2	Saccharomyces	U3_snoRNA	undefined
1156	6HLQ_R	6HLQ_R	Saccharomyces	-	undefined
1157	6HLR_R	6HLR_R	Saccharomyces	-	undefined
1158	5M3F_R	5M3F_R	Saccharomyces	-	undefined
1159	6HKO_R	6HKO_R	Saccharomyces	-	undefined
1160	5M5X_R	5M5X_R	Saccharomyces	-	undefined
1161	6HV9_X	6HV9_X	Saccharomyces	DNA/RNA_(5'-R(*GP*CP*AP*GP*CP*CP*AP*CP*GP*C)-D(P*T)-R(P*GP*GP*CP*CP*G)-D(P*TP*TP*TP*T)-R(P*A)-3')	undefined
1162	6HV9_Y	6HV9_Y	Saccharomyces	DNA/RNA_(5'-D(P*T)-R(P*AP*AP*AP*AP*CP*GP*GP*CP*CP*AP*GP*CP*G)-D(P*T)-R(P*GP*GP*C)-D(P*T)-R(P*GP*C)-3')	undefined
1163	1U2A_A	1U2A_A	Saccharomyces	RNA_(5'-R(P*GP*GP*UP*CP*AP*GP*UP*GP*UP*AP*AP*CP*AP*AP*CP*UP*GP*AP*CP*C)-3')	undefined
1164	2U2A_A	2U2A_A	Saccharomyces	RNA_(5'-R(P*GP*GP*UP*CP*AP*GP*UP*GP*UP*AP*AP*CP*AP*AP*CP*UP*GP*AP*CP*C)-3')	undefined
1165	2X7N_A	2X7N_A	Saccharomyces	SARCIN-RICIN_LOOP	undefined
1166	2WWA_D	2WW9_D, 2WWA_D	Saccharomyces	25S_RRNA	5.8S ribosomal RNA
1167	2WWA_E	2WWA_E	Saccharomyces	25S_RRNA	undefined
1168	2WW9_E	2WW9_E	Saccharomyces	25S_RRNA	undefined
1169	2WWA_F	2WWA_F	Saccharomyces	25S_RRNA	undefined
1170	2WW9_F	2WW9_F	Saccharomyces	25S_RRNA	undefined
1171	3J16_J	3J16_J	Saccharomyces	28S_ribosomal_RNA	Eukaryotic small subunit ribosomal RNA
1172	3J16_K	3J16_K	Saccharomyces	18S_ribosomal_RNA	Eukaryotic large subunit ribosomal RNA
1173	4V7F_1	4V7F_1	Saccharomyces	25S_ribosomal_RNA	Eukaryotic large subunit ribosomal RNA
1174	5DAT_5	5DAT_5	Saccharomyces	25S_ribosomal_RNA	Eukaryotic large subunit ribosomal RNA
1175	6EM4_1	6EM4_1	Saccharomyces	25S_ribosomal_RNA	Eukaryotic large subunit ribosomal RNA
1176	6EM3_1	6EM3_1	Saccharomyces	25S_ribosomal_RNA	Eukaryotic large subunit ribosomal RNA
1177	6EM5_1	6EM5_1	Saccharomyces	25S_ribosomal_RNA	Eukaryotic large subunit ribosomal RNA
1178	6EM5_2	6EM5_2	Saccharomyces	5.8S_ribosomal_RNA	5.8S ribosomal RNA
1179	4V7F_2	4V7F_2	Saccharomyces	5.8S_ribosomal_RNA	5.8S ribosomal RNA
1180	6EM3_2	6EM3_2	Saccharomyces	5.8S_ribosomal_RNA	5.8S ribosomal RNA
1181	6EM4_2	6EM4_2	Saccharomyces	5.8S_ribosomal_RNA	5.8S ribosomal RNA
1182	4V8T_7	5DC3_3, 5H4P_3, 4V88_A7, 6XIQ_3, 6T4Q_C4, 5OBM_7, 4U52_3, 5MEI_AS, 6YLG_3, 4U4Y_3, 5DAT_3, 5NDG_3, 4U6F_7, 6R84_3, 4U3N_7, 5FCJ_7, 5DGV_7, 5FCJ_3, 6Z6J_C4, 7B7D_LB, 4U4Y_7, 5NDG_7, 6FT6_3, 6R86_3, 6T83_Bb, 6SV4_ZR, 5FCI_7, 4U4O_3, 4U55_7, 4U4N_7, 5NDW_3, 6QTZ_x, 6TB3_BR, 6N8O_B, 6SV4_BR, 6T7I_C4, 4U52_7, 5T62_B, 5JUT_D, 4U56_3, 5MC6_BR, 6M62_3, 6SV4_YR, 5TGM_7, 5DC3_7, 6GQ1_3, 6HD7_3, 5NDV_7, 5ON…	Saccharomyces	5S_ribosomal_RNA, RDN5-2_rRNA, 5S_Ribosomal_RNA, 5.8s_rRNA, 5S_RIBOSOMAL_RNA, 5.8S_ribosomal_RNA, 5S_rRNA	undefined, 5S ribosomal RNA
1183	4V7F_3	4V7F_3	Saccharomyces	5S_ribosomal_RNA	5S ribosomal RNA
1184	4U50_3	4U50_3	Saccharomyces	5S_ribosomal_RNA	5S ribosomal RNA
1185	5I4L_7	5I4L_7	Saccharomyces	5S_ribosomal_RNA	5S ribosomal RNA
1186	4V8Z_B7	4V8Z_B7	Saccharomyces	5S_RIBOSOMAL_RNA	5S ribosomal RNA
1187	4U4Z_3	4U4Z_3	Saccharomyces	5S_ribosomal_RNA	5S ribosomal RNA
1188	5MRF_A	5MRC_A, 3J6B_A, 5MRF_A, 5MRE_A	Saccharomyces	21S_ribosomal_RNA	Bacterial large subunit ribosomal RNA
1189	3J6B_e	3J6B_e	Saccharomyces	E-site_tRNA	undefined
1190	3IZD_A	3IZD_A	Saccharomyces	rRNA_expansion_segment_ES27L_in_an_"out"_conformation	undefined
1191	6ZU9_1	6WOO_3, 1YFG_A, 6GSM_1, 6FYY_1, 6TB3_n, 6TNU_n, 6GSN_1, 6FYX_1, 7B7D_Sn, 6ZU9_1, 5OA3_1, 7B7D_Sm, 3JAQ_1	Saccharomyces	Met-tRNA-iMet, P-site_tRNA, tRNA, tRNAi, Met-tRNAi, tRNAi_(75-MER), YEAST_INITIATOR_TRNA, initiator_Met-tRNA-i	undefined, tRNA
1192	6CB1_6	7BTB_6, 6YLY_6, 6YLX_6, 5Z3G_C, 6CB1_6, 6EM1_6, 6C0F_6, 3JCT_6, 6M62_6, 6ELZ_6	Saccharomyces	ITS2_RNA, ITS2, Internal_transcribed_spacer_2, ITS2-1_miscRNA, 5.8S_ribosomal_RNA	undefined
1193	6EM4_6	6EM4_6	Saccharomyces	internal_transcribed_spacer_1	undefined
1194	6EM3_6	6EM3_6	Saccharomyces	5.8S_ribosomal_RNA	undefined
1195	6EM5_6	6EM5_6	Saccharomyces	Internal_Transcribed_Spacer_2	undefined
1196	5ZWM_I	5ZWM_I	Saccharomyces	U4_snRNA	U4 spliceosomal RNA
1197	5NRL_4	5NRL_4, 5GAN_V, 5ZWO_I	Saccharomyces	U4_snRNA	U4 spliceosomal RNA
1198	3JCM_E	3JCM_E	Saccharomyces	SNR14_snRNA	U4 spliceosomal RNA
1199	5WSG_E	6EXN_6, 7DCO_F, 6J6G_E, 5YLZ_D, 5LQW_6, 6J6Q_E, 5LJ5_V, 5Y88_D, 5GMK_E, 5WSG_E, 5MQ0_6, 7B9V_6, 6BK8_6, 6J6H_E, 5LJ3_V, 6J6N_E, 5MPS_6, 5GM6_E	Saccharomyces	U6_snRNA_(small_nuclear_RNA), U6_snRNA, Saccharomyces_cerevisiae_strain_T.52_2H_chromosome_XII_sequence, Saccharomyces_cerevisiae_S288c_SNR6_snRNA	undefined, U6 spliceosomal RNA
1200	5NRL_6	5ZWM_F, 5GAN_W, 5GAP_W, 5NRL_6, 5ZWO_F	Saccharomyces	U6_snRNA	U6 spliceosomal RNA
1201	3JCM_D	3JCM_D	Saccharomyces	SNR6_snRNA	U6 spliceosomal RNA
1202	6J6N_D	5MPS_5, 5MQ0_5, 3JCM_F, 5GAP_U, 5GMK_D, 6BK8_5, 6J6G_D, 5LJ5_U, 6J6N_D, 5GAN_U, 5YLZ_B, 6EXN_5, 5ZWO_B, 6J6Q_D, 5ZWM_B, 5Y88_B, 5GAM_U, 5GM6_D, 7DCO_B, 5LJ3_U, 5LQW_5, 5NRL_5, 6J6H_D, 7B9V_5, 5WSG_D	Saccharomyces	Saccharomyces_cerevisiae_strain_WI_C_MBSP_4_chromosome_VII_sequence, U5_snRNA, Saccharomyces_cerevisiae_strain_CDRDR_sf_H_chromosome_VII_sequence, SNR7-L_snRNA, U5_snRNA_(small_nuclear_RNA)	undefined, U5 spliceosomal RNA
1203	4YHW_F	4YHW_F	Saccharomyces	U6_snRNA_fragment	undefined
1204	4YHW_E	4YHW_E	Saccharomyces	U6_snRNA_fragment	undefined
1205	4TRA_A	4TRA_A	Saccharomyces	TRNAPHE	tRNA
1206	4YYE_D	4YYE_D, 4YYE_C	Saccharomyces	tRNA	tRNA
1207	5ED1_B	5ED1_B	Saccharomyces	RNA_(5'-R(*UP*UP*CP*CP*CP*CP*AP*CP*AP*UP*UP*(8AZ)P*GP*AP*CP*GP*UP*UP*CP*AP*GP*UP*C)-3')	undefined
1208	5HP3_B	5HP3_B	Saccharomyces	RNA_(5'-R(*UP*UP*CP*CP*CP*CP*AP*CP*AP*UP*UP*(8AZ)P*GP*AP*CP*GP*UP*UP*CP*AP*GP*UP*C)-3')	undefined
1209	5HP2_B	5HP2_B	Saccharomyces	RNA_(5'-R(*UP*UP*CP*CP*CP*CP*AP*CP*AP*UP*UP*(8AZ)P*GP*AP*CP*GP*UP*UP*CP*AP*GP*UP*C)-3')	undefined
1210	5HP2_C	5HP2_C	Saccharomyces	RNA_(5'-R(*GP*AP*CP*UP*GP*AP*AP*CP*GP*AP*CP*UP*AP*AP*UP*GP*UP*GP*GP*GP*GP*AP*A)-3')	undefined
1211	5ED1_C	5ED1_C	Saccharomyces	RNA_(5'-R(*GP*AP*CP*UP*GP*AP*AP*CP*GP*AP*CP*CP*AP*AP*UP*GP*UP*GP*GP*GP*GP*AP*A)-3')	undefined
1212	5HP3_C	5HP3_C	Saccharomyces	RNA_(5'-R(*GP*AP*CP*UP*GP*AP*AP*CP*GP*AP*CP*CP*AP*AP*UP*GP*UP*GP*GP*GP*GP*AP*A)-3')	undefined
1213	5VSU_I	6ASO_I, 5TF6_D, 5TF6_B, 5VSU_I	Saccharomyces	Saccharomyces_cerevisiae_strain_HB_S_GIMBLETTROAD_9_chromosome_XII_sequence, Saccharomyces_cerevisiae_strain_T8_chromosome_XII_sequence, U6_snRNA	U6 spliceosomal RNA
1214	5ZWM_H	5ZWM_H	Saccharomyces	U2_snRNA	U2 spliceosomal RNA
1215	6J6Q_L	7B9V_2, 5LJ5_Z, 6J6G_L, 5LJ3_Z, 6J6N_L, 6J6Q_L, 6J6H_L	Saccharomyces	U2_snRNA_(small_nuclear_RNA), U2_snRNA	U2 spliceosomal RNA, undefined
1216	5ZWO_H	5ZWO_H	Saccharomyces	U2_snRNA	U2 spliceosomal RNA
1217	5LQW_2	5LQW_2	Saccharomyces	U2_snRNA	U2 spliceosomal RNA
1218	5MQ0_2	5MQ0_2, 6BK8_2, 6EXN_2	Saccharomyces	U2_snRNA, S.cerevisiae_chromosome_II_reading_frame_ORF_YBR230c	U2 spliceosomal RNA
1219	5GMK_L	5GMK_L	Saccharomyces	U2_snRNA	U2 spliceosomal RNA
1220	5WSG_L	5WSG_L	Saccharomyces	RNA_(91-MER)	U2 spliceosomal RNA
1221	5GM6_L	5GM6_L	Saccharomyces	U2_snRNA	U2 spliceosomal RNA
1222	5MPS_2	5MPS_2	Saccharomyces	U2_snRNA	U2 spliceosomal RNA
1223	5NRL_2	5NRL_2	Saccharomyces	U2_snRNA	U2 spliceosomal RNA
1224	5YLZ_F	5YLZ_F	Saccharomyces	U2_snRNA	U2 spliceosomal RNA
1225	5Y88_F	5Y88_F	Saccharomyces	U2_snRNA	U2 spliceosomal RNA
1226	7DCO_H	7DCO_H	Saccharomyces	U2_snRNA	undefined
1227	5WSG_M	5WSG_M	Saccharomyces	3'-intron-lariat	undefined
1228	7AJT_D4	6LQQ_3A, 6ZQE_D4, 7AJT_D4, 6KE6_3A, 6LQR_3A, 7AJU_D4, 6LQV_3A, 6ZQD_D4, 6LQS_3A, 5WLC_L2, 5WYJ_3A, 6LQU_3A, 6LQT_3A, 6LQP_3A, 6ZQC_D4, 5WYK_3A	Saccharomyces	U3_snoRNA, U3_RNA	undefined, Fungal small nucleolar RNA U3
1229	6ZQA_D2	6LQR_5A, 6LQQ_5A, 6ZQC_D2, 6KE6_5A, 7AJT_D2, 5WYK_5A, 6ND4_0, 6ZQA_D2, 5WLC_L0, 6LQV_5A, 6LQS_5A, 5WYJ_5A, 6LQT_5A, 6LQP_5A, 6LQU_5A, 6ZQB_D2	Saccharomyces	5'ETS_RNA, 5'ETS_rRNA, 5ETS_RNA, 5'_ETS	undefined
1230	5MRF_bb	5GAK_A, 5MRF_bb, 6HD7_A, 5MRC_bb, 5MRE_bb, 6TNU_m, 5MC6_m	Saccharomyces	The_A-site_tRNA_was_modeled_based_on_an_E._coli_tRNA-Lys, A-site_tRNA, tRNA	tRNA
1231	5GAM_W	5GAM_W	Saccharomyces	U6_snRNA	undefined
1232	5GAP_V	5GAP_V	Saccharomyces	U4_snRNA	U4 spliceosomal RNA
1233	5GAO_V	5GAO_V	Saccharomyces	Saccharomyces_cerevisiae_strain_UOA_M2_chromosome_5_sequence	undefined
1234	5GM6_N	5GM6_N	Saccharomyces	Pre-mRNA	undefined
1235	5ZWO_G	5ZWO_G	Saccharomyces	Pre-mRNA	undefined
1236	5GM6_M	5GM6_M	Saccharomyces	Pre-mRNA	undefined
1237	5GMK_M	5GMK_M	Saccharomyces	Intron_BPS	undefined
1238	7DCO_G	7DCO_G	Saccharomyces	pre-mRNA	undefined
1239	7C7A_A	7C7A_A, 7C79_A, 6W6V_A	Saccharomyces	RNA_component_of_RNase_MRP_NME1, Ribonuclease_MRP_RNA_subunit_NME1	undefined
1240	2NOQ_E	1MZP_B, 2NOQ_E	Saccharomyces	25S_ribosomal_RNA, fragment_of_23S_rRNA	undefined
1241	2NOQ_B	2NOQ_B	Saccharomyces	18S_ribosomal_RNA	undefined
1242	5MC6_l	5MC6_l	Saccharomyces	mRNA	undefined
1243	6ZVI_f	6ZVI_f	Saccharomyces	mRNA	undefined
1244	6ZQE_D2	6ZQD_D2, 7AJU_D2, 6ZQE_D2	Saccharomyces	5'ETS_RNA, 5ETS_RNA	undefined
1245	7AJT_EA	7AJT_EA	Saccharomyces	-	undefined
1246	7AJU_EA	7AJU_EA	Saccharomyces	-	undefined
1247	6FSZ_2	6FSZ_2	Saccharomyces	RNA_(5'-R(P*AP*AP*AP*AP*UP*UP*UP*AP*AP*AP*UP*UP*UP*UP*UP*UP*UP*UP*UP*UP*UP*UP*U)-3')	undefined
1248	2LK3_A	2LK3_A	Saccharomyces	RNA_(5'-R(*GP*GP*CP*UP*UP*AP*GP*AP*UP*CP*AP*GP*AP*AP*AP*UP*GP*AP*UP*CP*AP*GP*CP*C)-3')	undefined
1249	2LKR_A	2LKR_A	Saccharomyces	RNA_(111-MER)	U6 spliceosomal RNA
1250	2LU0_A	2LU0_A	Saccharomyces	RNA_(49-MER)	undefined
1251	6BK8_e	6BK8_e	Saccharomyces	RNA_(34-MER)	undefined
1252	6BK8_i	6BK8_i	Saccharomyces	RNA_(59-MER)	undefined
1253	6I7O_n	6SNT_6, 6I7O_n, 6T4Q_6, 6SV4_n, 6Q8Y_n, 6T7I_6	Saccharomyces	P-site_tRNA, ICG_tRNA_Arg, tRNA, ICG_tRNA_Arg_(P/P), tRNA_(P/P)	tRNA
1254	6I7O_m	6I7O_m, 6T7I_7, 6Q8Y_m, 6T4Q_7	Saccharomyces	tRNA_(E-site), tRNA_(E/E), E-site_tRNA	tRNA
1255	6I7O_l	6I7O_l	Saccharomyces	mRNA	undefined
1256	6J6Q_B	6J6Q_B	Saccharomyces	UBC4_pre-mRNA	undefined
1257	6J6N_B	6J6N_B	Saccharomyces	UBC4_pre-mRNA	undefined
1258	6J6H_B	6J6H_B	Saccharomyces	ACT1_pre-mRNA	undefined
1259	6J6G_B	6J6G_B	Saccharomyces	ACT1_pre-mRNA	undefined
1260	5LQW_9	5LQW_9	Saccharomyces	actin_pre-mRNA	undefined
1261	6N7P_R	6N7R_R, 6N7P_R, 6N7X_R, 5ZWN_P	Saccharomyces	U1_snRNA	Yeast U1 spliceosomal RNA
1262	6N7P_r	6N7P_r	Saccharomyces	UBC4_pre-mRNA	undefined
1263	6N7R_r	6N7R_r	Saccharomyces	ACT1_pre-mRNA	undefined
1264	5Y58_X	5Y58_X, 5Y58_Z, 5Y58_Y	Saccharomyces	TLC1	undefined
1265	5Y88_E	5Y88_E	Saccharomyces	Intron_lariat	undefined
1266	5YDT_SA	5YDT_SA	Saccharomyces	Saccharomyces_cerevisiae_strain_ALI_308_18S_ribosomal_RNA_gene	undefined
1267	5YLZ_E	5YLZ_E	Saccharomyces	mRNA/intron_lariat	undefined
1268	5MPS_I	5MPS_I	Saccharomyces	Yeast_UBC4_gene_for_ubiquitin-conjugating_enzyme	undefined
1269	6EXN_I	6EXN_I	Saccharomyces	Intron_lariat:_UBC4_RNA	undefined
1270	5NRL_I	5NRL_I	Saccharomyces	Yeast_UBC4_gene_for_ubiquitin-conjugating_enzyme	undefined
1271	7B9V_I	7B9V_I	Saccharomyces	Branched_intron_and_3'_exon_of_UBC4_pre-mRNA	undefined
1272	5LJ3_I	5LJ3_I	Saccharomyces	Intron_of_UBC4_pre-mRNA	undefined
1273	5LJ5_I	5LJ5_I	Saccharomyces	Intron_of_UBC4_pre-mRNA	undefined
1274	5MQ0_I	5MQ0_I	Saccharomyces	Yeast_UBC4_gene_for_ubiquitin-conjugating_enzyme	undefined
1275	6ZQB_D4	6ZQA_D4, 6ZQB_D4	Saccharomyces	U3_snoRNA	undefined
1276	6ND4_2	6ND4_2	Saccharomyces	U3_snoRNA	Fungal small nucleolar RNA U3
1277	5MPS_E	5MPS_E	Saccharomyces	UBC4_gene_exon	undefined
1278	5MQ0_E	5MQ0_E	Saccharomyces	5'-EXON_OF_UBC4_PRE-MRNA	undefined
1279	5MRF_aa	5MRE_aa, 5MRC_aa, 5MRF_aa	Saccharomyces	15S_ribosomal_RNA	Bacterial small subunit ribosomal RNA
1280	5M0J_E	5M0I_F, 5M0I_E, 5M0J_E	Saccharomyces	ASH1_E3_(28_nt-loop), ASH1-E3_element	undefined
1281	5M0J_F	5M0J_F	Saccharomyces	ASH1_E3_(28_nt-loop)	undefined
1282	5M0H_A	5M0H_A	Saccharomyces	ASH1_E3_(42_nt-TL/TLR)	undefined
1283	4V4B_AA	4V4B_AA	Saccharomyces	18S_ribosomal_RNA	Bacterial small subunit ribosomal RNA
1284	4V8T_1	4V8T_1	Saccharomyces	ES27_OF_THE_25S_RRNA	undefined
1285	4V8Y_CN	4V8Y_CN	Saccharomyces	EUKARYOTIC_RIBOSOMAL_L1_RRNA	Bacterial large subunit ribosomal RNA
1286	2OM7_J	2OM7_J	Thermus_thermophilus	Fragment_of23S_rRNA_(H76)	Bacterial large subunit ribosomal RNA
1287	6G90_1	6G90_1	Saccharomyces	U1_snRNA	Yeast U1 spliceosomal RNA
1288	6G90_2	6G90_2	Saccharomyces	U2_snRNA	U2 spliceosomal RNA
1289	6G90_I	6G90_I	Saccharomyces	Yeast_UBC4_pre-mRNA_(mutant)	undefined
1290	6FYX_3	6FYX_3	Saccharomyces	mRNA_(31-MER)	undefined
1291	6FYY_3	6FYY_3	Saccharomyces	mRNA_(31-MER)	undefined
1292	6EXN_E	6EXN_E	Saccharomyces	Ligated_exons:_UBC4_mRNA	undefined
1293	2AHT_A	2AHT_A	Saccharomyces	27-MER	undefined
1294	6EZ0_A	6EZ0_A	Saccharomyces	RNA_(27-MER)	undefined
1295	6AH3_A	6AGB_A, 6AH3_A	Saccharomyces	Ribonuclease_P_RNA	Nuclear RNase P
1296	5ZWM_G	5ZWM_G	Saccharomyces	Pre-mRNA-BPS	undefined
1297	5ZWN_G	5ZWN_G	Saccharomyces	pre-mRNA	undefined
1298	6SNT_5	6SNT_5	Saccharomyces	mRNA	undefined
1299	6T4Q_5	6T4Q_5	Saccharomyces	mRNA	undefined
1300	6T83_6b	6T83_6b, 6T83_8, 6T7T_7, 6T7T_6	Saccharomyces	tRNA	tRNA
1301	6R7Q_3	6R5Q_3, 6R6G_3, 6R7Q_3, 6R6P_3	Saccharomyces	E-tRNA, P/E-tRNA	tRNA
1302	6R6G_2	6R7Q_2, 6R6G_2, 6R5Q_2, 6R6P_2	Saccharomyces	A/P-tRNA, P-tRNA	tRNA
1303	6R5K_E	6R5K_E	Saccharomyces	poly(A)_RNA	undefined
1304	6R87_B	6R87_B, 6R84_B	Saccharomyces	tRNA-Ala	tRNA
1305	7B9V_E	7B9V_E	Saccharomyces	5'_exon_of_UBC4_mRNA	undefined
1306	6ZQF_D2	6ZQF_D2	Saccharomyces	5ETS_RNA	undefined
1307	6ZQF_D4	6ZQF_D4	Saccharomyces	U3_snoRNA	undefined
1308	6ZQG_D4	6ZQG_D4	Saccharomyces	U3_snoRNA	undefined
1309	6ZQA_D3	6ZQA_D3	Saccharomyces	18S_rRNA	undefined
1310	7C7A_R	7C7A_R	Saccharomyces	Internal_Transcribed_Spacer_1	undefined
1311	6WPI_B	6WPI_B, 6WPI_C	Saccharomyces	RNA_(47-MER)	undefined
1312	6BJS_R	6BJS_R, 6ASX_R	Salmonella_enterica	RNA_(29-MER)	undefined
1313	4V2S_Q	4V2S_Q	Salmonella_enterica	RYDC	RydC RNA
1314	6CU1_A	6CU1_A	Salmonella_enterica	YrlA_effector-binding_module	Y RNA-like
1315	4XW7_A	4XW7_A, 4XWF_A	Schaalia_odontolytica	pfl_RNA	ZMP/ZTP riboswitch
1316	3ZD5_B	3ZD5_B	Schistosoma_mansoni	HAMMERHEAD_RIBOZYME	undefined
1317	3ZD5_A	3ZD5_A	Schistosoma_mansoni	HAMMERHEAD_RIBOZYME	undefined
1318	3JB9_C	3JB9_C	Schizosaccharomyces_pombe	U5_snRNA	U5 spliceosomal RNA
1319	3JB9_N	3JB9_N	Schizosaccharomyces_pombe	U6_snRNA	U6 spliceosomal RNA
1320	3JB9_P	3JB9_P	Schizosaccharomyces_pombe	U2_snRNA	U2 spliceosomal RNA
1321	4PHY_A	4PHY_A	Senecavirus_A	RNA_(26-MER)	undefined
1322	4PHY_B	4PHY_B	Senecavirus_A	RNA_(5'-R(*GP*CP*AP*GP*GP*AP*AP*CP*CP*GP*AP*GP*AP*GP*GP*CP*AP*CP*GP*C)-3')	undefined
1323	6XRZ_A	6XRZ_A	Severe_acute_respiratory_syndrome_coronavirus_2	Frameshift_Stimulation_Element_from_the_SARS-CoV-2_RNA_Genome	undefined
1324	7CYQ_I	7CYQ_I	Severe_acute_respiratory_syndrome_coronavirus_2	Primer	undefined
1325	7CXN_J	7CXM_J, 7CXN_J	Severe_acute_respiratory_syndrome_coronavirus_2	Template_RNA, RNA_(26-MER)	undefined
1326	7CYQ_J	7CYQ_J	Severe_acute_respiratory_syndrome_coronavirus_2	Template	undefined
1327	7AAP_P	7AAP_P	Severe_acute_respiratory_syndrome_coronavirus_2	RNA_(5'-R(P*UP*UP*AP*AP*GP*UP*UP*AP*U)-3')	undefined
1328	7BV2_P	7BV2_P	Severe_acute_respiratory_syndrome_coronavirus_2	Primer	undefined
1329	7BV2_T	7BV2_T	Severe_acute_respiratory_syndrome_coronavirus_2	Templete	undefined
1330	7AAP_T	7AAP_T	Severe_acute_respiratory_syndrome_coronavirus_2	RNA_(5'-R(P*UP*UP*CP*AP*UP*AP*AP*CP*UP*UP*AP*A)-3')	undefined
1331	7B3B_T	7B3B_T	Severe_acute_respiratory_syndrome_coronavirus_2	RNA_(5'-R(P*UP*GP*CP*AP*UP*CP*GP*CP*GP*UP*AP*G)-3')	undefined
1332	7B3C_T	7B3C_T, 7B3D_T	Severe_acute_respiratory_syndrome_coronavirus_2	RNA_(5'-R(P*UP*CP*AP*CP*UP*UP*GP*CP*GP*UP*AP*G)-3'), RNA_(5'-R(P*UP*GP*CP*AP*CP*UP*GP*CP*GP*UP*AP*G)-3')	undefined
1333	7CTT_Q	7CTT_Q	Severe_acute_respiratory_syndrome_coronavirus_2	Primer-RNA_(5'-R(P*UP*UP*CP*UP*CP*CP*UP*AP*AP*GP*AP*AP*GP*CP*UP*A)-3')	undefined
1334	7CTT_T	7CTT_T	Severe_acute_respiratory_syndrome_coronavirus_2	Template-RNA_(5'-R(P*AP*CP*UP*AP*GP*CP*UP*UP*CP*UP*UP*AP*GP*GP*AP*GP*AP*A)-3')	undefined
1335	7CXN_I	7CXM_I, 7CXN_I	Severe_acute_respiratory_syndrome_coronavirus_2	Primer_RNA, RNA_(25-MER)	undefined
1336	6XEZ_P	6XEZ_P	Severe_acute_respiratory_syndrome_coronavirus_2	Product_RNA	undefined
1337	6XEZ_T	6XEZ_T	Severe_acute_respiratory_syndrome_coronavirus_2	Template_RNA	undefined
1338	5O6U_A	5O6U_A, 5O7H_A	Shewanella_putrefaciens	crRNA	undefined
1339	1E95_A	1E95_A	Simian	RNA_(5'-(*GP*CP*GP*GP*CP*CP*AP*GP*CP*UP*CP*_CP*AP*GP*GP*CP*CP*GP*CP*CP*AP*AP*AP*CP*_AP*AP*UP*AP*UP*GP*GP*AP*GP*CP*AP*C)-3')	undefined
1340	5X8P_A	5MMI_A, 5MLC_A, 5X8T_A, 5X8P_A, 6ERI_AA, 5MMM_A, 5H1S_A, 4V61_BA	Spinacia_oleracea	23S_rRNA, 23S_ribosomal_RNA	Bacterial large subunit ribosomal RNA
1341	4V61_BC	5MLC_C, 6ERI_AB, 5MMM_W, 5H1S_C, 4V61_BC, 5X8T_W, 5MMI_W, 5X8P_W	Spinacia_oleracea	4.5S_ribosomal_RNA, Spinach_chloroplast_4.5S_rRNA, 4.8S_ribosomal_RNA, 4.8S_rRNA	undefined
1342	4V61_BB	5MLC_B, 5H1S_B, 5X8T_B, 6ERI_Ax, 5MMM_B, 5X8P_B, 5MMI_B, 4V61_BB	Spinacia_oleracea	5S_ribosomal_RNA, 5S_rRNA	5S ribosomal RNA
1343	4V5M_AA	4V83_CA, 4W4G_XA, 5NDK_13, 4V8H_AA, 4V9J_CA, 4V67_CA, 4V8G_AA, 6CAQ_A, 5EL5_13, 5EL6_13, 4LNT_XA, 4LF7_A, 5D8B_UC, 6ND6_1a, 1I94_A, 6OPE_XA, 1N33_A, 6OTR_XA, 4V5S_AA, 4V4J_y, 5EL6_1G, 6GZZ_A3, 4V9N_CA, 4V9K_CA, 6MKN_A, 7JQM_2a, 4WZO_13, 4WZD_13, 4LSK_QA, 4KHP_A, 4WRO_13, 4WSM_1G, 4ZSN_QA, 6O97_1a, 5NDJ_13, 6CFK_2a, 1HNZ_A, 4V9B_AA, 6N1D_B16S, 4V9A_AA, 4V9N_AA, 4V5D_CA, 5HCQ_1a, 6OTR_QA, 4V8D_AA, …	Thermus_thermophilus, Spinacia_oleracea	16S_ribosomal_RNA, 16S_SMALL_SUBUNIT_RIBOSOMAL_RNA, ribosomal_RNA_16S, 16S_rRNA, 16S_Ribosomal_RNA, 16S_rRNA_(1504-MER), 16_ribosomal_RNA, 16S_RRNA_(E.COLI_NUMBERING), 16s_rRNA, 16s_ribosomal_RNA, 16S_RNA, 16S_RIBOSOMAL_RNA, RNA_(1504-MER), 16S_Ribosomal_RNA_rRNA, 16S_RRNA	undefined, Bacterial small subunit ribosomal RNA
1344	6XHX_2a	6XHX_2a	Thermus_thermophilus	16S_Ribosomal_RNA	undefined
1345	1JGP_A	1JGP_A	Thermus_thermophilus	30S_16S_ribosomal_RNA	Bacterial small subunit ribosomal RNA
1346	1JGO_A	1JGO_A	Thermus_thermophilus	30S_16S_ribosomal_RNA	Bacterial small subunit ribosomal RNA
1347	1JGQ_A	1JGQ_A	Thermus_thermophilus	30S_16S_ribosomal_RNA	Bacterial small subunit ribosomal RNA
1348	1MNX_A	1MNX_A	Spinacia_oleracea	Loop_E_from_5S_rRNA	undefined
1349	4KRE_R	4KRE_R	Spodoptera_frugiperda	RNA_(5'-R(P*AP*AP*UP*AP*UP*UP*AP*AP*A*AP*AP*AP*AP*AP*AP*AP*AP*AP*AP*A)-3')	undefined
1350	5W6V_R	5W6V_R	Spodoptera_frugiperda	RNA_(5'-R(P*AP*AP*UP*AP*UP*UP*AP*AP*AP*A)-3')	undefined
1351	5AXW_B	5CZZ_B, 5AXW_B	Staphylococcus	RNA_(73-MER)	undefined
1352	2RKJ_C	2RKJ_C, 2RKJ_K, 1Y0Q_A, 2RKJ_O, 2RKJ_G	Staphylococcus	Group_I_ribozyme, RNA_(238-MER)	Group I catalytic intron
1353	6FXC_AB	4WFA_Y, 4WCE_Y, 4WFB_Y, 5LI0_B, 5T7V_C, 6S12_B, 4WF9_Y, 6S0Z_B, 6WRU_2, 6S13_B, 5NRG_Y, 6WQN_2, 5HKV_Y, 5NGM_AB, 6FXC_AB, 5ND9_B, 6WQQ_2, 6DDD_2, 6HMA_B, 6S0X_B, 6DDG_2, 5HL7_Y, 6YEF_B, 6FXC_BB, 5ND8_B, 5TCU_C, 6SJ6_B, 6WRS_2	Staphylococcus	5S_Ribosomal_RNA, 5S_rRNA_CHAIN, 5S_ribosomal_RNA, 5S_rRNA	undefined, 5S ribosomal RNA
1354	5BS3_E	5BS3_F, 5BS3_E	Staphylococcus	DNA/RNA_(5'-R(P*AP*GP*CP*CP*G)-D(P*T)-R(P*AP*GP*GP*GP*CP*CP*C)-D(P*T)-R(P*AP*CP*GP*GP*C)-D(P*T)-3')	undefined
1355	7KWG_A	7KWG_A	Staphylococcus	mRNA	undefined
1356	1QU3_T	1QU2_T, 1QU3_T	Staphylococcus	ISOLEUCYL-TRNA	tRNA
1357	6RJG_D	6RJA_D, 6RJA_G, 6RJ9_D, 6RJG_D, 6RJD_D	Streptococcus	RNA_(78-MER), sgRNA_(78-MER), sgRNA	undefined
1358	5VZL_B	5VZL_B	Streptococcus	single_guide_RNA_(116-MER)	undefined
1359	6MCC_B	6MCC_B, 5F9R_A, 6MCB_B	Streptococcus	RNA_(116-MER), Single_guide_RNA_(116-MER)	undefined, Trans-activating crRNA
1360	6M0V_B	6M0W_B, 6M0X_B, 6M0V_B	Streptococcus	RNA_(72-MER), RNA_(71-MER)	undefined
1361	6Q57_A	7KD1_A, 6Q57_A	Streptococcus	tetrahydrofolate_riboswitch_aptamer, tetrahydrofolate_riboswitch_aptamer_domain	undefined, THF riboswitch
1362	6IFY_I	6IFL_I, 6IFY_I, 6IFZ_I, 6IG0_N, 6IFU_I, 6IFR_N	Streptococcus	type_III-A_CRISPR-Cas_interference_complex, crRNA	undefined
1363	6IFN_N	6IFN_N	Streptococcus	RNA_(32-MER)	undefined
1364	6IFK_N	6IFK_N	Streptococcus	crRNA	undefined
1365	6IG0_J	6IFK_J, 6IFY_J, 6IG0_J	Streptococcus	CTR1	undefined
1366	6IFU_J	6IFZ_J, 6IFU_J	Streptococcus	CTR2	undefined
1367	6IFR_J	6IFR_J, 6IFL_J	Streptococcus	type_III-A_CRISPR-Cas_interference_complex, -	undefined
1368	6NUD_H	6NUE_H, 6NUD_H	Streptococcus	crRNA	undefined
1369	6NUD_U	6NUD_U	Streptococcus	target_ssRNA	undefined
1370	6DME_A	6DME_A, 6DMD_B, 6DMD_A, 6DMC_A, 6DMC_B	Sulfobacillus_acidophilus	ppGpp_Riboswitch	undefined
1371	5T83_A	5T83_A	Sulfobacillus_acidophilus	RNA_(95-MER)	Guanidine-I riboswitch
1372	6SIC_V	6S91_V, 6SH8_V, 6S8B_V, 6SHB_V, 6S8E_V, 6SIC_V, 6S6B_V	Sulfolobus	crRNA_(49-MER), crRNA_(51-mer), crRNA_(48-MER), crRNA	undefined
1373	6SIC_U	6SIC_U, 6S8B_U	Sulfolobus	Cognate_target_RNA, Cognate_target_RNA_(46-mer)	undefined
1374	4CE4_B	4CE4_B	Sus_scrofa	UNASSIGNED_RNA	undefined
1375	4V19_B	4V19_B	Sus_scrofa	MITORIBOSOMAL_CP_TRNA	undefined
1376	5AJ4_BB	5AJ4_BB	Sus_scrofa	MITORIBOSOMAL_CP_TRNA	undefined
1377	6YDP_BA	6YDW_BA, 6YDP_BA	Sus_scrofa	12S_rRNA	undefined
1378	6YDP_AA	6YDP_AA	Sus_scrofa	12S_rRNA	undefined
1379	6YDW_AA	6YDW_AA	Sus_scrofa	12S_rRNA	undefined
1380	6YDW_BB	6GB2_BB, 6GAW_BB, 6YDP_BB, 6YDW_BB	Sus_scrofa	CP_tRNA-Phe, CP_tRNAPhe, tRNA-Phe	undefined, tRNA
1381	5AJ3_Y	5AJ3_Y, 5AJ3_V	Sus_scrofa	P-SITE_AND_A-SITE_TRNA	undefined
1382	5AJ4_AY	5AJ4_AY, 5AJ4_AV	Sus_scrofa	P-SITE_AND_A-SITE_TRNA	undefined
1383	6D3P_A	6D3P_A	Sweet_clover_necrotic_mosaic_virus	RNA_(45-MER)	undefined
1384	5DDR_B	5DDR_A, 5DDP_A, 5DDQ_B, 5DDP_B, 5DDR_B, 5DDQ_A	Synechococcus_elongatus	RNA_(61-MER), L-glutamine_riboswitch_RNA_(61-MER)	Glutamine riboswitch
1385	5DDO_A	5DDO_B, 5DDO_A	Synechococcus_elongatus	L-glutamine_riboswitch_(58-MER)	undefined
1386	4GZY_R	4GZY_R	synthetic_construct	RNA_transcript	undefined
1387	5FW3_A	4UN4_A, 5FQ5_A, 5FW2_A, 5FW3_A, 4UN3_A, 5FW1_A	synthetic_construct	SGRNA	undefined
1388	4UN5_A	4UN5_A	synthetic_construct	SGRNA	undefined
1389	4B3O_R	4B3O_R	synthetic_construct	5'-R(*AP*UP*GP*AP*3DRP*GP*GP*CP*CP*AP*CP*AP*AP*UP*AP_*AP*CP*UP*AP*UP*AP*GP*GP*CP*AP*UP*A)-3'	undefined
1390	4B3P_R	4B3P_R	synthetic_construct	-	undefined
1391	4B3Q_R	4B3Q_R	synthetic_construct	TEMPLATE_RNA	undefined
1392	6VYR_7	6VYR_7	synthetic_construct	mRNA_with_18_nt_long_spacer	undefined
1393	6XDR_7	6XDR_7	synthetic_construct	mRNA_with_27_nt_long_spacer	undefined
1394	6XDQ_7	6XDQ_7	synthetic_construct	mRNA_with_30_nt_long_spacer	undefined
1395	6VYS_7	6VYS_7	synthetic_construct	mRNA_with_21_nt_long_spacer	undefined
1396	6XII_7	6XII_7	synthetic_construct	mRNA_with_24_nt_long_spacer	undefined
1397	6X7F_7	6X7F_7	synthetic_construct	mRNA_with_24_nt_long_spacer	undefined
1398	6X7K_7	6X7K_7	synthetic_construct	mRNA_with_24_nt_long_spacer	undefined
1399	6VYT_7	6VYT_7	synthetic_construct	mRNA_with_a_15_nt_long_spacer	undefined
1400	6X9Q_7	6X9Q_7	synthetic_construct	mRNA_with_27_nt_long_spacer	undefined
1401	6VZJ_7	6VZJ_7	synthetic_construct	mRNA_with_27_nt_long_spacer	undefined
1402	6VYZ_7	6VYZ_7	synthetic_construct	mRNA_with_21_nt_long_spacer	undefined
1403	6XGF_7	6XGF_7	synthetic_construct	mRNA_with_30_nt_long_spacer	undefined
1404	6XIJ_7	6XIJ_7	synthetic_construct	mRNA_with_24_nt_long_spacer	undefined
1405	6VU3_7	6VU3_7	synthetic_construct	mRNA_with_12_nt_long_spacer	undefined
1406	6X6T_7	6X6T_7	synthetic_construct	mRNA_with_24_nt_long_spacer	undefined
1407	6VYQ_7	6VYQ_7	synthetic_construct	mRNA_with_15_nt_long_spacer	undefined
1408	6ZTN_AV	6ZTN_AV	synthetic_construct	mRNA	undefined
1409	6ZTJ_AV	6ZTJ_AV	synthetic_construct	mRNA	undefined
1410	6ZTO_AV	6ZTO_AV	synthetic_construct	mRNA	undefined
1411	6ZU1_AV	6ZU1_AV	synthetic_construct	mRNA	undefined
1412	6ZTL_AV	6ZTL_AV	synthetic_construct	mRNA	undefined
1413	6ZTP_AV	6ZTP_AV	synthetic_construct	mRNA	undefined
1414	6ZTM_AV	6ZTM_AV	synthetic_construct	mRNA	undefined
1415	6Z9T_R	6Z9T_R	synthetic_construct	rut_RNA	undefined
1416	7ADE_R	7ADE_R	synthetic_construct	rut_RNA	undefined
1417	7ADD_R	7ADD_R	synthetic_construct	rut_RNA	undefined
1418	7ADB_R	7ADB_R	synthetic_construct	rut_RNA	undefined
1419	6Z9S_R	6Z9S_R	synthetic_construct	rut_RNA	undefined
1420	7ADC_R	7ADC_R	synthetic_construct	rut_RNA	undefined
1421	6Z9Q_R	6Z9Q_R	synthetic_construct	rut_RNA	undefined
1422	6Z9P_R	6Z9P_R	synthetic_construct	rut_RNA	undefined
1423	6Z9R_R	6Z9R_R	synthetic_construct	rut_RNA	undefined
1424	6JDV_B	6JE4_P, 6JE9_D, 6JE4_B, 6JE9_B, 6JDV_B, 6KC7_B, 6JE3_B, 6JE4_L, 6JE4_F, 6JFU_B, 6JDQ_B	synthetic_construct	sgRNA	CRISPR RNA direct repeat element
1425	6KC8_B	6KC8_B	synthetic_construct	sgRNA	CRISPR RNA direct repeat element
1426	5B2Q_B	5B2Q_B	synthetic_construct	Guide_RNA	undefined
1427	5B2O_B	5B2O_B	synthetic_construct	Guide_RNA	undefined
1428	6J9E_I	6J9E_I	synthetic_construct	RNA_(5'-R(*GP*CP*AP*UP*UP*CP*AP*AP*AP*GP*CP*GP*GP*AP*GP*AP*GP*GP*UP*A)-3')	undefined
1429	6J9F_I	6J9F_I	synthetic_construct	RNA_(5'-R(P*AP*GP*CP*GP*GP*AP*GP*AP*GP*GP*UP*A)-3')	undefined
1430	5XUU_B	5XUZ_F, 5XUT_B, 5XUZ_B, 5XUU_B, 5XUS_B	synthetic_construct	crRNA	undefined
1431	5OIK_P	5OIK_P	synthetic_construct	RNA_(5'-R(P*UP*AP*UP*AP*UP*AP*CP*AP*UP*AP*AP*AP*GP*AP*CP*CP*AP*GP*GP*C)-3')	undefined
1432	6GMH_P	6GMH_P	synthetic_construct	-	undefined
1433	6TED_P	6TED_P	synthetic_construct	RNA_(5'-R(P*UP*AP*AP*CP*CP*GP*GP*AP*GP*AP*GP*GP*GP*AP*AP*CP*CP*CP*AP*CP*U)-3')	undefined
1434	6EXV_P	6EXV_P	synthetic_construct	RNA_(5'-R(P*CP*AP*UP*AP*AP*AP*GP*AP*CP*CP*AP*GP*GP*C)-3')	undefined
1435	7AOE_R	7AOE_R	synthetic_construct	-	undefined
1436	5FLM_P	5FLM_P	synthetic_construct	DNA-RNA_ELONGATION_SCAFFOLD	undefined
1437	5UX0_E	5UX0_E	synthetic_construct	RNA_(5'-R(*G*GP*UP*AP*CP*AP*AP*CP*CP*UP*AP*CP*UP*AP*CP*CP*UP*CP*AP*U)-3')	undefined
1438	5I4A_B	5I4A_B	synthetic_construct	RNA_(5'-R(*UP*AP*UP*AP*CP*AP*AP*CP*CP*UP*AP*CP*UP*U)-3')	undefined
1439	5UX0_B	5UX0_B	synthetic_construct	RNA_(5'-R(*G*GP*UP*AP*CP*AP*AP*CP*CP*UP*AP*CP*UP*AP*CP*CP*UP*CP*AP*U)-3')	undefined
1440	5I4A_D	5I4A_D	synthetic_construct	RNA_(5'-R(*UP*AP*UP*AP*CP*AP*AP*CP*CP*UP*AP*CP*UP*U)-3')	undefined
1441	5NG6_B	5NG6_B	synthetic_construct	crRNA	undefined
1442	5NG6_H	5NG6_H	synthetic_construct	crRNA	undefined
1443	6I1L_B	6I1L_B, 6I1L_E, 6I1K_B	synthetic_construct	crRNA_(40-MER)	undefined
1444	5NG6_D	5NG6_D	synthetic_construct	crRNA	undefined
1445	5NG6_F	5NG6_F	synthetic_construct	crRNA	undefined
1446	6FLQ_R	6FLQ_R	synthetic_construct	RNA_(5'-R(*CP*CP*UP*GP*AP*UP*CP*AP*GP*GP*CP*GP*AP*UP*GP*UP*GP*UP*GP*CP*U)-3')	undefined
1447	5XON_P	5XON_P	synthetic_construct	RNA_(30-MER)	undefined
1448	6LTU_B	6LTR_B, 6LU0_B, 6LTU_B	synthetic_construct	RNA_(56-mer), crRNA	undefined
1449	6LTP_H	6LTP_B, 6LTP_H	synthetic_construct	crRNA_(56-mer_RNA)	undefined
1450	7B0Y_P	7B0Y_P	synthetic_construct	145-nt_RNA	undefined
1451	6GOV_R	6GOV_R	synthetic_construct	RNA_(TRANSCRIPTION_BUBBLE)	undefined
1452	2TOB_A	2TOB_A	synthetic_construct	RNA_(5'-R(*AP*CP*UP*UP*GP*GP*UP*UP*UP*AP*GP*GP*UP*AP*AP*UP*GP*AP*GP*U)-3')	undefined
1453	2R1G_A	2R1G_A	synthetic_construct	16S_RIBOSOMAL_RNA_HELIX_1	undefined
1454	2R1G_B	2R1G_B	synthetic_construct	16S_RIBOSOMAL_RNA_HELIX_18	undefined
1455	2R1G_C	2R1G_C	synthetic_construct	16S_RIBOSOMAL_RNA_HELIX_27	undefined
1456	2R1G_D	2R1G_D	synthetic_construct	16S_RIBOSOMAL_RNA_HELIX_28	undefined
1457	2R1G_F	2R1G_F	synthetic_construct	16S_RIBOSOMAL_RNA_HELIX_45	undefined
1458	3G96_Q	3G8T_Q, 3G8T_S, 3G9C_Q, 3G8T_R, 3G96_S, 3G96_P, 3G9C_R, 3G96_Q, 3G9C_P, 3G9C_S, 3G8T_P, 3G96_R	synthetic_construct	GLMS_RIBOZYME, glmS_glucosamine-6-phosphate_activated_ribozyme	glmS glucosamine-6-phosphate activated ribozyme
1459	2ZH8_B	2ZH8_B	synthetic_construct	tRNA_(34-MER)	undefined
1460	3AL0_E	3AL0_E	synthetic_construct	tRNAGln	tRNA
1461	3J81_3	3J81_3	synthetic_construct	mRNA	undefined
1462	3JAP_3	3JAP_3	synthetic_construct	mRNA	undefined
1463	3JAQ_3	3JAQ_3	synthetic_construct	mRNA	undefined
1464	3JCM_C	3JCM_C	synthetic_construct	pre-mRNA	undefined
1465	4PCJ_A	4PCJ_A	synthetic_construct	trCUG-3('5)	undefined
1466	4FNJ_A	4FNJ_A	synthetic_construct	RNA_(35-MER)	undefined
1467	4Q9R_R	6B14_R, 4Q9Q_R, 4Q9R_R	synthetic_construct	RNA_(86-MER), Spinach_RNA_aptamer	undefined
1468	6B3K_R	6B3K_R	synthetic_construct	RNA_(83-MER)	undefined
1469	6B4V_LC	6B4V_LC	synthetic_construct	mRNA	undefined
1470	1VY7_CV	1VY7_CV	synthetic_construct	mRNA	undefined
1471	4WPO_BV	4WPO_BV	synthetic_construct	mRNA	undefined
1472	4V5K_AX	4V5K_AX, 4V9H_AX, 4V5F_CX, 4V5F_AX	synthetic_construct	MRNA, mRNA	undefined
1473	4V8X_AX	4V8X_AX	synthetic_construct	5'-R(*GP*GP*CP*AP*AP*GP*GP*AP*GP*GP*UP*AP*AP*AP_*AP*AP*UP*G_U2M_A2M_A2MP*AP*AP*AP*A)-3'	undefined
1474	4LFZ_QX	4LFZ_QX	synthetic_construct	A-site_ASL_SufA6	undefined
1475	4V9S_AV	4V9S_AV, 4V9S_CV	synthetic_construct	mRNA	undefined
1476	4W2H_AV	4W2H_AV	synthetic_construct	mRNA	undefined
1477	6OG7_4	6OG7_4	synthetic_construct	mRNA	undefined
1478	6OGF_4	6OGF_4	synthetic_construct	mRNA	undefined
1479	5J4D_MC	5J4D_MC	synthetic_construct	mRNA	undefined
1480	4V5G_AX	4V5G_AX, 4V5G_CX	synthetic_construct	MRNA	undefined
1481	4ZSN_QX	4ZSN_QX	synthetic_construct	messenger_RNA	undefined
1482	6OFX_4	6OFX_4	synthetic_construct	mRNA	undefined
1483	4TUB_QX	4TUB_QX	synthetic_construct	messenger_RNA	undefined
1484	4L71_XX	4L71_XX	synthetic_construct	A-site_ASL_SufA6	undefined
1485	1VY4_CV	1VY4_CV	synthetic_construct	mRNA	undefined
1486	1VY4_AV	1VY4_AV	synthetic_construct	mRNA	undefined
1487	4LT8_XX	4LT8_XX	synthetic_construct	A-site_ASL_Pro	undefined
1488	1VY5_CV	1VY5_CV	synthetic_construct	mRNA	undefined
1489	4L47_QX	4L47_QX	synthetic_construct	A-site_ASL_SufA6	undefined
1490	5D8B_GD	5D8B_GD	synthetic_construct	mRNA	undefined
1491	4V51_AX	4V51_AX, 4V51_CX	synthetic_construct	MRNA	undefined
1492	4V89_AV	4V85_AV, 4V89_AV	synthetic_construct	messenger_RNA	undefined
1493	4W2H_CV	4W2H_CV	synthetic_construct	mRNA	undefined
1494	4TUE_XX	4TUE_XX	synthetic_construct	messenger_RNA	undefined
1495	5DFE_XX	5DFE_XX	synthetic_construct	messenger_RNA	undefined
1496	6B4V_HA	6B4V_HA	synthetic_construct	mRNA	undefined
1497	5D8B_HD	5D8B_HD	synthetic_construct	mRNA	undefined
1498	4LSK_XX	4LSK_XX	synthetic_construct	A-site_ASL_SufA6	undefined
1499	4LFZ_XX	4LFZ_XX	synthetic_construct	A-site_ASL_SufA6	undefined
1500	1VVJ_XX	1VVJ_XX	synthetic_construct	A-site_ASL_SufA6	undefined
1501	4W2F_AV	4W2F_AV	synthetic_construct	mRNA	undefined
1502	5J4D_HA	5J4D_HA	synthetic_construct	mRNA	undefined
1503	4TUD_QX	4TUD_QX	synthetic_construct	messenger_RNA	undefined
1504	4V6G_C1	4V6G_C1, 4V6G_A1	synthetic_construct	MRNA	undefined
1505	5J4B_2v	5J4B_2v	synthetic_construct	mRNA	undefined
1506	1VY6_CV	1VY6_CV	synthetic_construct	mRNA	undefined
1507	4TUA_QX	4TUA_QX	synthetic_construct	messenger_RNA	undefined
1508	1VVJ_QX	1VVJ_QX	synthetic_construct	A-site_ASL_SufA6	undefined
1509	4WQY_DV	4WQY_DV	synthetic_construct	mRNA	undefined
1510	5J3C_QX	5J3C_QX	synthetic_construct	messenger_RNA	undefined
1511	6BOH_MC	6BOH_MC	synthetic_construct	mRNA	undefined
1512	4LNT_QX	4LNT_QX	synthetic_construct	A-site_ASL_SufA6	undefined
1513	5J30_XX	5J30_XX	synthetic_construct	messenger_RNA	undefined
1514	6OGG_4	6OGG_4	synthetic_construct	mRNA	undefined
1515	4TUC_XX	4TUC_XX	synthetic_construct	messenger_RNA	undefined
1516	4W2I_AV	4W2I_AV	synthetic_construct	mRNA	undefined
1517	6OGI_4	6OGI_4	synthetic_construct	mRNA	undefined
1518	6BOK_KC	6BOK_KC	synthetic_construct	mRNA	undefined
1519	6BOK_HA	6BOK_HA	synthetic_construct	mRNA	undefined
1520	1VY6_AV	1VY6_AV	synthetic_construct	mRNA	undefined
1521	5J4C_2v	5J4C_2v	synthetic_construct	mRNA	undefined
1522	6DNC_KA	6DNC_KA	synthetic_construct	mRNA	undefined
1523	4LT8_QX	4LT8_QX	synthetic_construct	A-site_ASL_Pro	undefined
1524	4W2G_CV	4W2G_CV	synthetic_construct	mRNA	undefined
1525	6YEF_v	6YEF_v	synthetic_construct	mRNA	undefined
1526	5J30_QX	5J30_QX	synthetic_construct	messenger_RNA	undefined
1527	4W2I_CV	4W2I_CV	synthetic_construct	mRNA	undefined
1528	1VY5_AV	1VY5_AV	synthetic_construct	mRNA	undefined
1529	4W2F_CV	4W2F_CV	synthetic_construct	mRNA	undefined
1530	1VY7_AV	1VY7_AV	synthetic_construct	mRNA	undefined
1531	5M1J_X7	5M1J_X7	synthetic_construct	nonstop_mRNA	undefined
1532	4TUB_XX	4TUB_XX	synthetic_construct	messenger_RNA	undefined
1533	5J3C_XX	5J3C_XX	synthetic_construct	messenger_RNA	undefined
1534	4TUD_XX	4TUD_XX	synthetic_construct	messenger_RNA	undefined
1535	6UCQ_1z	6UCQ_1z	synthetic_construct	mRNA	undefined
1536	4WQY_BV	4WQY_BV	synthetic_construct	mRNA	undefined
1537	4LSK_QX	4LSK_QX	synthetic_construct	A-site_ASL_SufA6	undefined
1538	4V5K_CX	4V5K_CX	synthetic_construct	MRNA	undefined
1539	4W2G_AV	4W2G_AV	synthetic_construct	mRNA	undefined
1540	4TUC_QX	4TUC_QX	synthetic_construct	messenger_RNA	undefined
1541	6BOH_HA	6BOH_HA	synthetic_construct	mRNA	undefined
1542	5DFE_QX	5DFE_QX	synthetic_construct	messenger_RNA	undefined
1543	5J4C_1v	5J4C_1v	synthetic_construct	mRNA	undefined
1544	4WPO_DV	4WPO_DV	synthetic_construct	mRNA	undefined
1545	4TUA_XX	4TUA_XX	synthetic_construct	messenger_RNA	undefined
1546	4TUE_QX	4TUE_QX	synthetic_construct	messenger_RNA	undefined
1547	5J4B_1v	5J4B_1v	synthetic_construct	mRNA	undefined
1548	6UCQ_2z	6UCQ_2z	synthetic_construct	mRNA	undefined
1549	4L47_XX	4L47_XX	synthetic_construct	A-site_ASL_SufA6	undefined
1550	4LEL_XX	4LEL_XX	synthetic_construct	A-site_ASL_SufA6	undefined
1551	4LEL_QX	4LEL_QX	synthetic_construct	A-site_ASL_SufA6	undefined
1552	4L71_QX	4L71_QX	synthetic_construct	A-site_ASL_SufA6	undefined
1553	4ZSN_XX	4ZSN_XX	synthetic_construct	messenger_RNA	undefined
1554	4LNT_XX	4LNT_XX	synthetic_construct	A-site_ASL_SufA6	undefined
1555	4Z4I_B	4Z4I_B	synthetic_construct	RNA_(5'-R(P*UP*UP*CP*AP*CP*AP*UP*UP*GP*CP*CP*CP*AP*AP*GP*UP*CP*UP*UP*U)-3')	undefined
1556	4W5T_B	4W5T_B	synthetic_construct	RNA_(5'-R(P*UP*UP*CP*AP*CP*AP*UP*UP*GP*CP*CP*CP*AP*AP*UP*U)-3')	undefined
1557	4W5O_B	4W5O_B	synthetic_construct	RNA_(5'-R(P*UP*UP*CP*AP*CP*AP*UP*UP*GP*CP*CP*CP*AP*AP*GP*UP*CP*UP*UP*U)-3')	undefined
1558	4Z4E_B	4Z4E_B	synthetic_construct	RNA_(5'-R(P*UP*UP*CP*AP*CP*AP*UP*UP*GP*CP*CP*CP*AP*AP*GP*UP*CP*UP*U)-3')	undefined
1559	4Z4H_B	4Z4H_B	synthetic_construct	RNA_(5'-R(P*UP*UP*CP*AP*CP*AP*UP*UP*GP*CP*CP*CP*AP*AP*GP*UP*CP*UP*UP*U)-3')	undefined
1560	4Z4G_B	4Z4G_B	synthetic_construct	RNA_(5'-R(P*UP*UP*CP*AP*CP*AP*UP*UP*GP*CP*CP*CP*AP*AP*GP*UP*CP*UP*UP*U)-3')	undefined
1561	4W5R_B	4W5R_B	synthetic_construct	RNA_(5'-R(P*UP*UP*CP*AP*CP*AP*UP*UP*GP*UP*U)-3')	undefined
1562	4W5Q_B	4W5Q_B	synthetic_construct	RNA_(5'-R(P*UP*UP*CP*AP*CP*AP*UP*UP*GP*CP*CP*CP*AP*AP*GP*UP*CP*U)-3')	undefined
1563	4Z4C_B	4Z4C_B	synthetic_construct	RNA_(5'-R(P*UP*UP*CP*AP*CP*AP*UP*UP*GP*CP*CP*CP*AP*AP*GP*UP*CP*UP*U)-3')	undefined
1564	4W5N_B	4W5N_B	synthetic_construct	RNA_(5'-R(P*UP*UP*CP*AP*CP*AP*UP*UP*CP*AP*AP*GP*UP*CP*UP*CP*UP*U)-3')	undefined
1565	4Z4F_B	4Z4F_B	synthetic_construct	RNA_(5'-R(P*UP*UP*CP*AP*CP*AP*UP*UP*GP*CP*CP*CP*AP*AP*GP*UP*UP*U)-3')	undefined
1566	4Z4D_B	4Z4D_B	synthetic_construct	RNA_(5'-R(P*UP*UP*CP*AP*CP*AP*UP*UP*GP*CP*CP*CP*AP*AP*GP*UP*CP*UP*UP*U)-3')	undefined
1567	4ZC7_B	4ZC7_B	synthetic_construct	RNA_duplex	undefined
1568	4ZC7_C	4ZC7_C	synthetic_construct	RNA_duplex	undefined
1569	4ZC7_A	4ZC7_A	synthetic_construct	RNA_duplex	undefined
1570	4ZC7_D	4ZC7_D	synthetic_construct	RNA_duplex	undefined
1571	4TS2_Y	4TS2_Y	synthetic_construct	Spinach_aptamer_RNA	undefined
1572	4TS0_Y	4TS0_Y	synthetic_construct	Spinach_RNA_aptamer	undefined
1573	4TS2_X	4TS2_X	synthetic_construct	Spinach_aptamer_RNA	undefined
1574	4TS0_X	4TS0_X	synthetic_construct	Spinach_RNA_aptamer	undefined
1575	4TUW_C	4TUW_D, 4TUW_C, 4TUX_C, 4TV0_B	synthetic_construct	HISTONE_MRNA_3'_STEM_LOOP, RNA_(26-MER)	Histone 3 UTR stem-loop
1576	4TUX_D	4TUX_D	synthetic_construct	RNA_(26-MER)	Histone 3 UTR stem-loop
1577	3ZD4_A	3ZP8_A, 3ZD4_A	synthetic_construct	HAMMERHEAD_RIBOZYME	undefined
1578	3ZD4_B	3ZD4_B	synthetic_construct	HAMMERHEAD_RIBOZYME	undefined
1579	3ZP8_B	3ZP8_B	synthetic_construct	HAMMERHEAD_RIBOZYME	undefined
1580	3PLA_H	3PLA_H	synthetic_construct	C/D_guide_RNA	undefined
1581	3PLA_N	3PLA_N	synthetic_construct	C/D_guide_RNA	undefined
1582	3PLA_G	3PLA_G	synthetic_construct	C/D_guide_RNA	undefined
1583	3PU0_R	3PU0_R	synthetic_construct	RNA_(45-MER)	undefined
1584	3PU1_R	3PU1_R	synthetic_construct	RNA_(45-MER)	undefined
1585	6H25_R	6H25_R	synthetic_construct	U44_ssRNA	undefined
1586	3PU4_R	3PU4_R	synthetic_construct	RNA_(45-MER)	undefined
1587	4BHH_R	4BHH_R	synthetic_construct	POLY-URIDINE_45-MER	undefined
1588	3T4B_A	3T4B_A	synthetic_construct	HCV_IRES_pseudoknot_domain_plus_crystallization_module	undefined
1589	4JXZ_B	4JXZ_B	synthetic_construct	RNA_(71-MER)	tRNA
1590	4KZZ_k	4KZZ_k	synthetic_construct	mRNA	undefined
1591	4R8I_B	4R8I_B	synthetic_construct	Mirror-Image_RNA_Oligonucleotide_Aptamer_NOXE36	undefined
1592	4RBQ_A	4RBQ_A	synthetic_construct	U-Helix_RNA_from_Trypanosome_editing	undefined
1593	4RGF_A	4RGE_C, 4RGE_B, 4RGF_C, 4RGF_A, 4RGF_B, 5DUN_A, 4RGE_A	synthetic_construct	env22_twister_ribozyme, RNA_(54-MER)	undefined
1594	4RMO_P	4RMO_L, 4RMO_F, 4RMO_J, 4RMO_B, 4RMO_N, 4RMO_P, 4RMO_H	synthetic_construct	RNA_(45-MER)	undefined
1595	4RMO_D	4RMO_D	synthetic_construct	RNA_(45-MER)	undefined
1596	4RUM_A	4RUM_A	synthetic_construct	NiCo_riboswitch_RNA	NiCo riboswitch
1597	3WBM_X	3WBM_X	synthetic_construct	RNA_(25-MER)	undefined
1598	3WBM_Y	3WBM_Y	synthetic_construct	RNA_(25-MER)	undefined
1599	4PDB_I	4PDB_I	synthetic_construct	SELEX_RNA_aptamer	undefined
1600	6JBG_B	6JBG_B	synthetic_construct	RNA_(5'-R(P*UP*GP*CP*GP*UP*CP*AP*CP*GP*CP*CP*GP*GP*CP*GP*AP*AP*GP*UP*CP*GP*C)-3')	undefined
1601	5Z1H_B	5Z1H_B	synthetic_construct	RNA_(5'-R(*UP*UP*GP*CP*GP*UP*CP*AP*CP*GP*CP*CP*GP*GP*CP*GP*AP*AP*GP*UP*CP*GP*C)-3')	undefined
1602	4P3U_C	4P43_B, 4P3U_A, 4P3U_D, 4P43_A, 4P3U_C, 4P3U_B	synthetic_construct	5'-R(*UP*UP*GP*CP*GP*UP*CP*UP*CP*GP*(5BU)P*CP*GP*AP*CP*GP*AP*AP*GP*UP*CP*GP*C)-3', 5'-R(*UP*UP*GP*CP*GP*UP*CP*UP*CP*GP*UP*CP*GP*AP*CP*GP*AP*AP*GP*UP*CP*GP*C)-3'	undefined
1603	4P3S_B	4P3T_A, 4P3S_A, 4P3S_B, 4P3T_B	synthetic_construct	5'-D(*UP*UP*GP*CP*GP*UP*CP*CP*CP*GP*(5BU)P*CP*GP*AP*CP*GP*AP*AP*GP*UP*CP*GP*C)-3', 5'-R(*UP*UP*GP*CP*GP*UP*CP*CP*CP*GP*(5BU)P*CP*GP*AP*CP*GP*AP*AP*GP*UP*CP*GP*C)-3'	undefined
1604	4P20_B	4P20_B, 4P20_A	synthetic_construct	5'-R(*UP*UP*GP*CP*GP*UP*CP*AP*CP*AP*CP*CP*GP*GP*UP*GP*AP*AP*GP*UP*CP*GP*C)-3'	undefined
1605	5XZ1_A	5XZ1_A	synthetic_construct	RNA_(5'-R(*UP*GP*CP*GP*UP*CP*GP*CP*UP*CP*CP*GP*GP*AP*AP*AP*AP*GP*UP*CP*GP*C)-3')	undefined
1606	6JBF_C	6JBF_C	synthetic_construct	RNA_(5'-R(*UP*UP*GP*CP*GP*UP*CP*AP*CP*GP*CP*CP*GP*GP*CP*GP*AP*AP*GP*UP*CP*GP*C)-3')	undefined
1607	6JBG_D	6JBG_D	synthetic_construct	RNA_(5'-R(*UP*UP*GP*CP*GP*UP*CP*AP*CP*GP*CP*CP*GP*GP*CP*GP*AP*AP*GP*UP*CP*GP*C)-3')	undefined
1608	5Z1H_A	5Z1H_A	synthetic_construct	RNA_(5'-R(*UP*UP*GP*CP*GP*UP*CP*AP*CP*GP*CP*CP*GP*GP*CP*GP*AP*AP*GP*UP*CP*GP*C)-3')	undefined
1609	5ZEG_C	5ZEG_C	synthetic_construct	RNA_(5'-R(*UP*UP*GP*CP*GP*UP*CP*(1MA)P*CP*GP*UP*CP*GP*AP*CP*GP*AP*AP*GP*UP*CP*GP*C)-3')	undefined
1610	5XZ1_D	5XZ1_D	synthetic_construct	RNA_(5'-R(*UP*GP*CP*GP*UP*CP*GP*CP*UP*CP*CP*GP*GP*AP*AP*AP*AP*GP*UP*CP*GP*C)-3')	undefined
1611	5ZEM_B	5ZEM_B	synthetic_construct	RNA_(5'-R(P*UP*GP*CP*GP*UP*CP*(1MA)P*CP*GP*UP*CP*GP*AP*CP*GP*AP*AP*GP*UP*CP*GP*C)-3')	undefined
1612	5ZEM_A	5ZEM_A	synthetic_construct	RNA_(5'-R(P*UP*GP*CP*GP*UP*CP*(1MA)P*CP*GP*UP*CP*GP*AP*CP*GP*AP*AP*GP*UP*CP*GP*C)-3')	undefined
1613	6JBF_B	6JBF_B	synthetic_construct	RNA_(5'-R(*UP*UP*GP*CP*GP*UP*CP*AP*CP*GP*CP*CP*GP*GP*CP*GP*AP*AP*GP*UP*CP*GP*C)-3')	undefined
1614	6JBF_D	6JBF_D	synthetic_construct	RNA_(5'-R(*UP*UP*GP*CP*GP*UP*CP*AP*CP*GP*CP*CP*GP*GP*CP*GP*AP*AP*GP*UP*CP*GP*C)-3')	undefined
1615	4PDQ_A	4PDQ_A	synthetic_construct	RNA_(5'-*UP*UP*GP*CP*GP*UP*CP*AP*CP*GP*CP*CP*GP*GP*CP*GP*AP*AP*GP*UP*CP*GP*C-3')	undefined
1616	5ZEI_B	5ZEI_B	synthetic_construct	RNA_(5'-R(P*GP*CP*GP*UP*CP*(1MA)P*CP*GP*UP*CP*GP*AP*CP*GP*AP*AP*GP*UP*CP*GP*C)-3')	undefined
1617	5Z1I_A	5Z1I_A	synthetic_construct	RNA_(5'-R(P*GP*CP*GP*UP*CP*GP*CP*GP*CP*CP*GP*GP*CP*GP*AP*AP*GP*UP*CP*GP*C)-3')	undefined
1618	5ZEI_A	5ZEI_A	synthetic_construct	RNA_(5'-R(P*UP*GP*CP*GP*UP*CP*(1MA)P*CP*GP*UP*CP*GP*AP*CP*GP*AP*AP*GP*UP*CP*GP*C)-3')	undefined
1619	6JBG_A	6JBG_A	synthetic_construct	RNA_(5'-R(P*UP*GP*CP*GP*UP*CP*AP*CP*GP*CP*CP*GP*GP*CP*GP*AP*AP*GP*UP*CP*GP*C)-3')	undefined
1620	5XZ1_C	5XZ1_C	synthetic_construct	RNA_(5'-R(*UP*GP*CP*GP*UP*CP*GP*CP*UP*CP*CP*GP*GP*AP*AP*AP*AP*GP*UP*CP*GP*C)-3')	undefined
1621	6JBG_C	6JBG_C	synthetic_construct	RNA_(5'-R(*UP*UP*GP*CP*GP*UP*CP*AP*CP*GP*CP*CP*GP*GP*CP*GP*AP*AP*GP*UP*CP*GP*C)-3')	undefined
1622	5ZEJ_B	5ZEJ_B	synthetic_construct	RNA_(5'-R(P*UP*GP*CP*GP*UP*CP*(1MA)P*CP*GP*UP*CP*GP*AP*CP*GP*AP*AP*GP*UP*CP*GP*C)-3')	undefined
1623	4PDQ_B	4PDQ_B	synthetic_construct	RNA_(5'-*UP*UP*GP*CP*GP*UP*CP*AP*CP*GP*CP*CP*GP*GP*CP*GP*AP*AP*GP*UP*CP*GP*C-3')	undefined
1624	6JBF_A	6JBF_A	synthetic_construct	RNA_(5'-R(*UP*UP*GP*CP*GP*UP*CP*AP*CP*GP*CP*CP*GP*GP*CP*GP*AP*AP*GP*UP*CP*GP*C)-3')	undefined
1625	5ZEG_A	5ZEG_A	synthetic_construct	RNA_(5'-R(*UP*UP*GP*CP*GP*UP*CP*(1MA)P*CP*GP*UP*CP*GP*AP*CP*GP*AP*AP*GP*UP*CP*GP*C)-3')	undefined
1626	5ZEJ_A	5ZEJ_A	synthetic_construct	RNA_(5'-R(P*UP*GP*CP*GP*UP*CP*(1MA)P*CP*GP*UP*CP*GP*AP*CP*GP*AP*AP*GP*UP*CP*GP*C)-3')	undefined
1627	5XZ1_B	5XZ1_B	synthetic_construct	RNA_(5'-R(*UP*GP*CP*GP*UP*CP*GP*CP*UP*CP*CP*GP*GP*AP*AP*AP*AP*GP*UP*CP*GP*C)-3')	undefined
1628	5Z71_B	5Z71_B	synthetic_construct	RNA_(5'-R(P*UP*GP*CP*GP*UP*CP*GP*CP*UP*CP*CP*GP*GP*AP*AP*AP*AP*GP*UP*CP*GP*C)-3')	undefined
1629	5ZEG_B	5ZEG_B	synthetic_construct	RNA_(5'-R(*UP*UP*GP*CP*GP*UP*CP*(1MA)P*CP*GP*UP*CP*GP*AP*CP*GP*AP*AP*GP*UP*CP*GP*C)-3')	undefined
1630	5Z71_A	5Z71_A	synthetic_construct	RNA_(5'-R(P*UP*GP*CP*GP*UP*CP*GP*CP*UP*CP*CP*GP*GP*AP*AP*AP*AP*GP*UP*CP*GP*C)-3')	undefined
1631	3BO3_B	3BO3_B, 3BO2_B, 3BO4_B	synthetic_construct	Group_I_intron_P9	undefined
1632	5ID6_G	5ID6_G	synthetic_construct	RNA_(5'-R(P*AP*AP*UP*UP*UP*CP*UP*AP*CP*UP*AP*AP*GP*UP*GP*UP*AP*GP*AP*UP*C)-3')	undefined
1633	6ZXZ_A	6ZXZ_A	synthetic_construct	Sarcin-Ricin_Loop_RNA_from_Ecoli_with_a_A2670-2'-OCF3_modification	undefined
1634	6ZXZ_C	6ZXZ_C	synthetic_construct	Sarcin-Ricin_Loop_RNA_from_Ecoli_with_a_A2670-2'-OCF3_modification	undefined
1635	6ZXZ_B	6ZXZ_B	synthetic_construct	Sarcin-Ricin_Loop_RNA_from_Ecoli_with_a_A2670-2'-OCF3_modification	undefined
1636	6XZQ_I	6XZQ_I	synthetic_construct	RNA_(5'-R(*AP*GP*UP*AP*GP*AP*AP*AP*CP*AP*AP*GP*GP*GP*CP*CP*CP*UP*G)-3')	undefined
1637	6XZP_IN1	6XZP_IN1	synthetic_construct	RNA_(5'-R(*AP*GP*UP*AP*GP*AP*AP*AP*CP*AP*AP*GP*GP*GP*CP*CP*UP*UP*UP*U)-3')	undefined
1638	6XZD_IN1	6XZD_IN1	synthetic_construct	RNA_(5'-R(*AP*GP*UP*AP*GP*AP*AP*AP*CP*AP*AP*GP*GP*GP*CP*CP*CP*UP*GP*C)-3')	undefined
1639	6XZR_IN1	6XZR_IN1	synthetic_construct	RNA_(5'-R(*AP*GP*UP*AP*GP*AP*AP*AP*CP*AP*AP*GP*GP*GP*CP*CP*CP*UP*G)-3')	undefined
1640	6XZG_IN1	6XZG_IN1	synthetic_construct	Influenza_viral_RNA_(vRNA)_promoter_47mer	undefined
1641	7JNH_A	7JNH_A	synthetic_construct	28-mer_poly(A)_RNA	undefined
1642	6VRD_C	6VRD_C	synthetic_construct	RNA_(5'-R(*(OMC)P*(N7X)P*(T39)P*(C5L)P*(A2M))-D(P*(SC)P*(PST)P*(SC)P*(AS)P*(SC)P*(SC)P*(SC)P*(AS)P*(SC)P*(PST))-R(P*(6OO)P*(RFJ)P*(6OO)P*(6OO)P*(6NW))-3')	undefined
1643	6VZC_A	6VZC_A	synthetic_construct	RNA_28-mer	undefined
1644	2N7X_A	2N7X_A, 2N82_A	synthetic_construct	RNA_(5'-R(*GP*GP*UP*AP*GP*UP*UP*UP*UP*GP*GP*CP*AP*UP*GP*AP*CP*UP*CP*UP*AP*CP*C)-3')	undefined
1645	2MXL_A	2MXL_A	synthetic_construct	RNA_(39-MER)	undefined
1646	2NBZ_A	2NBZ_A	synthetic_construct	IRES_RNA_40-MER	undefined
1647	2NBY_A	2NBY_A	synthetic_construct	IRES_RNA_(39-MER)	undefined
1648	2NBX_A	2NBX_A	synthetic_construct	IRES_RNA_(108-MER)	Aphthovirus internal ribosome entry site (IRES)
1649	2NC1_A	2NC1_A	synthetic_construct	IRES_RNA_(67-MER)	Aphthovirus internal ribosome entry site (IRES)
1650	2NC0_A	2NC0_A	synthetic_construct	IRES_RNA_(28-MER)	undefined
1651	7AAV_Z	7AAV_Z	synthetic_construct	MINX_M3_pre-mRNA	undefined
1652	7ABF_Z	7ABF_Z	synthetic_construct	MINX_M3_RNA	undefined
1653	7ABH_Z	7ABH_Z	synthetic_construct	MINX_M3_pre-mRNA	undefined
1654	7ABG_Z	7ABG_Z	synthetic_construct	MINX_M3_pre-mRNA	undefined
1655	7ABI_Z	7ABI_Z	synthetic_construct	MINX_M3_pre-mRNA	undefined
1656	6C64_A	6C64_A, 5V3F_A, 6C65_B, 6C63_B, 6C65_A, 6C65_C, 6C64_B, 6C63_A	synthetic_construct	RNA_(35-MER), RNA_(36-MER), RNA_(31-MER)	undefined
1657	5V3F_B	5V3F_B	synthetic_construct	RNA_(31-MER)	undefined
1658	6C64_D	6C64_D	synthetic_construct	RNA_(32-MER)	undefined
1659	6C63_C	6C63_C	synthetic_construct	RNA_(32-MER)	undefined
1660	6CF2_G	6CF2_G	synthetic_construct	RNA_(35-MER)	undefined
1661	2M58_A	2M58_A	synthetic_construct	RNA_(59-MER)	undefined
1662	2M4Q_1	2M4Q_1	synthetic_construct	RNA_(27-MER)	undefined
1663	2N0J_A	2N0J_A	synthetic_construct	RNA_(27-MER)	undefined
1664	2N0R_A	2N0R_A	synthetic_construct	RNA_(5'-R(*GP*CP*UP*GP*AP*GP*CP*UP*CP*GP*AP*AP*AP*GP*AP*GP*CP*AP*AP*UP*GP*AP*UP*GP*UP*C)-3')	undefined
1665	2N2O_A	2N2O_A	synthetic_construct	RNA_(5'-R(P*GP*CP*AP*UP*GP*UP*UP*UP*UP*CP*UP*GP*UP*GP*AP*AP*AP*AP*CP*GP*GP*UP*U)-3')	undefined
1666	2N2P_A	2N2P_A	synthetic_construct	RNA_(5'-R(P*GP*CP*AP*UP*GP*UP*UP*UP*AP*GP*UP*GP*UP*CP*UP*AP*AP*AP*CP*GP*GP*UP*U)-3')	undefined
1667	2N3Q_A	2N3Q_A	synthetic_construct	RNA_(62-MER)	undefined
1668	2N3O_B	2N3O_B	synthetic_construct	RNA_(5'-R(*GP*GP*GP*AP*CP*CP*UP*GP*GP*UP*CP*UP*UP*UP*CP*CP*AP*GP*GP*UP*CP*CP*C)-3')	undefined
1669	6PQ7_C	6E8T_B, 6E8U_B, 6PQ7_C, 6E8T_D, 6E8T_C, 6E8T_A, 6E8S_A	synthetic_construct	RNA_(37-MER), RNA_(35-MER), iMango-III_aptamer	undefined
1670	6UP0_D	6UP0_D, 6UP0_C	synthetic_construct	Mango-III_fluorescent_aptamer	undefined
1671	6E8S_B	6E8S_B	synthetic_construct	iMango-III_aptamer	undefined
1672	5KCS_1v	5KCS_1v	synthetic_construct	mRNA	undefined
1673	5KH8_A	5KH8_A	synthetic_construct	riboswitch_(47-MER)	Fluoride riboswitch
1674	5JS1_B	5JS1_B	synthetic_construct	siRNA	undefined
1675	6E82_A	6E81_A, 6E82_A, 6E80_A, 5BJO_E, 5BJP_Y, 5BJP_E	synthetic_construct	RNA_(36-MER)	undefined
1676	6E84_A	6E84_A	synthetic_construct	RNA_(36-MER)	undefined
1677	5BJO_Y	5BJO_Y	synthetic_construct	RNA_(36-MER)	undefined
1678	5C0X_R	5C0X_R	synthetic_construct	RNA_synthetic	undefined
1679	5JEA_R	5JEA_R	synthetic_construct	RNA_(29-MER)	undefined
1680	5AOX_F	5AOX_F, 5AOX_C	synthetic_construct	ALU_JO_CONSENSUS_RNA	undefined
1681	5BTP_A	5BTP_B, 5BTP_A	synthetic_construct	RNA_(62-MER)	ZMP/ZTP riboswitch
1682	5C7W_C	5C7W_C	synthetic_construct	5'-monophosphate_Z:P_guanine_riboswitch	Purine riboswitch
1683	6AZ4_A	6AZ4_A	synthetic_construct	RNA_(32-MER)	undefined
1684	6BMD_C	6BMD_C, 5UX3_A, 5UZ6_A, 6BMD_E, 5V9Z_A, 5V0O_A, 6BMD_A, 5UZ6_E, 5UZ6_C	synthetic_construct	RNA_(5'-R(P*GP*AP*GP*GP*UP*GP*(LCC)P*(LCC)P*GP*AP*GP*CP*GP*CP*GP*AP*AP*AP*GP*CP*GP*CP*UP*C)-3'), RNA_(25-MER)	undefined
1685	5UQ7_x	5UQ8_x, 5UQ7_x	synthetic_construct	messenger_RNA	DnaX ribosomal frameshifting element
1686	6DVK_H	6DVK_H	synthetic_construct	RNA_(95-MER)	undefined
1687	6E7L_A	6E7L_A	synthetic_construct	RNA_(5'-R(*GP*GP*GP*CP*UP*GP*CP*AP*CP*UP*UP*CP*GP*GP*UP*GP*CP*UP*GP*CP*CP*C)-3')	undefined
1688	5DE8_A	5DE5_C, 5DEA_C, 5DE8_A, 5DEA_A, 2LA5_A, 5DE5_A, 5DE8_C	synthetic_construct	-, RNA_(36-MER)	undefined
1689	5EAQ_A	5EAQ_A, 5DH6_A, 5EAO_A, 5DI4_A, 5DI2_A, 5DQK_A, 5DH7_A	synthetic_construct	RNA_(48-MER), hammerhead_ribozyme	Hammerhead ribozyme (type III), undefined
1690	5DH8_A	5DH8_A	synthetic_construct	RNA_(48-MER)	undefined
1691	5DH7_B	5DH7_B	synthetic_construct	5'-R(*GP*GP*GP*CP*GP*UP*DC*UP*GP*GP*GP*CP*AP*GP*UP*AP*CP*CP*CP*A)-3'	undefined
1692	5EAO_B	5EAO_B	synthetic_construct	RNA_(5'-R(*GP*GP*GP*CP*GP*U*(CVC)*UP*GP*GP*GP*CP*AP*GP*UP*AP*CP*CP*CP*A)-3')	undefined
1693	5EAQ_B	5EAQ_B	synthetic_construct	RNA_(5'-R(*GP*GP*GP*CP*GP*U*(CVC)*UP*GP*GP*GP*CP*AP*GP*UP*AP*CP*CP*CP*A)-3')	undefined
1694	4ZNP_B	4ZNP_B	synthetic_construct	pfI_Riboswitch	ZMP/ZTP riboswitch
1695	4ZNP_A	4ZNP_A	synthetic_construct	pfI_Riboswitch	ZMP/ZTP riboswitch
1696	6HYK_A	6HYK_A	synthetic_construct	RNA_(31-MER)	undefined
1697	6IV6_G	6IV6_G	synthetic_construct	RNA_(59-MER)	undefined
1698	6MFN_E	6MFN_E	synthetic_construct	RNA_(5'-R(P*UP*CP*UP*GP*UP*GP*AP*UP*AP*A)-3')	undefined
1699	6RTI_X	6RTI_X	synthetic_construct	Aptamer_A9g	undefined
1700	6S91_U	6S91_U	synthetic_construct	Cognate_target_RNA	undefined
1701	6S8E_U	6S8E_U	synthetic_construct	Non-cognate_target_RNA	undefined
1702	6SHB_U	6SH8_U, 6SHB_U	synthetic_construct	Cognate_target_RNA, Cognate_target_RNA_(43-MER)	undefined
1703	5F8M_B	6LSG_B, 5F8I_B, 5F8M_B, 5F8H_B, 5F8N_B, 5F8J_B, 6LSE_B, 5F8G_B, 6LSF_B, 5F8L_B	synthetic_construct	RNA_(35-MER)	undefined
1704	5Y6Z_B	5Y6Z_B	synthetic_construct	Template_RNA_(33-MER)	undefined
1705	5Y6Z_F	5Y6Z_F	synthetic_construct	Template_RNA_(33-MER)	undefined
1706	6KWQ_B	6KWQ_B	synthetic_construct	RNA_(31-MER)	undefined
1707	6KWR_B	6KWR_B	synthetic_construct	RNA_(31-MER)	undefined
1708	4K50_J	4K50_F, 4K50_N, 4K50_J, 4K50_B		RNA_(33-MER)	undefined
1709	6LSH_B	6LSH_B	synthetic_construct	RNA_(35-MER)	undefined
1710	5XWP_F	5XWP_F	synthetic_construct	RNA_(30-MER)	undefined
1711	5XWP_D	5XWP_D	synthetic_construct	RNA_(30-MER)	undefined
1712	5OB3_A	5OB3_A	synthetic_construct	RNA_aptamer_(69-MER)	undefined
1713	6NIT_F	6NIT_F	synthetic_construct	RNA_(5'-R(P*AP*AP*CP*AP*CP*CP*AP*UP*CP*CP*AP*AP*CP*AP*CP*UP*CP*CP*AP*AP*A)-3')	undefined
1714	6NIT_E	6NIT_E	synthetic_construct	RNA_(5'-R(P*AP*AP*CP*AP*CP*CP*AP*UP*CP*CP*AP*AP*CP*AP*CP*UP*CP*CP*AP*AP*A)-3')	undefined
1715	6O5F_C	6O5F_C	synthetic_construct	RNA_(5'-R(P*CP*AP*AP*GP*GP*UP*CP*AP*UP*UP*CP*GP*CP*AP*AP*GP*AP*GP*UP*GP*GP*CP*C)-3')	undefined
1716	6O5F_D	6O5F_D	synthetic_construct	RNA_(5'-R(P*CP*AP*AP*GP*GP*UP*CP*AP*UP*UP*CP*GP*CP*AP*AP*GP*AP*GP*UP*GP*GP*CP*C)-3')	undefined
1717	6P2H_A	6P2H_A	synthetic_construct	RNA_(69-MER)	Purine riboswitch
1718	6U8F_A	6U8F_A	synthetic_construct	RNA_(5'-R(*CP*UP*GP*CP*UP*GP*GP*CP*UP*AP*AP*GP*GP*CP*AP*UP*GP*AP*AP*AP*GP*U)-3')	undefined
1719	5VCF_A	5VCI_A, 5VCF_A, 5VGW_A	synthetic_construct	RNA_(5'-R(*CP*UP*GP*CP*UP*GP*GP*CP*UP*AP*AP*GP*GP*CP*CP*CP*GP*AP*AP*AP*GP*G)-3')	undefined
1720	6U7Y_A	6U7Y_A	synthetic_construct	RNA_(5'-R(*CP*UP*GP*CP*UP*GP*GP*CP*UP*AP*AP*GP*GP*(TG)P*CP*CP*GP*AP*AP*AP*GP*G)-3')	undefined
1721	6U7Z_A	6U7Z_A	synthetic_construct	RNA_(5'-R(*CP*UP*GP*CP*UP*GP*GP*CP*UP*AP*AP*GP*GP*GP*CP*CP*GP*AP*AP*AP*GP*(TG))-3')	undefined
1722	6UFJ_A	6UFJ_A	synthetic_construct	RNA_(50-MER)	Pistol ribozyme
1723	5LWJ_A	5LWJ_A	synthetic_construct	GTP_Class_II_RNA_(34-MER)	undefined
1724	5N8L_B	5N8L_B	synthetic_construct	RNA_(5'-R(*UP*UP*AP*AP*UP*UP*AP*UP*CP*UP*AP*UP*UP*CP*CP*GP*UP*AP*CP*UP*U)-3')	undefined
1725	5N8M_B	5N8M_B	synthetic_construct	RNA_(5'-R(*UP*UP*AP*AP*UP*UP*AP*UP*CP*UP*AP*UP*UP*CP*CP*GP*UP*AP*CP*UP*U)-3')	undefined
1726	5N8M_C	5N8M_C	synthetic_construct	RNA_(5'-R(*GP*UP*AP*CP*GP*GP*AP*AP*UP*AP*GP*AP*UP*AP*AP*UP*UP*AP*AP*UP*U)-3')	undefined
1727	5N8L_C	5N8L_C	synthetic_construct	RNA_(5'-R(*GP*UP*AP*CP*GP*GP*AP*AP*UP*AP*GP*AP*UP*AP*AP*UP*UP*AP*AP*UP*U)-3')	undefined
1728	5JBG_X	5JBG_X	synthetic_construct	RNA_(5'-R(*GPPP*GP*AP*GP*CP*GP*UP*GP*CP*CP*GP*GP*GP*CP*AP*CP*GP*CP*UP*CP*CP*GP*G)-3')	undefined
1729	5JC7_Y	5JC7_Y	synthetic_construct	RNA_(5'-R(P*GP*GP*GP*AP*CP*GP*UP*CP*AP*UP*GP*CP*GP*CP*AP*UP*GP*AP*CP*GP*UP*CP*CP*C)-3')	undefined
1730	5JC7_X	5JC7_X	synthetic_construct	RNA_(5'-R(P*GP*GP*AP*CP*GP*UP*CP*AP*UP*GP*CP*GP*CP*AP*UP*GP*AP*CP*GP*UP*CP*CP*CP*C)-3')	undefined
1731	5F98_H	5F9H_L, 5F9F_J, 5F9F_H, 5F9H_B, 5F9H_J, 5F98_D, 5F9H_F, 5F9F_B, 5F9H_H, 5F98_L, 5F9F_L, 5F98_F, 5F9F_F, 5F98_J, 5F9F_D, 5F98_B, 5F98_H, 5F9H_D	synthetic_construct	RNA_(5'-R(P*GP*AP*AP*UP*AP*UP*AP*AP*UP*AP*GP*UP*GP*AP*UP*AP*UP*UP*AP*UP*AP*UP*UP*C)-3'), RNA_(5'-R(*GP*AP*AP*UP*AP*UP*AP*AP*UP*AP*GP*UP*GP*AP*UP*AP*UP*UP*AP*UP*AP*UP*UP*C)-3'), RNA_(5'-R(P*AP*AP*UP*AP*UP*AP*AP*UP*AP*GP*UP*GP*AP*UP*AP*UP*UP*AP*UP*AP*UP*UP*C)-3')	undefined
1732	5EF3_W	5EF3_W, 5EEW_W, 5EEU_W, 5EF0_W, 5EF2_W, 5EEY_W, 5EF1_W, 1GTF_W, 5EEX_W, 5EEV_W, 5EEZ_W	synthetic_construct	(GAGUU)10GAG_53-NUCLEOTIDE_RNA	undefined
1733	4V5A_CX	4V5A_CX, 4V5A_AX	synthetic_construct	MRNA	undefined
1734	4V87_CB	4V87_BB, 4V87_CB	synthetic_construct	TRNA-LEU	tRNA
1735	5VOF_A	5VOE_A, 5VOF_A	synthetic_construct	DNA/RNA_(36-MER), Aptamer_11F7t_(36-MER)	undefined
1736	6GZR_A	6GZR_A, 6GZK_A	synthetic_construct	TMR3_(48-MER), tetramethylrhodamine_aptamer	undefined
1737	6JQ6_U	6JQ6_U	synthetic_construct	RNA_(81-MER)	undefined
1738	6JQ5_A	6JQ5_A	synthetic_construct	RNA_(82-MER)	undefined
1739	6JQ5_B	6JQ5_B	synthetic_construct	RNA_(82-MER)	undefined
1740	6K84_A	6K84_A	synthetic_construct	RNA_(25-MER)	undefined
1741	6AAU_A	6AAU_A	synthetic_construct	RNA_(24-mer)	undefined
1742	6D2U_B	6D2U_B	synthetic_construct	RNA_(29-MER)	undefined
1743	1B36_A	1B36_A	synthetic_construct	RNA_(RNA_LOOP_B)	undefined
1744	1BIV_A	1BIV_A	synthetic_construct	TAR_RNA	undefined
1745	6T0S_V	6T0S_V	synthetic_construct	vRNA	undefined
1746	6T0R_V	6T0R_V	synthetic_construct	vRNA	undefined
1747	6QCV_R	6QCW_R, 6QCV_R, 6QCX_R	synthetic_construct	RNA_(5'-R(*UP*AP*UP*AP*CP*CP*UP*CP*UP*GP*CP*UP*UP*CP*UP*GP*CP*UP*AP*UP*U)-3')	undefined
1748	6DB9_R	6DB9_R, 6DB8_R	synthetic_construct	RNA_(60-MER)	undefined
1749	6D8N_B	1GID_B, 6D8O_B, 6D8L_A, 6D8O_A, 1GID_A, 6D8N_B, 6BJX_A, 6D8N_A, 6BJX_B, 6D8M_B, 6D8L_B, 6D8M_A	synthetic_construct, Tetrahymena_thermophila	Group_I_self-splicing_intron, P4-P6_RNA_RIBOZYME_DOMAIN, Group_I_self-splicing_intron_P4-P6_domain	undefined
1750	2FY1_B	2FY1_B	synthetic_construct	S1A_stem-loop_RNA	undefined
1751	2HEM_A	2HEM_A	synthetic_construct	5'-R(P*GP*GP*GP*AP*AP*GP*GP*CP*GP*CP*UP*UP*CP*GP*GP*CP*GP*UP*CP*GP*GP*CP*CP*C)-3'	undefined
1752	1DUL_B	1DUL_B	synthetic_construct	4.5_S_RNA_DOMAIN_IV	undefined
1753	6KYV_I	6KYV_I, 6KYV_E, 6KYV_C, 6KYV_K, 6KYV_G, 6KYV_A	synthetic_construct	RNA_(5'-R(*GP*GP*UP*AP*GP*AP*CP*GP*CP*UP*UP*CP*GP*GP*CP*GP*UP*UP*UP*GP*CP*C)-3')	undefined
1754	6L0Y_B	6L0Y_B, 6L0Y_A	synthetic_construct	RNA_(5'-R(*GP*GP*UP*AP*GP*AP*CP*GP*CP*UP*UP*CP*GP*GP*CP*GP*UP*UP*UP*GP*CP*C)-3')	undefined
1755	6KLB_G	6KLB_E, 6KL9_G, 6KLB_G	synthetic_construct	crRNA, RNA_(42-MER)	undefined
1756	6LT7_C	6LT7_C, 6LT7_F	synthetic_construct	50-mer_RNA	undefined
1757	7D7X_A	7D7W_A, 7D7X_A, 7D7Y_A, 7D7Z_A	synthetic_construct	18GAAA_(52-MER), 18GAAA(52-MER)	undefined
1758	6V9D_B	6V9B_B, 6V9D_B, 6V9D_E, 6V9B_D	synthetic_construct	RNA_(28-MER)	undefined
1759	6WLH_B	6WLH_B	synthetic_construct	RNA_(29-MER)	undefined
1760	6WLK_A	6WLK_A, 6WLJ_A	synthetic_construct	RNA_(130-MER)	undefined
1761	6WLN_A	6WLN_A	synthetic_construct	RNA_(349-MER)	undefined
1762	6WLO_A	6WLO_A	synthetic_construct	RNA_(338-MER)	undefined
1763	6X5N_r	6X5N_R, 6X5M_R, 6X5M_r, 6X5N_r	synthetic_construct	ggPAN_RNA_(39-MER)	undefined
1764	2AGN_A	2AGN_A	synthetic_construct	HCV-1B_IRES_RNA_SUB-DOMAIN_IIID	undefined
1765	2AGN_B	2AGN_B	synthetic_construct	HCV_IRES_SUB-DOMAIN_IIIB	undefined
1766	2AGN_C	2AGN_C	synthetic_construct	HCV_IRES_DOMAIN_II	undefined
1767	2AGN_E	2AGN_E	synthetic_construct	HCV_IRES_IIIABC	undefined
1768	1YSH_A	1YSH_A	synthetic_construct	RNA_(28-MER)	undefined
1769	1YSH_F	1YSH_F	synthetic_construct	RNA_(34-MER)	undefined
1770	1YSH_B	1YSH_B	synthetic_construct	RNA_(101-MER)	Bacterial small subunit ribosomal RNA
1771	1Q2S_F	1Q2R_F, 1Q2S_F, 1Q2R_E, 1Q2S_E	synthetic_construct	RNA_(5'-R(*AP*GP*CP*AP*CP*GP*GP*CP*UP*(N)P*UP*AP*AP*AP*CP*CP*GP*UP*GP*C)-3'), 5'-R(*AP*GP*CP*AP*CP*GP*GP*CP*UP*(PQ1)P*UP*AP*AP*AP*CP*CP*GP*UP*GP*C)-3'	undefined
1772	1TOB_A	1TOB_A	synthetic_construct	RNA_(5'-R(GGCACGAGGUUUAGCUACACUCGUGCC)-3')	undefined
1773	6DLS_A	6DLS_A, 6DLR_A, 6DLT_A, 6DNR_A, 6DLQ_A	Syntrophothermus_lipocalidus_DSM_12680	PRPP_Riboswitch	undefined
1774	7K16_P	7K16_P	Tamana_bat_virus	RNA_(51-MER)	undefined
1775	5JUO_EC	5JUP_EC, 5JUO_EC	Taura_syndrome_virus	IRES	undefined
1776	3J6X_IR	3J6X_IR, 3J6Y_IR	Taura_syndrome_virus	TSV_IRES_mRNA	undefined
1777	5JUT_EC	5JUT_EC	Taura_syndrome_virus	IRES	undefined
1778	5JUU_EC	5JUU_EC	Taura_syndrome_virus	IRES	undefined
1779	5JUS_EC	5JUS_EC	Taura_syndrome_virus	IRES	undefined
1780	6D6V_B	6D6V_B	Tetrahymena_thermophila	RNA_(159-MER)	Ciliate telomerase RNA
1781	4ERD_D	4ERD_D, 4ERD_C	Tetrahymena_thermophila	5'-R(P*GP*GP*UP*CP*GP*AP*CP*AP*UP*CP*UP*UP*CP*GP*GP*AP*UP*GP*GP*AP*CP*C)-3'	undefined
1782	5KMZ_A	5KMZ_A	Tetrahymena_thermophila	Telomerase_RNA_pseudoknot	undefined
1783	4V8P_A1	4V8P_F1, 4V8P_D1, 4V8P_A1, 4V8P_H1	Tetrahymena_thermophila	26S_RRNA	Eukaryotic large subunit ribosomal RNA
1784	4V8P_B2	4V8P_B2, 4V8P_G2, 4V8P_E2, 4V8P_C2	Tetrahymena_thermophila	5.8S_RRNA	5.8S ribosomal RNA
1785	6Z1P_Aa	6Z1P_Aa	Tetrahymena_thermophila	LSU_rRNA_1	undefined
1786	6Z1P_Ab	6Z1P_Ab	Tetrahymena_thermophila	LSU_rRNA_2	undefined
1787	6Z1P_Bb	6Z1P_Bb	Tetrahymena_thermophila	SSU_rRNA_2	undefined
1788	6Z1P_Ba	6Z1P_Ba	Tetrahymena_thermophila	SSU_rRNA_1	undefined
1789	6WLS_A	6WLS_A	Tetrahymena_thermophila	RNA_(388-MER)	undefined
1790	1GRZ_A	1GRZ_A, 1GRZ_B	Tetrahymena_thermophila	LSU_R-RNA_GROUP_I_INTRON	Group I catalytic intron
1791	6CK4_B	6CK4_C, 6CK5_B, 6CK4_A, 6CK5_A, 6CK4_B, 6CK4_D	Thermoanaerobacter_mathranii	PRPP_riboswitch	undefined
1792	5U07_K	6C66_J, 5U0A_K, 5U07_K	Thermobifida_fusca	crRNA	undefined
1793	5NZ6_A	5NZ6_A, 5NY8_B, 5O62_A, 5NY8_A, 5O69_A, 5NZ3_A, 5NWQ_B, 5NZD_A, 5NZ3_B, 5NZD_B, 5O69_B, 5NWQ_A, 5O62_B	Thermobifida_fusca	RNA_(37-MER), guanidine_III_riboswitch, RNA_(41-MER), Guanidine_III_riboswitch	Guanidine-III riboswitch
1794	6IQW_I	6IQW_I	Thermococcus	RNA_(5'-R(*GP*UP*GP*GP*AP*AP*AP*GP*UP*GP*GP*CP*CP*CP*GP*AP*AP*AP*CP*CP*CP*UP*UP*C)-3')	undefined
1795	6MUS_G	6O7E_G, 6MUU_G, 6O7I_G, 6MUR_G, 6O7H_G, 6MUS_G, 6MUT_G	Thermococcus	RNA_(27-MER), RNA_(33-MER), RNA_(5'-R(*GP*UP*GP*GP*AP*AP*AP*GP*GP*CP*GP*GP*GP*CP*AP*GP*AP*GP*GP*C)-3'), RNA_(38-MER), RNA_(25-MER)	undefined
1796	6MUS_H	6O7I_H, 6MUR_H, 6MUS_H, 6O7H_H, 6O7E_H	Thermococcus	RNA_(5'-R(P*GP*CP*AP*AP*AP*CP*CP*GP*CP*CP*UP*CP*UP*GP*CP*CP*CP*GP*C)-3'), RNA_(25-MER), RNA_(40-MER)	undefined
1797	6MUT_H	6MUT_H	Thermococcus	RNA_(5'-R(P*CP*CP*UP*CP*UP*GP*CP*CP*CP*GP*CP*CP*UP*UP*UP*CP*CP*AP*C)-3')	undefined
1798	6TMF_A	6TH6_Aa, 6TMF_A, 6SKF_Aa, 6SKG_Aa	Thermococcus	16S_rRNA, 16S_ribosomal_RNA	undefined, Archaeal small subunit ribosomal RNA
1799	6SKG_BA	6SKF_BA, 6SKG_BA	Thermococcus	23S_rRNA, 23S_ribosomal_RNA	undefined
1800	6TH6_BA	6TH6_BA	Thermococcus	23S_ribosomal_RNA	undefined
1801	6SKG_BB	6SKF_BB, 6SKG_BB, 6TH6_BB	Thermococcus	5S_ribosomal_RNA, 5S_rRNA	undefined
1802	4V7H_A7	4V7H_A7	Thermomyces_lanuginosus	P/E_tRNA	tRNA
1803	4V7H_B3	4V7H_B3	Thermomyces_lanuginosus	5S_ribosomal_RNA	5S ribosomal RNA
1804	4V7H_B4	4V7H_B4	Thermomyces_lanuginosus	5.8S_ribosomal_RNA	5.8S ribosomal RNA
1805	5XXB_4	5XXB_4	Toxoplasma_gondii	5.8S_RNA	5.8S ribosomal RNA
1806	4V7H_AA	4V7H_AA	Thermomyces_lanuginosus	18S_rRNA	Eukaryotic small subunit ribosomal RNA
1807	4V7H_B5	4V7H_B5	Thermomyces_lanuginosus	26S_ribosomal_RNA	Eukaryotic large subunit ribosomal RNA
1808	6XXA_A	6XXA_A	Thermosinus_carboxydivorans_Nor1	CDE2	undefined
1809	6ME0_A	6ME0_A	Thermosynechococcus_elongatus	T.el4h_RNA	Group II catalytic intron D1-D4-7, Group II catalytic intron
1810	4EN5_A	4ENB_A, 4ENA_A, 4EN5_A, 4ENC_A, 3VRS_A	Thermotoga	Fluoride_riboswitch	Fluoride riboswitch
1811	3DIM_A	3DIX_A, 3DIY_A, 3DIG_X, 3DIO_X, 4ERL_A, 3DIM_A, 3D0X_A, 3DJ2_A, 3D0U_A, 3DIL_A, 4ERJ_A, 3DJ0_A	Thermotoga	Lysine_riboswitch__RNA, RNA_(174-MER), RNA_(161-MER), Lysine_Riboswitch_RNA, Lysine_riboswitch_RNA	Lysine riboswitch
1812	4YVI_C	4YVK_C, 4YVJ_C, 4YVI_C	Thermotoga	tRNA	tRNA
1813	3Q1Q_C	3WFS_B, 4WC2_B, 4X0A_B, 3WFR_C, 3WFQ_A, 3WFQ_D, 4WC6_B, 3FOZ_C, 3WFS_A, 5HC9_C, 1VFG_D, 4WC7_B, 4WC4_B, 3WFQ_B, 3FOZ_D, 3Q1Q_C, 3WFR_B, 4WC5_B, 5HC9_D, 4X0B_B, 3WFR_A, 1VFG_C, 4WC3_B, 3WFR_D	Thermotoga	RNA_(73-MER), RNA_(77-MER), RNA_75-mer, RNA_(75-mer), TRNA_(PHE), RNA_(74-MER), tRNA(Phe), RNA_(75-MER), tRNAphe, RNA_76-mer	tRNA
1814	3WFQ_C	3WFQ_C	Thermotoga	RNA_(73-MER)	tRNA
1815	2Z9Q_A	2Z9Q_A	Thermus_aquaticus	tRNA	tRNA
1816	5XPG_G	5XPG_G	Thermus_thermophilus	5'-R(*UP*AP*U*AP*CP*AP*AP*CP*CP*UP*AP*CP*AP*UP*AP*CP*CP*UP*CP*_G)-3'	undefined
1817	5XOW_G	5XOW_G	Thermus_thermophilus	RNA_(5'-R(P*UP*AP*CP*AP*AP*CP*CP*UP*AP*CP*UP*AP*AP*CP*CP*UP*CP*G)-3')	undefined
1818	5XPA_D	5XPA_D	Thermus_thermophilus	RNA_(5'-R(P*AP*UP*AP*CP*AP*AP*CP*CP*GP*UP*UP*CP*UP*AP*CP*UP*CP*CP*G)-3')	undefined
1819	6M6C_R	6M6C_R	Thermus_thermophilus	-	undefined
1820	4V42_AA	4V42_AA	Thermus_thermophilus	30S_16S_RIBOSOMAL_RNA	Bacterial small subunit ribosomal RNA
1821	6OF6_XA	6OF6_XA	Thermus_thermophilus	16S_rRNA	undefined
1822	4V4S_AA	4V4S_AA	Thermus_thermophilus	16S_ribosomal_RNA	Bacterial small subunit ribosomal RNA
1823	4V7Z_CA	4V7Z_CA	Thermus_thermophilus	16S_rRNA	Bacterial small subunit ribosomal RNA
1824	3KFU_K	3KFU_M, 3KFU_K, 3KFU_L, 3KFU_N	Thermus_thermophilus	tRNA-Asn	tRNA
1825	6Q95_4	6Q95_4	Thermus_thermophilus	transfer-messenger_RNA_(tmRNA)	transfer-messenger RNA
1826	3IYR_A	3IYR_A	Thermus_thermophilus	tmRNA	transfer-messenger RNA
1827	3IYQ_A	3IYQ_A	Thermus_thermophilus	tmRNA	transfer-messenger RNA
1828	4V8B_BA	4V8B_BA	Thermus_thermophilus	RNA_(2912-MER)	Bacterial large subunit ribosomal RNA
1829	5V8I_2A	5V8I_2A	Thermus_thermophilus	23S_Ribosomal_RNA	Bacterial large subunit ribosomal RNA
1830	4V42_BA	4V42_BA	Thermus_thermophilus	50S_23S_RIBOSOMAL_RNA	Bacterial large subunit ribosomal RNA
1831	4V4S_BB	7JQM_2B, 4TUE_RB, 5EL5_16, 4WRO_1J, 4V9S_DB, 4V5E_DB, 5IB8_1J, 6XQD_2B, 5HCQ_2B, 6CZR_2B, 5V8I_2B, 4V4I_x, 6QNQ_1J, 4V7Z_BB, 4W2G_BB, 5DFE_RB, 5E81_16, 6GSK_16, 5F8K_2B, 4V83_BB, 4TUA_RB, 5VPO_YB, 4V4J_x, 6XHW_2B, 4TUB_RB, 4YZV_YB, 6NWY_RB, 4V8B_BB, 6O3M_YB, 6XQE_1B, 4V7X_BB, 6QNR_16, 6BOH_C, 6BOK_C, 4V9A_BB, 4V5M_BB, 6NUO_RB, 4ZER_2B, 4V7L_DB, 4TUC_RB, 5HAU_1B, 6B4V_C, 4V9R_BB, 4V7W_DB, 6GSJ_1J,…	Thermus_thermophilus	5s_rRNA, 5S_LARGE_SUBUNIT_RIBOSOMAL_RNA, 5s_ribosomal_RNA, 5S_ribosomal_RNA, 5S_Ribosomal_RNA, 5S_rRNA_(119-MER), 5S_RIBOSOMAL_RNA, RNA_(119-MER), 5S_RRNA, 5S_rRNA	undefined, 5S ribosomal RNA
1832	4V42_BB	4V42_BB	Thermus_thermophilus	50S_5S_RIBOSOMAL_RNA	5S ribosomal RNA
1833	6CFJ_1B	6CFJ_1B	Thermus_thermophilus	5S_Ribosomal_RNA	5S ribosomal RNA
1834	4V9K_AV	4V9K_AV	Thermus_thermophilus	messenger_RNA	undefined
1835	4V9M_CV	4V9M_CV	Thermus_thermophilus	messenger_RNA	undefined
1836	4WZD_4L	4WZD_4L	Thermus_thermophilus	mRNA	undefined
1837	4WSD_4K	4WSD_4K	Thermus_thermophilus	mRNA	undefined
1838	5ZLU_W	5ZLU_W	Thermus_thermophilus	RNA_(25-mer)	undefined
1839	4WQ1_4K	4WQ1_4K	Thermus_thermophilus	mRNA	undefined
1840	4ZER_A	4ZER_A	Thermus_thermophilus	mRNA	undefined
1841	4V9M_AV	4V9M_AV	Thermus_thermophilus	messenger_RNA	undefined
1842	4V8U_CX	4V8U_CX	Thermus_thermophilus	-	undefined
1843	4WU1_4K	4WU1_4K	Thermus_thermophilus	mRNA	undefined
1844	4WRA_4L	4WRA_4L	Thermus_thermophilus	mRNA	undefined
1845	4WZO_4L	4WZO_4L	Thermus_thermophilus	mRNA	undefined
1846	4P6F_QX	4P6F_QX	Thermus_thermophilus	mRNA	undefined
1847	5J8B_v	5J8B_v	Thermus_thermophilus	mRNA	undefined
1848	4P6F_XX	4P6F_XX	Thermus_thermophilus	mRNA	undefined
1849	4WQR_4K	4WQR_4K	Thermus_thermophilus	mRNA	undefined
1850	4WT1_4L	4WT1_4L	Thermus_thermophilus	mRNA	undefined
1851	4WR6_4L	4WR6_4L	Thermus_thermophilus	mRNA	undefined
1852	4V8U_AX	4V8U_AX	Thermus_thermophilus	-	undefined
1853	4WRO_4K	4WRO_4K	Thermus_thermophilus	RNA_(30-MER)	undefined
1854	4V9L_AV	4V9L_AV	Thermus_thermophilus	messenger_RNA	undefined
1855	4WZD_4K	4WZD_4K	Thermus_thermophilus	mRNA	undefined
1856	4WRO_4L	4WRO_4L	Thermus_thermophilus	RNA_(30-MER)	undefined
1857	4V9K_CV	4V9K_CV	Thermus_thermophilus	messenger_RNA	undefined
1858	4WZO_4K	4WZO_4K	Thermus_thermophilus	mRNA	undefined
1859	4WRA_4K	4WRA_4K	Thermus_thermophilus	mRNA	undefined
1860	4WSD_4L	4WSD_4L	Thermus_thermophilus	mRNA	undefined
1861	4V9L_CV	4V9L_CV	Thermus_thermophilus	messenger_RNA	undefined
1862	4WU1_4L	4WU1_4L	Thermus_thermophilus	mRNA	undefined
1863	4WQ1_4L	4WQ1_4L	Thermus_thermophilus	mRNA	undefined
1864	4WQR_4L	4WQR_4L	Thermus_thermophilus	mRNA	undefined
1865	4WR6_4K	4WR6_4K	Thermus_thermophilus	mRNA	undefined
1866	4ZER_B	4ZER_B	Thermus_thermophilus	mRNA	undefined
1867	4WT1_4K	4WT1_4K	Thermus_thermophilus	mRNA	undefined
1868	5NPM_B	4QVI_B, 4QG3_B, 3U4M_B, 3UMY_B, 5NPM_B, 3U56_B	Thermus_thermophilus	23S_ribosomal_RNA, RNA_(80-MER), fragment_of_23S_rRNA	Bacterial large subunit ribosomal RNA
1869	486D_F	486D_F	Thermus_thermophilus	PENULTIMATE_STEM_OF_16S_RRNA_IN_THE_70S_RIBOSOME	undefined
1870	486D_G	486D_G	Thermus_thermophilus	900_STEM-LOOP_OF_16S_RRNA_IN_THE_70S_RIBOSOME	undefined
1871	2V0G_F	2V0G_F	Thermus_thermophilus	TRNALEU	tRNA
1872	2BYT_E	2V0G_B, 2BYT_E, 2BYT_B, 2BTE_E, 2BTE_B	Thermus_thermophilus	TRNALEU, TRNALEU_TRANSCRIPT_WITH_ANTICODON_CAG	tRNA
1873	4C9D_D	4C9D_D, 4C9D_C	Thermus_thermophilus	R3_REPEAT_RNA_CLEAVAGE_PRODUCT	undefined
1874	4C8Z_C	4C8Z_C	Thermus_thermophilus	R1_REPEAT_RNA_CLEAVAGE_PRODUCT	undefined
1875	5IBB_1L	5IBB_1L	Thermus_thermophilus	tRNAVal	tRNA
1876	5E81_3L	5IB8_1L, 5E81_3K, 5E81_3L	Thermus_thermophilus	tRNA-Lys, tRNALys	tRNA
1877	2OB7_A	2OB7_A	Thermus_thermophilus	transfer-messenger_RNA	transfer-messenger RNA
1878	2OB7_D	2OB7_D	Thermus_thermophilus	16S_ribosomal_RNA	undefined
1879	1ZC8_Z	1ZC8_Z	Thermus_thermophilus	H44_16S_ribosomal_RNA	Bacterial small subunit ribosomal RNA
1880	2OM7_C	2OM7_C	Thermus_thermophilus	Fragment_of_16S_rRNA_(h44)	Bacterial small subunit ribosomal RNA
1881	2OM7_B	2OM7_B	Thermus_thermophilus	Fragment_of_16S_rRNA_(h15)	undefined
1882	2OM7_D	2OM7_D	Thermus_thermophilus	16S_ribosomal_RNA_(H5)	Bacterial small subunit ribosomal RNA
1883	2OM7_M	2OM7_M	Thermus_thermophilus	p/E-tRNA	tRNA
1884	2OM7_G	2OM7_G	Thermus_thermophilus	Fragment_of23S_rRNA_(H68)	undefined
1885	2OM7_H	2OM7_H	Thermus_thermophilus	Fragment_of23S_rRNA_(H89)	undefined
1886	1X18_B	1X18_B	Thermus_thermophilus	RNA_(31-MER)	undefined
1887	1X18_C	1X18_C	Thermus_thermophilus	5'-R(P*UP*UP*CP*CP*CP*GP*GP*GP*CP*CP*UP*GP*GP*GP*GP*CP*CP*CP*GP*C)-3'	undefined
1888	1X18_D	1X18_D	Thermus_thermophilus	5'-R(P*UP*GP*UP*UP*GP*GP*GP*UP*UP*AP*AP*GP*UP*CP*CP*CP*GP*CP*AP*AP*CP*GP*AP*G)-3'	undefined
1889	1X1L_A	1X1L_A	Thermus_thermophilus	RNA_(130-MER)	Bacterial small subunit ribosomal RNA
1890	5NS4_C	5NS4_C, 5NS3_D, 5NS4_D, 5NS3_C	Thermus_thermophilus	RNA_(34-MER), double-stranded_RNA	undefined
1891	6O1O_M	6O1O_M	Thermus_thermophilus	RNA_(36-MER)	undefined
1892	6O1O_N	6O1O_N	Thermus_thermophilus	RNA_(30-MER)	undefined
1893	6OSI_XV	1H4S_T, 6OSI_XV, 6OSI_QV, 1H4Q_T	Thermus_thermophilus	TRNAPRO(CGG), tRNA(Pro)	undefined, tRNA
1894	4WSM_4L	4WSM_4L	Thermus_thermophilus	mRNA	undefined
1895	4WSM_4K	4WSM_4K	Thermus_thermophilus	mRNA	undefined
1896	5LMO_Y	5LMO_Y	Thermus_thermophilus	mRNA	undefined
1897	5LMP_Y	5LMP_Y	Thermus_thermophilus	mRNA	undefined
1898	5LMN_Y	5LMN_Y	Thermus_thermophilus	mRNA	undefined
1899	5LMS_Y	5LMS_Y	Thermus_thermophilus	mRNA	undefined
1900	5LMT_Y	5LMT_Y	Thermus_thermophilus	mRNA	undefined
1901	5LMV_Y	5LMV_Y	Thermus_thermophilus	mRNA	undefined
1902	5LMQ_Y	5LMQ_Y	Thermus_thermophilus	mRNA	undefined
1903	5LMR_Y	5LMR_Y	Thermus_thermophilus	mRNA	undefined
1904	5LMU_Y	5LMU_Y	Thermus_thermophilus	mRNA	undefined
1905	4V5G_AY	4V5G_AY	Thermus_thermophilus	A-SITE_TRNA_THR	tRNA
1906	4V5G_CY	4V5G_CY	Thermus_thermophilus	A-SITE_TRNA_THR	tRNA
1907	4V83_AV	4V83_AV, 4V83_CV	Thermus_thermophilus	domain_3_of_PSIC_IGR_IRES_RNA	undefined
1908	4V84_AV	4V84_AV, 4V84_CV	Thermus_thermophilus	RNA_(34-MER)	undefined
1909	4V8Q_BY	4V8Q_BY	Thermus_thermophilus	TMRNA_DELA	transfer-messenger RNA
1910	6CZR_1a	6CZR_1a, 6CZR_2a	Thermus_thermophilus	16S_Ribosomal_RNA	Bacterial small subunit ribosomal RNA
1911	1EMI_B	1EMI_B	Thermus_thermophilus	16S_RIBOSOMAL_RNA	Bacterial small subunit ribosomal RNA
1912	1H3E_B	1H3E_B	Thermus_thermophilus	WILD-TYPE_TRNATYR(GUA)	tRNA
1913	1KUQ_B	1KUQ_B, 1DK1_B	Thermus_thermophilus	RRNA_FRAGMENT, 16S_RIBOSOMAL_RNA_FRAGMENT	undefined
1914	1DV4_A	1DV4_A	Thermus_thermophilus	16S_RIBOSOMAL_RNA	undefined
1915	1ZC8_A	1ZC8_A	Thermus_thermophilus	TLD_16S_ribosomal_RNA	transfer-messenger RNA
1916	1ZC8_C	1ZC8_C	Thermus_thermophilus	H2b_d_mRNA	undefined
1917	1ZC8_G	1ZC8_G	Thermus_thermophilus	protein_kinase_4_mRNA	undefined
1918	1ZC8_F	1ZC8_F	Thermus_thermophilus	H5_16S_ribosomal_RNA	undefined
1919	1ZC8_H	1ZC8_H	Thermus_thermophilus	protein_kinase_2_mRNA	undefined
1920	1ZC8_I	1ZC8_I	Thermus_thermophilus	protein_kinase_3	undefined
1921	1ZC8_J	1ZC8_J	Thermus_thermophilus	protein_kinase_4_mRNA	undefined
1922	1QD7_A	1QD7_A	Thermus_thermophilus	CENTRAL_FRAGMENT_OF_16_S_RNA	undefined
1923	1QD7_B	1QD7_B	Thermus_thermophilus	END_FRAGMENT_OF_16_S_RNA	undefined
1924	1SER_T	1SER_T	Thermus_thermophilus	TRNASER	tRNA
1925	5XXB_1	5XXB_1	Toxoplasma_gondii	25S_RNA	Eukaryotic large subunit ribosomal RNA
1926	5XXB_3	5XXB_3	Toxoplasma_gondii	5S_RNA	5S ribosomal RNA
1927	5XY3_4	5XY3_4	Trichomonas_vaginalis	5.8S_ribosomal_RNA	5.8S ribosomal RNA
1928	5XY3_1	5XY3_1	Trichomonas_vaginalis	25S_ribosomal_RNA	Eukaryotic large subunit ribosomal RNA
1929	5XY3_3	5XY3_3	Trichomonas_vaginalis	5S_ribosomal_RNA	5S ribosomal RNA
1930	5XYI_2	5XYI_2	Trichomonas_vaginalis	-	Eukaryotic small subunit ribosomal RNA
1931	2WWB_D	2WWB_D	Triticum	5.8S_RRNA	5.8S ribosomal RNA
1932	2WWB_E	2WWB_E	Triticum	25S_RRNA	undefined
1933	2WWB_F	2WWB_F	Triticum	25S_RRNA	undefined
1934	4V3P_L1	4V3P_L1	Triticum	26S_ribosomal_RNA	Eukaryotic large subunit ribosomal RNA
1935	4V7E_Aa	4V7E_Aa	Triticum	60S_ribosomal_RNA	Eukaryotic large subunit ribosomal RNA
1936	4V3P_L3	4V7E_Ab, 4V3P_L3	Triticum	5S_ribosomal_RNA	5S ribosomal RNA
1937	4V7E_Ac	4V7E_Ac	Triticum	5.8S_ribosomal_RNA	5.8S ribosomal RNA
1938	2GO5_9	2GO5_9	Triticum	ribosomal_RNA	Archaeal large subunit ribosomal RNA
1939	5DA6_A	5DA6_A	Trypanosoma_brucei	RNA_(32-MER)	undefined
1940	4V8M_BB	4V8M_BB	Trypanosoma_brucei	BETA_CHAIN_OF_THE_LARGE_RIBOSOMAL_SUBUNIT_28S_RRNA	Eukaryotic large subunit ribosomal RNA
1941	4V8M_BC	4V8M_BC	Trypanosoma_brucei	5.8S_RRNA_CHAIN_OF_THE_LARGE_RIBOSOMAL_SUBUNIT	5.8S ribosomal RNA
1942	4V8M_BD	4V8M_BD	Trypanosoma_brucei	5S_RRNA_CHAIN_OF_THE_LARGE_RIBOSOMAL_SUBUNIT	5S ribosomal RNA
1943	4V8M_BE	4V8M_BE	Trypanosoma_brucei	SHORT_RRNA-I_OF_THE_LARGE_RIBOSOMAL_SUBUNIT	undefined
1944	4V8M_BF	4V8M_BF	Trypanosoma_brucei	SHORT_RRNA-II_OF_THE_LARGE_RIBOSOMAL_SUBUNIT	undefined
1945	4V8M_BG	4V8M_BG	Trypanosoma_brucei	SHORT_RRNA-III_OF_THE_LARGE_RIBOSOMAL_SUBUNIT	Eukaryotic large subunit ribosomal RNA
1946	4V8M_BH	4V8M_BH	Trypanosoma_brucei	SHORT_RRNA-IV_OF_THE_LARGE_RIBOSOMAL_SUBUNIT	undefined
1947	4V8M_AA	4V8M_AA	Trypanosoma_brucei	18S_RRNA_OF_THE_SMALL_RIBOSOMAL_SUBUNIT	Eukaryotic small subunit ribosomal RNA
1948	4V8M_AB	4V8M_AB	Trypanosoma_brucei	E-SITE_TRNA	tRNA
1949	6HIV_CA	6HIZ_CA, 6HIW_CA, 6HIV_CA, 6HIY_CA	Trypanosoma_brucei	9s_rRNA, RNA_(143-MER), 9S_rRNA	Trypanosomatid mitochondrial small subunit ribosomal RNA
1950	6SGB_CA	6SGB_CA	Trypanosoma_brucei	9S_rRNA	Trypanosomatid mitochondrial small subunit ribosomal RNA
1951	6YXY_AA	6YXY_AA, 6HIX_AA, 6HIV_AA, 6YXX_AA	Trypanosoma_brucei	12S_ribosomal_RNA, 12S_rRNA	undefined, Trypanosomatid mitochondrial large subunit ribosomal RNA
1952	6SGA_CA	6SGA_CA	Trypanosoma_brucei	9S_rRNA	Trypanosomatid mitochondrial small subunit ribosomal RNA
1953	6SG9_CA	6SG9_CA	Trypanosoma_brucei	9S_rRNA	Trypanosomatid mitochondrial small subunit ribosomal RNA
1954	7AOI_AA	7AOI_AA	Trypanosoma_brucei	mt-LSU_rRNA	undefined
1955	5OPT_E	5OPT_E	Trypanosoma_cruzi	18S_rRNA	Eukaryotic small subunit ribosomal RNA
1956	5T5H_D	5T5H_D	Trypanosoma_cruzi	5S_rRNA	5S ribosomal RNA
1957	5T5H_G	5T5H_G	Trypanosoma_cruzi	srRNA2	undefined
1958	5T5H_H	5T5H_H	Trypanosoma_cruzi	srRNA4	undefined
1959	5T5H_A	5T5H_A	Trypanosoma_cruzi	RNA_LARGE_SUBUNIT_ALPHA	Eukaryotic large subunit ribosomal RNA
1960	5T5H_B	5T5H_B	Trypanosoma_cruzi	RNA_LARGE_SUBUNIT_BETA	Eukaryotic large subunit ribosomal RNA
1961	5T5H_C	5T5H_C	Trypanosoma_cruzi	5.8S_rRNA	5.8S ribosomal RNA
1962	5T5H_E	5T5H_E	Trypanosoma_cruzi	srRNA1	undefined
1963	5T5H_F	5T5H_F	Trypanosoma_cruzi	srRNA3	undefined
1964	2KRL_A	2KRL_A	Turnip	RNA_(102-MER)	Turnip crinkle virus (TCV) repressor of minus strand synthesis H5
1965	6MJ0_B	6MJ0_A, 6MJ0_B	Turnip	RNA_(101-MER)	Tymovirus/Pomovirus/Furovirus tRNA-like 3 UTR element, UPSK RNA
1966	4P5J_A	4P5J_A	Turnip	Turnip_yellow_mosaic_virus_mRNA_for_the_coat_protein	Tymovirus/Pomovirus/Furovirus tRNA-like 3 UTR element
1967	1A60_A	1A60_A	Turnip	TYMV_PSEUDOKNOT	undefined
1968	7C7L_C	7C7L_C	uncultured	sgRNA	undefined
1969	6IV8_D	6IV8_D	uncultured	RNA_(53-MER)	undefined
1970	6IV9_B	6IV9_B	uncultured	crRNA_(50-MER)	undefined
1971	6IV8_B	6IV8_B	uncultured	RNA_(51-MER)	undefined
1972	6YFT_SS	6YFT_SS, 6YFT_SC, 6YFT_RE, 6YFT_TH, 6YFT_SY, 6YFT_RL, 6YFT_RM, 6YFT_RX, 6YFT_RP, 6YFT_RK, 6YFT_TF, 6YFT_RF, 6YFT_SB, 6YFT_SV, 6YFT_SM, 6YFT_RU, 6YFT_RR, 6YFT_RT, 6YFT_SJ, 6YFT_SN, 6YFT_RH, 6YFT_TC, 6YFT_SP, 6YFT_TD, 6YFT_SU, 6YFT_SQ, 6YFT_RN, 6YFT_RI, 6YFT_RS, 6YFT_SI, 6YFT_SF, 6YFT_RA, 6YFT_SL, 6YFT_ST, 6YFT_RQ, 6YFT_RW, 6YFT_SK, 6YFT_SA, 6YFT_RC, 6YFT_SO, 6YFT_RY, 6YFT_RD, 6YFT_RG, 6YFT_RB, 6YF…	unidentified	-	undefined
1973	6BU9_B	6BU9_B	unidentified	RNA_(5'-R(*GP*GP*AP*GP*GP*UP*AP*GP*UP*AP*GP*GP*UP*UP*GP*UP*AP*UP*AP*GP*UP*AP*GP*U)-3')	undefined
1974	6BU9_C	6BU9_C	unidentified	RNA_(5'-R(*AP*CP*UP*AP*CP*UP*AP*UP*AP*CP*AP*AP*CP*CP*UP*AP*C)-3')	undefined
1975	5DO4_A	5DO4_A	unidentified	RNA_(25-MER)	undefined
1976	6MFR_E	6MFR_F, 6MFR_E	unidentified	RNA_(5'-R(P*AP*AP*AP*CP*AP*CP*CP*AP*UP*UP*UP*UP*CP*AP*CP*AP*CP*UP*CP*CP*AP*AP*A)-3')	undefined
1977	6MDZ_E	6MDZ_F, 6MDZ_E	unidentified	RNA_(5'-R(P*AP*AP*AP*CP*AP*CP*CP*AP*UP*UP*UP*CP*CP*AP*CP*AP*CP*UP*CP*CP*AP*AP*A)-3')	undefined
1978	5Z57_G	5Z56_G, 5Z58_G, 5Z57_G	unidentified	pre-mRNA	undefined
1979	6CBD_B	6CBD_B	unidentified	Guide_RNA	undefined
1980	6RIE_P	6RID_P, 6RIE_P	Vaccinia_virus	-	undefined
1981	6RM3_S60	6RM3_S60	Vairimorpha_necatrix	16S_rRNA	Microsporidia small subunit ribosomal RNA
1982	6RM3_L70	6RM3_L70	Vairimorpha_necatrix	5S_rRNA	5S ribosomal RNA
1983	6RM3_L50	6RM3_L50	Vairimorpha_necatrix	23S_rRNA	Eukaryotic large subunit ribosomal RNA
1984	6BJY_R	6BJY_R	Vesicular_stomatitis_Indiana_virus	RNA_(45-MER)	undefined
1985	2WYY_S	2WYY_S, 2WYY_R	Vesicular_stomatitis_Indiana_virus	POLY-URIDINE	undefined
1986	6LNB_M	6LNC_M, 6PIF_1, 6V9Q_K, 6LNB_M, 6PIJ_1, 6PIG_1, 6VBW_K	Vibrio_cholerae	CRISPR_RNA_(60-MER), guide_RNA_(60-MER), RNA_(60-MER), guide_RNA, RNA_(61-MER)	undefined
1987	3IWN_A	3MUR_R, 3IWN_B, 3MUT_R, 3UCZ_R, 3MUV_R, 3UD4_R, 3UCU_R, 3IRW_R, 3UD3_R, 3IWN_A, 3MXH_R, 4YB1_R	Vibrio_cholerae	RNA_(92-MER), C-di-GMP_riboswitch, c-di-GMP_Riboswitch, c-di-GMP_riboswitch, C92U_mutant_c-di-GMP_riboswitch, RNA_(91-MER), G20A/C92U_mutant_c-di-GMP_riboswitch	Cyclic di-GMP-I riboswitch
1988	3OWI_A	3OWI_A, 3OWI_B	Vibrio_cholerae	Domain_II_of_glycine_riboswitch	Glycine riboswitch
1989	6WLU_A	6WLU_A, 6WLT_A	Vibrio_cholerae	RNA_(231-MER)	undefined
1990	6VWV_B	6VWT_B, 5SWE_X, 5E54_A, 4LX6_A, 4XNR_X, 5SWD_B, 4TZY_X, 4TZX_X, 6VWV_B, 6VWT_A, 5E54_B, 1Y26_X, 5SWD_A, 5UZA_X, 4LX5_A, 6VWV_A	Vibrio_vulnificus	adenine_riboswitch_aptamer_variant, Vibrio_vulnificus_A-riboswitch, Mutated_adenine_riboswitch_aptamer, Vibrio_Vulnificus_Adenine_Riboswitch, Vibrio_vulnificus_Adenine_Riboswitch, Vibrio_vulnificus_strain_93U204_chromosome_II, RNA_(71-MER)	undefined, Purine riboswitch
1991	5UK4_w	5UK4_w, 5UK4_x, 5UK4_v, 5UK4_u	Vicugna_pacos	RNA_(45-MER)	undefined
1992	3SUY_X	3SUY_X, 3SUX_X, 3SUH_X	[Eubacterium]	Riboswitch, riboswitch	THF riboswitch
1993	2QKB_C	2QKB_C		5'-R(*GP*GP*AP*GP*UP*GP*CP*GP*AP*CP*AP*CP*CP*UP*GP*AP*UP*UP*CP*C)-3')	undefined
1994	3GTP_R	3GTP_R		RNA_(5'-R(*AP*UP*CP*GP*AP*GP*AP*GP*GP*AP*UP*GP*CP*AP*GP*AP*CP*GP*UP*UP*UP*UP*UP*U)-3')	undefined
1995	3F73_H	3F73_H		RNA_(5'-R(*UP*AP*UP*AP*CP*AP*A*CP*UP*CP*AP*CP*UP*AP*CP*CP*UP*CP*GP*U)-3')	undefined
1996	3F73_Y	3F73_Y		RNA_(5'-R(*UP*AP*UP*AP*CP*AP*A*CP*UP*CP*AP*CP*UP*AP*CP*CP*UP*CP*GP*U)-3')	undefined
1997	3HXM_Y	3HXM_Y		RNA_(5'-R(*UP*AP*UP*AP*CP*AP*AP*CP*UP*CP*AP*CP*UP*AP*CP*CP*UP*CP*GP*U)-3')	undefined
1998	3HOY_P	3HOY_P		5'-R(*UP*AP*UP*AP*UP*GP*CP*A*UP*AP*AP*AP*GP*AP*CP*CP*AP*GP*GP*A)-3'	undefined
[truncated: 751 more rows]
