# Supplementary material for: RNA-NRD: a non-redundant RNA structural dataset for benchmarking and functional analysis
Source: NAR Genom Bioinform. 2023 Apr 26;5(2):lqad040. doi: 10.1093/nargab/lqad040 (PMC10132383; doi:10.1093/nargab/lqad040)
Supplement: lqad040_Supplemental_Files [file lqad040_supplemental_files.zip › Supplementary_Table_S5.xlsx]

## Sheet: Version_2
Table S5: RNA-NRD dataset (version 2)
Cluster ID	Representative	Redundant Cluster	Organism	Macromolecule Name	Rfam Family Name
1	5KK5_B	5KK5_B	Acidaminococcus	RNA_(40-MER)	undefined
2	5B43_B	5B43_B, 5XH6_B, 5XH7_B	Acidaminococcus	crRNA, RNA_(43-MER)	undefined
3	7D82_A	7D81_A, 7D82_A	Acidobacteriaceae_bacterium	832GAAA_(50-MER)	undefined
4	7D7V_A	7D7V_A	Acidobacterium_capsulatum	17delU1A_(58-MER)	undefined
5	6WC0_B	6WBR_B, 6WC0_B	Acidothermus_cellulolyticus	sgRNA_(95-MER), RNA_(94-MER)	undefined
6	7RYG_A	6YHS_1, 6YSI_1, 6V3D_AN1, 6V3B_AN1, 6V39_AN1, 6V3A_AN1, 7RYH_A, 7RYG_A, 7RYF_A, 7M4Z_A, 7M4Y_A, 7M4X_A, 7M4W_A, 7M4V_A	Aeropyrum_pernix, Arabidopsis_thaliana, Bacillus_virus_phi29, Biggievirus_Mos11, Bos_taurus, Brome_mosaic_virus, Burkholderia_sp, Candida_albicans, Candida_tropicalis, Carnobacterium_antarcticum, Chaetomium_thermophilum, Dengue_virus_2, Donggang_virus, Encephalitozoon_cuniculi, Encephalomyocarditis_virus, Enterococcus_faecalis, Escherichia_coli, Escherichia_phage_T7, Escherichia_virus, Foot_and_m…	23S_ribosomal_RNA, 23s_ribosomal_RNA	undefined, Bacterial large subunit ribosomal RNA
7	6YSI_5	6V3B_B, 6YHS_5, 6YSI_5, 6V3D_B, 6V39_B, 6V3A_B, 7RYH_B, 7RYG_B, 7RYF_B, 7M4Z_B, 7M4Y_B, 7M4X_B, 7M4W_B, 7M4V_B	Aeropyrum_pernix, Arabidopsis_thaliana, Bacillus_virus_phi29, Biggievirus_Mos11, Bos_taurus, Brome_mosaic_virus, Burkholderia_sp, Candida_albicans, Candida_tropicalis, Carnobacterium_antarcticum, Chaetomium_thermophilum, Dengue_virus_2, Donggang_virus, Encephalitozoon_cuniculi, Encephalomyocarditis_virus, Enterococcus_faecalis, Escherichia_coli, Escherichia_phage_T7, Escherichia_virus, Foot_and_m…	5S_ribosomal_RNA, 5s_ribosomal_RNA	5S ribosomal RNA, undefined
8	6YS5_7	6YS5_7, 6YTF_7	Acinetobacter_baumannii	E-site_tRNA	undefined
9	6YHS_6	6YHS_6, 6YSI_6	Acinetobacter_baumannii	E-site_tRNA	undefined
10	6YHS_8	6YHS_8, 6YSI_8	Acinetobacter_baumannii	E-site_tRNA	undefined
11	7RYH_a	6V39_sN1, 6YS5_3, 6V3E_sN1, 6V3A_sN1, 6V3B_sN1, 6YPU_2, 6YTF_3, 6YT9_4, 6YPU_4, 6YT9_2, 7RYH_a, 7RYG_a, 7RYF_a, 7M4Z_a, 7M4Y_a, 7M4X_a, 7M4W_a, 7M4U_a	Aeropyrum_pernix, Arabidopsis_thaliana, Bacillus_virus_phi29, Biggievirus_Mos11, Bos_taurus, Brome_mosaic_virus, Burkholderia_sp, Candida_albicans, Candida_tropicalis, Carnobacterium_antarcticum, Chaetomium_thermophilum, Dengue_virus_2, Donggang_virus, Encephalitozoon_cuniculi, Encephalomyocarditis_virus, Enterococcus_faecalis, Escherichia_coli, Escherichia_phage_T7, Escherichia_virus, Foot_and_m…	16S_ribosomal_RNA, 16S_Ribosomal_RNA, 16s_Ribosomal_RNA	Bacterial small subunit ribosomal RNA, undefined
12	7M4X_v	6V39_v, 6V3A_v, 7RYG_v, 7RYF_v, 7M4X_v	Aeropyrum_pernix, Arabidopsis_thaliana, Bacillus_virus_phi29, Biggievirus_Mos11, Bos_taurus, Brome_mosaic_virus, Burkholderia_sp, Candida_albicans, Candida_tropicalis, Carnobacterium_antarcticum, Chaetomium_thermophilum, Dengue_virus_2, Donggang_virus, Encephalitozoon_cuniculi, Encephalomyocarditis_virus, Enterococcus_faecalis, Escherichia_coli, Escherichia_phage_T7, Escherichia_virus, Foot_and_m…	tRNA-met	tRNA
13	5AH5_D	5AH5_C, 5AH5_D	Agrobacterium_tumefaciens	TRNA-LEU_TAA_ISOACCEPTOR	tRNA
14	4V9Q_DW	4V9Q_BV, 4V9Q_DW, 4V9Q_DV, 4V9Q_BW	Alcaligenes_sp	tRNA	tRNA
15	5U33_B	5U30_B, 5U33_B, 5U34_B, 5U31_B	Alicyclobacillus_acidoterrestris	sgRNA	undefined
16	5WQE_B	5WQE_B	Alicyclobacillus_acidoterrestris	RNA_(60-MER)	undefined
17	6R47_A	6R47_A	Alistipes_putredinis	RNA_(50-MER)	undefined
18	2N8V_X	2N8V_X	Apis_mellifera	RNA_(70-MER)	undefined
19	3W3S_B	3W3S_B	Aquifex_aeolicus	selenocysteine_tRNA	Selenocysteine transfer RNA
20	2CKY_B	2CKY_B, 3D2X_B, 3D2V_A, 3D2G_A, 2CKY_A, 3D2X_A, 3D2G_B, 3D2V_B	Arabidopsis_thaliana	TPP-specific_riboswitch, NUCLEIC_ACID	TPP riboswitch (THI element)
21	6XYW_1	6XYW_1	Arabidopsis_thaliana	RNA_(2842-MER)	Bacterial large subunit ribosomal RNA
22	6XYW_3	6XYW_3	Arabidopsis_thaliana	RNA_(118-MER)	undefined
23	6XYW_2	6XYW_2	Arabidopsis_thaliana	RNA_(1743-MER)	Bacterial small subunit ribosomal RNA
24	3AMU_B	3AMT_B, 3AMU_B	Archaeoglobus_fulgidus	RNA_(78-MER)	tRNA
25	3WQZ_C	3WQY_C, 3WQZ_C	Archaeoglobus_fulgidus	RNA_(75-MER)	tRNA
26	6H9I_E	6H9I_C, 6H9H_E, 6H9H_D, 6H9I_E	Aromatoleum_aromaticum_EbN1	crRNA	undefined
27	2M57_A	2M57_A	Azotobacter_vinelandii	RNA_(35-MER)	undefined
28	7K9D_B	7K9E_D, 7K9E_B, 7K9D_B, 7KKV_B	Bacillus_halodurans	OLE*_RNA	undefined
29	3LA5_A	3LA5_A	Bacillus_subtilis	Adenosine_RIboswitch	Purine riboswitch
30	6HA1_A	6HA8_A, 7AQC_A, 7AS8_A, 6HTQ_A, 7AQD_A, 7AS9_A, 6PPK_A, 5NJT_U, 6PVK_A, 6PPF_A, 3J9W_BA, 3J3W_A, 6HA1_A, 6TNN_U, 3J3V_A, 6TPQ_U, 7ASA_A, 7O5B_X, 7OPE_A	Aeropyrum_pernix, Arabidopsis_thaliana, Bacillus_virus_phi29, Biggievirus_Mos11, Bos_taurus, Brome_mosaic_virus, Burkholderia_sp, Candida_albicans, Candida_tropicalis, Carnobacterium_antarcticum, Chaetomium_thermophilum, Dengue_virus_2, Donggang_virus, Encephalitozoon_cuniculi, Encephalomyocarditis_virus, Enterococcus_faecalis, Escherichia_coli, Escherichia_phage_T7, Escherichia_virus, Foot_and_m…	23S_rRNA, 23S_rRNA_(2887-MER), ribosome_RNA_23S, 23S_ribosomal_RNA, pre-23S_rRNA	undefined, Bacterial large subunit ribosomal RNA
31	6TPQ_V	3J9W_BB, 7AS9_B, 3J3V_B, 6TNN_V, 6HA8_B, 7AQD_B, 6PPF_B, 6HTQ_B, 6PPK_B, 7AQC_B, 6TPQ_V, 7AS8_B, 6HA1_B, 5NJT_V, 7O5B_Y, 7OPE_B	Aeropyrum_pernix, Arabidopsis_thaliana, Bacillus_virus_phi29, Biggievirus_Mos11, Bos_taurus, Brome_mosaic_virus, Burkholderia_sp, Candida_albicans, Candida_tropicalis, Carnobacterium_antarcticum, Chaetomium_thermophilum, Dengue_virus_2, Donggang_virus, Encephalitozoon_cuniculi, Encephalomyocarditis_virus, Enterococcus_faecalis, Escherichia_coli, Escherichia_phage_T7, Escherichia_virus, Foot_and_m…	5S_rRNA_(112-MER), 5S_ribosomal_RNA, 5s_rRNA, ribosome_RNA_5S, 5S_rRNA, pre-5S_rRNA	5S ribosomal RNA, undefined
32	3IVN_A	3IVN_A, 3IVN_B	Bacillus_subtilis	A-riboswitch	Purine riboswitch
33	6HA1_a	5NJT_A, 6HTQ_a, 6HA1_a, 3J9W_AA, 6HA8_a, 7O5B_A	Aeropyrum_pernix, Arabidopsis_thaliana, Bacillus_virus_phi29, Biggievirus_Mos11, Bos_taurus, Brome_mosaic_virus, Burkholderia_sp, Candida_albicans, Candida_tropicalis, Carnobacterium_antarcticum, Chaetomium_thermophilum, Dengue_virus_2, Donggang_virus, Encephalitozoon_cuniculi, Encephalomyocarditis_virus, Enterococcus_faecalis, Escherichia_coli, Escherichia_phage_T7, Escherichia_virus, Foot_and_m…	16S_ribosomal_RNA, 16S_rRNA, 16S_rRNA_(1533-MER)	Bacterial small subunit ribosomal RNA
34	7O5B_U	3J9W_AX, 7O5B_U	Aeropyrum_pernix, Arabidopsis_thaliana, Bacillus_virus_phi29, Biggievirus_Mos11, Bos_taurus, Brome_mosaic_virus, Burkholderia_sp, Candida_albicans, Candida_tropicalis, Carnobacterium_antarcticum, Chaetomium_thermophilum, Dengue_virus_2, Donggang_virus, Encephalitozoon_cuniculi, Encephalomyocarditis_virus, Enterococcus_faecalis, Escherichia_coli, Escherichia_phage_T7, Escherichia_virus, Foot_and_m…	tRNA, tRNA-Asp	tRNA
35	4TZP_E	4TZZ_K, 4TZZ_H, 4TZP_E, 4TZZ_E, 4TZW_B, 4TZV_B, 4TZP_B, 4TZZ_B, 6POM_B	Bacillus_subtilis	engineered_tRNAGly, engineered_tRNA, tRNAGly_(75-MER)	tRNA
36	4UE4_A	4UE4_A	Bacillus_subtilis	6S_RNA	Bacterial large signal recognition particle RNA
37	5C7U_B	2XNZ_A, 6UC9_B, 5C7U_B, 1Y27_X, 6UBU_B, 6UC7_B, 2XNW_A, 2XO0_A, 2XO1_A, 6UC8_B	Bacillus_subtilis	Bacillus_subtilis_xpt, Guanine_riboswitch, guanine_riboswitch, GUANINE_RIBOSWITCH, 5-monophosphate_wt_guanine_riboswitch, Guanine_riboswitch_aptamer_domain	Purine riboswitch, undefined
38	3PDR_A	3PDR_A, 3PDR_X	Bacillus_subtilis	M-box_Riboswitch_RNA	ykoK leader
39	4KQY_A	4KQY_A	Bacillus_subtilis	YitJ_S_box/SAM-I_riboswitch	SAM riboswitch (S box leader)
40	4W90_C	4W92_C, 4W90_C	Bacillus_subtilis	riboswitch_a_pseudo-dimeric_RNA, C-di-AMP_ribsoswitch	ydaO/yuaA leader
41	2KZL_A	2KZL_A	Bacillus_subtilis	RNA_(55-MER)	undefined
42	6POM_A	6POM_A	Bacillus_subtilis	T-box_GlyQS_leader_(155-MER)	undefined
43	4WFL_A	4WFL_A	Bacillus_subtilis	-	Bacterial large signal recognition particle RNA
44	4WFM_A	4WFM_A, 4WFM_B	Bacillus_subtilis	Bacillus_subtilis_small_cytoplasmic_RNA_(scRNA)	Bacterial large signal recognition particle RNA
45	6HTQ_v	6HTQ_v	Bacillus_subtilis	P-tRNA	tRNA
46	6HTQ_u	6HTQ_u	Bacillus_subtilis	A/R-tRNA	tRNA
47	6HTQ_w	6HTQ_w	Bacillus_subtilis	E-tRNA	tRNA
48	7AQC_T	7AQC_P, 7AS8_2, 7AS9_2, 7ASA_2, 7AQD_T, 7AQC_T, 7OPE_2	Aeropyrum_pernix, Arabidopsis_thaliana, Bacillus_virus_phi29, Biggievirus_Mos11, Bos_taurus, Brome_mosaic_virus, Burkholderia_sp, Candida_albicans, Candida_tropicalis, Carnobacterium_antarcticum, Chaetomium_thermophilum, Dengue_virus_2, Donggang_virus, Encephalitozoon_cuniculi, Encephalomyocarditis_virus, Enterococcus_faecalis, Escherichia_coli, Escherichia_phage_T7, Escherichia_virus, Foot_and_m…	Ala-tRNA_(A/P-site), Ala-tRNA_(P-site), tRNA-Ala-1-1, tRNA-Ala-UGC	tRNA, undefined
49	6VMY_A	6VMY_A	Bacillus_subtilis	B._subtilis_cobalamin_riboswitch	undefined
50	1NBS_B	1NBS_A, 1NBS_B	Bacillus_subtilis	RIBONUCLEASE_P_RNA	Bacterial RNase P class B
51	4ATO_G	4ATO_G	Bacillus_thuringiensis	TOXI	ToxI antitoxin
52	6JXM_B	6JXM_B	Bacillus_virus_phi29	RNA_(97-mer)	tRNA
53	1FOQ_D	1FOQ_D, 1FOQ_C, 1FOQ_E, 1FOQ_B, 1FOQ_A	Bacillus_virus_phi29	BACTERIOPHAGE_PHI29_PROHEAD_RNA	Bacteriophage pRNA
54	6QYZ_E	6QYZ_E, 6QYZ_B, 6QYZ_D, 6QYZ_A, 6QYZ_C	Bacillus_virus_phi29	the_prohead_RNA_(71-MER)_in_bacteriophage_phi29	Bacteriophage pRNA
55	6E9F_B	6E9F_B	bacterium	crRNA_(52-MER)	undefined
56	6E9E_B	6E9E_B	bacterium	crRNA_(52-MER)	undefined
57	6E9F_C	6E9F_C	bacterium	RNA_(27-MER)	undefined
58	5A2T_Z	5A2T_Z	Bamboo_mosaic_virus	BAMBOO_MOSAIC_VIRUS	undefined
59	6AAY_B	6AAY_B	Bergeyella_zoohelcum	RNA_(52-MER)	undefined
60	6LAU_B	6LAS_B, 6LAZ_A, 6LAU_B, 6LAX_A, 6LAU_A, 6LAZ_B, 6LAX_B, 6LAS_A	Bifidobacterium_angulatum	RNA_(54-MER), RNA_(55-MER)	undefined
61	1H1K_I	1H1K_I	Bluetongue_virus	-	undefined
62	1H1K_K	1H1K_K	Bluetongue_virus	-	undefined
63	1H1K_J	1H1K_J	Bluetongue_virus	-	undefined
64	1H1K_L	1H1K_L	Bluetongue_virus	-	undefined
65	1H1K_N	1H1K_N	Bluetongue_virus	-	undefined
66	1H1K_M	1H1K_M	Bluetongue_virus	-	undefined
67	5GUH_B	5GUH_B	Bombyx_mori	RNA_(28-MER)	undefined
68	6TZ2_N	6TZ2_N	Bombyx_mori	Non-template_RNA_(36-MER)	undefined
69	6TZ2_T	6TZ2_T	Bombyx_mori	Template_RNA_(36-MER)	undefined
70	3IZY_N	3IZY_N	Bos_taurus	tRNA-Phe	tRNA
71	3JD5_A	6NEQ_A, 3JD5_A, 6NF8_A	Bos_taurus	28S_ribosomal_RNA	Bacterial small subunit ribosomal RNA
72	4UJE_AW	4UJE_AW	Bos_taurus	TRNA-PHE	tRNA
73	1FIR_A	1FIR_A	Bos_taurus	HIV-1_REVERSE_TRANSCRIPTION_PRIMER_TRNA(LYS3)	tRNA
74	2FTC_R	2FTC_R	Bos_taurus	Mitochondrial_16S_ribosomal_RNA	Bacterial large subunit ribosomal RNA
75	2DR2_B	2DR2_B	Bos_taurus	transfer_RNA-Trp	tRNA
76	2AKE_B	2AKE_B	Bos_taurus	transfer_RNA-Trp	tRNA
77	3B4B_B	3B4B_B, 3B4C_B, 3B4A_B, 2Z75_B	Caldanaerobacter_subterraneus	glmS_ribozyme_RNA	glmS glucosamine-6-phosphate activated ribozyme
78	3B4C_A	3B4C_A, 3B4B_A	Caldanaerobacter_subterraneus	glmS_ribozyme_substrate_with_a_25-phosphodiester_linkage, glmS_ribozyme_substrate_with_25-phosphodiester_linkage	undefined
79	3B4A_A	3B4A_A	Caldanaerobacter_subterraneus	glmS_ribozyme_substrate_RNA	undefined
80	4QLN_A	4QLM_A, 4QLN_A	Caldanaerobacter_subterraneus	RNA_(108-MER), RNA_(117-MER)	ydaO/yuaA leader
81	3W1K_F	3W1K_F, 3W1K_G, 3W1K_H, 3W1K_I, 3W1K_J	Caldanaerobacter_subterraneus	selenocysteine_tRNA	Selenocysteine transfer RNA
82	5FK5_A	5FKE_A, 5FK1_A, 5FJC_A, 5FKH_A, 5FKD_A, 2YDH_A, 5FK4_A, 4AOB_A, 2YGH_A, 5FK6_A, 5FK3_A, 5FK5_A, 5FKG_A, 5FKF_A, 4B5R_A	Caldanaerobacter_subterraneus	SAM-I_RIBOSWITCH	SAM riboswitch (S box leader)
83	5FK2_A	5FK2_A	Caldanaerobacter_subterraneus	SAM-I_RIBOSWITCH	SAM riboswitch (S box leader)
84	7E9E_A	6E1V_A, 6E1S_A, 6E1T_A, 6E1W_A, 6VUI_A, 6VUH_A, 6E1U_A, 7E9I_A, 7E9E_A	Aeropyrum_pernix, Arabidopsis_thaliana, Bacillus_virus_phi29, Biggievirus_Mos11, Bos_taurus, Brome_mosaic_virus, Burkholderia_sp, Candida_albicans, Candida_tropicalis, Carnobacterium_antarcticum, Chaetomium_thermophilum, Dengue_virus_2, Donggang_virus, Encephalitozoon_cuniculi, Encephalomyocarditis_virus, Enterococcus_faecalis, Escherichia_coli, Escherichia_phage_T7, Escherichia_virus, Foot_and_m…	33-mer_RNA, PREQ1_RIBOSWITCH, RNA_(33-MER)	undefined
85	3V7E_D	3V7E_D, 3V7E_C, 7EAF_A	Aeropyrum_pernix, Arabidopsis_thaliana, Bacillus_virus_phi29, Biggievirus_Mos11, Bos_taurus, Brome_mosaic_virus, Burkholderia_sp, Candida_albicans, Candida_tropicalis, Carnobacterium_antarcticum, Chaetomium_thermophilum, Dengue_virus_2, Donggang_virus, Encephalitozoon_cuniculi, Encephalomyocarditis_virus, Enterococcus_faecalis, Escherichia_coli, Escherichia_phage_T7, Escherichia_virus, Foot_and_m…	SAM-I_riboswitch_aptamer_with_an_engineered_helix_P3, RNA_(94-MER)	SAM riboswitch (S box leader)
86	5X2G_B	5X2H_B, 5X2G_B	Campylobacter_jejuni	sgRNA	undefined
87	6TF2_A	6TFG_A, 6TF0_A, 6TFF_A, 6TFH_A, 6TF3_A, 6TFE_A, 6TB7_A, 6TF1_A, 6TF2_A	Candidatus_Koribacter_versatilis_Ellin345	Chains:_A, -	undefined
88	6FZ0_A	6FZ0_A	Candidatus_Pelagibacter_ubique_HTCC1062	metY_SAM_V__(53-MER)	SAM-V riboswitch
89	3DKN_D	3DKN_D	Canis_lupus	RNA_(5-R(P*CP*GP*UP*GP*CP*CP*AP*AP*GP*CP*UP*GP*CP*GP*AP*UP*AP*AP*GP*C)-3)	undefined
90	3DKN_F	3DKN_F	Canis_lupus	RNA_(32-MER)	undefined
91	6FRK_1	6FRK_1, 7OBQ_1	Aeropyrum_pernix, Arabidopsis_thaliana, Bacillus_virus_phi29, Biggievirus_Mos11, Bos_taurus, Brome_mosaic_virus, Burkholderia_sp, Candida_albicans, Candida_tropicalis, Carnobacterium_antarcticum, Chaetomium_thermophilum, Dengue_virus_2, Donggang_virus, Encephalitozoon_cuniculi, Encephalomyocarditis_virus, Enterococcus_faecalis, Escherichia_coli, Escherichia_phage_T7, Escherichia_virus, Foot_and_m…	Canis_lupus_familiaris_RNA, SRP_RNA	Metazoan signal recognition particle RNA
92	4UE5_A	4UE5_A	Canis_lupus	7S_RNA	Metazoan signal recognition particle RNA
93	4V5Z_AA	4V5Z_AA	Canis_lupus	18S_Ribosomal_RNA	Eukaryotic small subunit ribosomal RNA
94	4V5Z_AB	4V5Z_AB	Canis_lupus	RNA_Expansion_segment_ES3	undefined
95	4V5Z_AC	4V5Z_AC	Canis_lupus	RNA_Expansion_segment_ES4	undefined
96	4V5Z_AD	4V5Z_AD	Canis_lupus	RNA_Expansion_segment_ES6_part_I	undefined
97	4V5Z_AE	4V5Z_AE	Canis_lupus	RNA_Expansion_segment_ES6_part_II	undefined
98	4V5Z_AF	4V5Z_AF	Canis_lupus	RNA_Expansion_segment_ES9	undefined
99	4V5Z_AH	4V5Z_AH	Canis_lupus	RNA_helix	undefined
100	4V5Z_B1	4V5Z_B1	Canis_lupus	5.8S_Ribosomal_RNA	5.8S ribosomal RNA
101	4V5Z_B0	4V5Z_B0	Canis_lupus	28S_Ribosomal_RNA	Eukaryotic large subunit ribosomal RNA
102	4V5Z_BA	4V5Z_BA	Canis_lupus	RNA_Expansion_segment_ES3	undefined
103	4V5Z_BB	4V5Z_BB	Canis_lupus	RNA_Expansion_segment_ES4	undefined
104	4V5Z_BE	4V5Z_BE	Canis_lupus	RNA_Expansion_segment_ES7_part_II	undefined
105	4V5Z_BF	4V5Z_BF	Canis_lupus	RNA_Expansion_segment_ES7_part_III	undefined
106	4V5Z_BG	4V5Z_BG	Canis_lupus	RNA_Expansion_segment_ES9	undefined
107	4V5Z_BH	4V5Z_BH	Canis_lupus	RNA_Expansion_segment_ES12	undefined
108	4V5Z_BI	4V5Z_BI	Canis_lupus	RNA_Expansion_segment_ES15_part_I	undefined
109	4V5Z_BK	4V5Z_BK	Canis_lupus	RNA_Expansion_segment_ES19	undefined
110	4V5Z_BL	4V5Z_BL	Canis_lupus	RNA_Expansion_segment_ES20	undefined
111	4V5Z_BN	4V5Z_BN	Canis_lupus	RNA_Expansion_segment_ES27	undefined
112	4V5Z_BV	4V5Z_BV	Canis_lupus	RNA_Expansion_segment_ES9_part2	undefined
113	4V5Z_BO	4V5Z_BO	Canis_lupus	RNA_Expansion_segment_ES30	undefined
114	4V5Z_BQ	4V5Z_BQ	Canis_lupus	RNA_Expansion_segment_ES31_part_II	undefined
115	4V5Z_BR	4V5Z_BR	Canis_lupus	RNA_Expansion_segment_ES39_part_I	undefined
116	4V5Z_BT	4V5Z_BT	Canis_lupus	RNA_Expansion_segment_ES39_part_III	undefined
117	4V5Z_BS	4V5Z_BS	Canis_lupus	RNA_Expansion_segment_ES39_part_II	undefined
118	4V5Z_BX	4V5Z_BX	Canis_lupus	RNA_helices	undefined
119	4V5Z_BY	4V5Z_BY	Canis_lupus	5S_Ribosomal_RNA	5S ribosomal RNA
120	4V5Z_BZ	4V5Z_BZ	Canis_lupus	E_site_t-RNA	tRNA
121	4V5Z_BJ	4V5Z_BJ	Canis_lupus	RNA_Expansion_segment_ES15_part_II	undefined
122	7OBR_1	6R6G_AF, 7OBR_1	Aeropyrum_pernix, Arabidopsis_thaliana, Bacillus_virus_phi29, Biggievirus_Mos11, Bos_taurus, Brome_mosaic_virus, Burkholderia_sp, Candida_albicans, Candida_tropicalis, Carnobacterium_antarcticum, Chaetomium_thermophilum, Dengue_virus_2, Donggang_virus, Encephalitozoon_cuniculi, Encephalomyocarditis_virus, Enterococcus_faecalis, Escherichia_coli, Escherichia_phage_T7, Escherichia_virus, Foot_and_m…	SRP_RNA, 7S_RNA	Metazoan signal recognition particle RNA
123	1RY1_A	1RY1_A	Canis_lupus	SRP_S_domain	Metazoan signal recognition particle RNA
124	1RY1_M	1RY1_M	Canis_lupus	SRP_RNA	undefined
125	1RY1_N	1RY1_N	Canis_lupus	SRP_RNA	undefined
126	1RY1_O	1RY1_O	Canis_lupus	SRP_RNA	undefined
127	1RY1_P	1RY1_P	Canis_lupus	SRP_RNA	undefined
128	1RY1_E	1RY1_E	Canis_lupus	SRP_Alu_domain	undefined
129	2J37_A	2J37_A, 2GO5_A	Canis_sp	SRP_RNA	Metazoan signal recognition particle RNA
130	6RXX_C2	6RXV_C2, 5OQL_2, 6RXT_C2, 6RXX_C2, 6RXY_C2, 5JPQ_3, 6RXZ_C2, 6RXU_C2	Chaetomium_thermophilum	U3_snoRNA, U3_RNA	Fungal small nucleolar RNA U3
131	6RXU_C1	5OQL_1, 6RXT_C1, 6RXY_C1, 6RXX_C1, 6RXV_C1, 6RXZ_C1, 6RXU_C1	Chaetomium_thermophilum	35S_rRNA, 35S_ribosomal_RNA	Eukaryotic small subunit ribosomal RNA
132	5JPQ_2	5JPQ_2	Chaetomium_thermophilum	18S_ribosomal_RNA	Eukaryotic small subunit ribosomal RNA
133	4C4Q_N	4C4Q_N	Classical_swine_fever_virus	INTERNAL_RIBOSOMAL_ENTRY_SITE	Pestivirus internal ribosome entry site (IRES)
134	3Q3Z_A	3Q3Z_A, 3Q3Z_V	Clostridium_acetobutylicum	c-di-GMP-II_riboswitch	Cyclic di-GMP-II riboswitch
135	6JOO_B	6JOO_B	Corynebacterium_diphtheriae	Guide_RNA	undefined
136	1RFR_A	1RFR_A	Coxsackievirus_B3	stemloop-D_RNA_of_the_5'-cloverleaf_of_coxsackievirus_B3	undefined
137	5IT9_i	7JQC_i, 5IT9_i, 4V92_AZ	Cricket_paralysis_virus	Cricket_paralysis_virus_IRES_RNA, RNA_OF_CRICKET-PARALYSIS-VIRUS-IRES	Cripavirus internal ribosome entry site (IRES), undefined
138	4D61_j	4D61_j, 4D5N_X	Cricket_paralysis_virus	CRICKET_PARALYSIS_VIRUS_IRES_RNA	Cripavirus internal ribosome entry site (IRES)
139	6D9J_4	6D9J_4	Cricket_paralysis_virus	CrPV_IRES	Cripavirus internal ribosome entry site (IRES)
140	6D90_4	6D90_4	Cricket_paralysis_virus	CrPV-IRES	Cripavirus internal ribosome entry site (IRES)
141	6W2T_A	6W2S_0, 6W2T_A	Cricket_paralysis_virus	CrPV_5'-UTR_IRES	undefined
142	5H0R_H	5H0R_H	Cypovirus	RNA_(42-MER)	undefined
143	5H0R_I	5H0R_I	Cypovirus	RNA_(42-MER)	undefined
144	2RVO_A	2RVO_A	Danio_rerio	RNA_(34-MER)	undefined
145	5DM6_X	1JZY_A, 1NWX_0, 1Z58_2, 1NJM_0, 2OGN_0, 3PIO_X, 5DM7_X, 2OGO_0, 1J5A_A, 2O45_A, 4IO9_X, 4U67_X, 1NWY_0, 1NJP_0, 3DLL_X, 1NKW_0, 1OND_0, 2D3O_0, 1XBP_0, 2ZJR_X, 1P9X_0, 2ZJP_X, 1JZX_A, 2OGM_0, 2AAR_0, 4WFN_X, 5JVG_X, 4IOC_X, 1K01_A, 2ZJQ_X, 5JVH_X, 1Y69_0, 5DM6_X, 1NJN_0, 1SM1_0, 4IOA_X, 1JZZ_A, 1NJO_0, 2O44_A, 2O43_A, 3JQ4_A, 3CF5_X, 3PIP_X, 3FWO_A, 7A18_X, 7A0S_X, 7A0R_X	Aeropyrum_pernix, Arabidopsis_thaliana, Bacillus_virus_phi29, Biggievirus_Mos11, Bos_taurus, Brome_mosaic_virus, Burkholderia_sp, Candida_albicans, Candida_tropicalis, Carnobacterium_antarcticum, Chaetomium_thermophilum, Dengue_virus_2, Donggang_virus, Encephalitozoon_cuniculi, Encephalomyocarditis_virus, Enterococcus_faecalis, Escherichia_coli, Escherichia_phage_T7, Escherichia_virus, Foot_and_m…	23S_RIBOSOMAL_RRNA, RIBOSOMAL_23S_RNA, 23s_RNA, RNA_(2730-MER), 23S_rRNA, RRNA-23S_RIBOSOMAL_RNA, 23S_RRNA, 23S_RIBOSOMAL_RNA, ribosomal_23S_RNA, 23S_ribosomal_RNA, RNA_(2732-MER), RNA_(2699-MER), rRNA-23S_ribosomal_RNA	Bacterial large subunit ribosomal RNA
146	5DM6_Y	3CF5_Z, 1NKW_9, 1XBP_9, 5DM7_Y, 3DLL_Z, 4U67_Y, 2ZJP_Z, 2ZJR_Y, 3PIO_Y, 1NWY_9, 5DM6_Y, 4IOA_Y, 2ZJQ_Y, 4WFN_Y, 5JVG_Y, 1NWX_9, 1SM1_9, 3FWO_B, 4IO9_Y, 1Y69_9, 3PIP_Y, 4IOC_Y, 3JQ4_B, 5JVH_Y, 7A18_Y, 7A0S_Y, 7A0R_Y	Aeropyrum_pernix, Arabidopsis_thaliana, Bacillus_virus_phi29, Biggievirus_Mos11, Bos_taurus, Brome_mosaic_virus, Burkholderia_sp, Candida_albicans, Candida_tropicalis, Carnobacterium_antarcticum, Chaetomium_thermophilum, Dengue_virus_2, Donggang_virus, Encephalitozoon_cuniculi, Encephalomyocarditis_virus, Enterococcus_faecalis, Escherichia_coli, Escherichia_phage_T7, Escherichia_virus, Foot_and_m…	RRNA-5S_RIBOSOMAL_RNA, RNA_(120-MER), ribosomal_5S_RNA, 5s_RNA, 5S_RIBOSOMAL_RNA, 5S_ribosomal_RNA, rRNA-5S_ribosomal_RNA, 5S_RIBOSOMAL_RRNA, RIBOSOMAL_5S_RNA, RNA_(122-MER)	5S ribosomal RNA
147	2XXA_F	2XXA_G, 2XXA_F	Deinococcus_radiodurans	4.5S_RNA	Bacterial small signal recognition particle RNA
148	6NY1_B	6NY1_B	Deltaproteobacteria_bacterium	gRNA	undefined
149	6NY3_B	6NY3_B, 6NY2_B	Deltaproteobacteria_bacterium	RNA_(110-MER), gRNA	undefined
150	6W3M_A	6W3M_A	Dengue_virus	RNA_(41-MER)	undefined
151	7KHA_J	7KHA_J	Desulfovibrio_vulgaris	RNA_(45-MER)	undefined
152	5U3G_B	5U3G_B	Dickeya_dadantii	ykkC_riboswitch	undefined
153	5ANB_N	5AN9_N, 6QKL_N, 5ANC_N, 5ANB_N	Dictyostelium_discoideum	26S_RIBOSOMAL_RNA	Eukaryotic large subunit ribosomal RNA
154	4P8Z_A	4P9R_A, 4P8Z_A, 4P95_A, 6GYV_A	Didymium_iridis	Didymium_iridis_partial_IGS, Lariat-capping_ribozyme, RNA_(192-MER), RNA_(189-MER)	GIR1 branching ribozyme, undefined
155	6G7Z_A	6G7Z_A	Didymium_iridis	Lariat-capping_ribozyme	undefined
156	6G7Z_B	6G7Z_B	Didymium_iridis	Lariat-capping_ribozyme	undefined
157	2KUU_A	2KUR_A, 2KUW_A, 2KUV_A, 2KUU_A, 2KE6_A	Drosophila_melanogaster	K10_TLS_RNA	K10 transport/localisation element (TLS)
158	5A18_A	5A18_A, 5A17_A	Drosophila_melanogaster	OSKAR_MRNA	undefined
159	4V6W_A5	4V6W_A5	Drosophila_melanogaster	28S_ribosomal_RNA	Eukaryotic large subunit ribosomal RNA
160	6XU8_A9	4V6W_A9, 6XU8_A9, 6XU7_A9, 6XU6_A9	Aeropyrum_pernix, Arabidopsis_thaliana, Bacillus_virus_phi29, Biggievirus_Mos11, Bos_taurus, Brome_mosaic_virus, Burkholderia_sp, Candida_albicans, Candida_tropicalis, Carnobacterium_antarcticum, Chaetomium_thermophilum, Dengue_virus_2, Donggang_virus, Encephalitozoon_cuniculi, Encephalomyocarditis_virus, Enterococcus_faecalis, Escherichia_coli, Escherichia_phage_T7, Escherichia_virus, Foot_and_m…	2S_ribosomal_RNA	undefined
161	6XU8_A7	4V6W_A7, 6XU8_A7, 6XU7_A7, 6XU6_A7	Aeropyrum_pernix, Arabidopsis_thaliana, Bacillus_virus_phi29, Biggievirus_Mos11, Bos_taurus, Brome_mosaic_virus, Burkholderia_sp, Candida_albicans, Candida_tropicalis, Carnobacterium_antarcticum, Chaetomium_thermophilum, Dengue_virus_2, Donggang_virus, Encephalitozoon_cuniculi, Encephalomyocarditis_virus, Enterococcus_faecalis, Escherichia_coli, Escherichia_phage_T7, Escherichia_virus, Foot_and_m…	5S_ribosomal_RNA	5S ribosomal RNA
162	4V6W_B2	4V6W_B2	Drosophila_melanogaster	18S_ribosomal_RNA	Eukaryotic small subunit ribosomal RNA
163	6XU7_B	4V6W_BC, 6XU7_B	Aeropyrum_pernix, Arabidopsis_thaliana, Bacillus_virus_phi29, Biggievirus_Mos11, Bos_taurus, Brome_mosaic_virus, Burkholderia_sp, Candida_albicans, Candida_tropicalis, Carnobacterium_antarcticum, Chaetomium_thermophilum, Dengue_virus_2, Donggang_virus, Encephalitozoon_cuniculi, Encephalomyocarditis_virus, Enterococcus_faecalis, Escherichia_coli, Escherichia_phage_T7, Escherichia_virus, Foot_and_m…	P-tRNA, E-tRNA	tRNA
164	6XU8_A8	4V6W_A8, 6XU8_A8, 6XU7_A8, 6XU6_A8	Aeropyrum_pernix, Arabidopsis_thaliana, Bacillus_virus_phi29, Biggievirus_Mos11, Bos_taurus, Brome_mosaic_virus, Burkholderia_sp, Candida_albicans, Candida_tropicalis, Carnobacterium_antarcticum, Chaetomium_thermophilum, Dengue_virus_2, Donggang_virus, Encephalitozoon_cuniculi, Encephalomyocarditis_virus, Enterococcus_faecalis, Escherichia_coli, Escherichia_phage_T7, Escherichia_virus, Foot_and_m…	5.8S_ribosomal_RNA	5.8S ribosomal RNA
165	6F4G_F	6F4G_F, 6F4G_C	Drosophila_melanogaster	U2-SL4	undefined
166	6F4H_B	6F4H_B, 6F4H_D, 6F4H_F	Drosophila_melanogaster	U1-SL2	undefined
167	5ZTM_C	5ZTM_C	Drosophila_melanogaster	non-coding_mRNA_sequence_roX2	undefined
168	5D99_A	5D99_A	Enterobacteria_phage	RNA_(27-MER)_hairpin_from_sarcin-ricin_domain_of_E._coli_23S_rRNA	undefined
169	5UF3_A	5UF3_A	Enterobacteria_phage	phage_GA_operator_RNA_hairpin	undefined
170	7P7Q_a	6O8Z_a, 6WUA_a, 6O8Y_a, 6W6P_a, 6WUB_a, 6O90_a, 6O8X_a, 6O8W_a, 7P7U_a, 7P7S_a, 7P7Q_a, 7NHK_a	Aeropyrum_pernix, Arabidopsis_thaliana, Bacillus_virus_phi29, Biggievirus_Mos11, Bos_taurus, Brome_mosaic_virus, Burkholderia_sp, Candida_albicans, Candida_tropicalis, Carnobacterium_antarcticum, Chaetomium_thermophilum, Dengue_virus_2, Donggang_virus, Encephalitozoon_cuniculi, Encephalomyocarditis_virus, Enterococcus_faecalis, Escherichia_coli, Escherichia_phage_T7, Escherichia_virus, Foot_and_m…	16S_rRNA	Bacterial small subunit ribosomal RNA, Eukaryotic small subunit ribosomal RNA, Archaeal small subunit ribosomal RNA, Microsporidia small subunit ribosomal RNA, undefined
171	7P7Q_A	6O8Y_A, 6WU9_A, 6O8Z_A, 6W6P_A, 6O8X_A, 6O90_A, 6O8W_A, 7P7U_A, 7P7T_A, 7P7S_A, 7P7Q_A, 7NHK_A	Aeropyrum_pernix, Arabidopsis_thaliana, Bacillus_virus_phi29, Biggievirus_Mos11, Bos_taurus, Brome_mosaic_virus, Burkholderia_sp, Candida_albicans, Candida_tropicalis, Carnobacterium_antarcticum, Chaetomium_thermophilum, Dengue_virus_2, Donggang_virus, Encephalitozoon_cuniculi, Encephalomyocarditis_virus, Enterococcus_faecalis, Escherichia_coli, Escherichia_phage_T7, Escherichia_virus, Foot_and_m…	50S_subunit, 23S_rRNA	Bacterial large subunit ribosomal RNA, Archaeal large subunit ribosomal RNA, Eukaryotic large subunit ribosomal RNA, 5.8S ribosomal RNA, undefined
172	7P7Q_B	6O8Y_B, 6WU9_B, 6O8Z_B, 6W6P_B, 6O90_B, 6O8W_B, 6O8X_B, 7P7U_B, 7P7T_B, 7P7S_B, 7P7Q_B, 7NHK_B	Aeropyrum_pernix, Arabidopsis_thaliana, Bacillus_virus_phi29, Biggievirus_Mos11, Bos_taurus, Brome_mosaic_virus, Burkholderia_sp, Candida_albicans, Candida_tropicalis, Carnobacterium_antarcticum, Chaetomium_thermophilum, Dengue_virus_2, Donggang_virus, Encephalitozoon_cuniculi, Encephalomyocarditis_virus, Enterococcus_faecalis, Escherichia_coli, Escherichia_phage_T7, Escherichia_virus, Foot_and_m…	5S_rRNA, 4S_rRNA	5S ribosomal RNA, undefined
173	6C27_B	6C27_B, 6C27_A	Enterococcus_faecalis	SAM-III_riboswitch	undefined
174	6O8W_u	6O8W_u	Enterococcus_faecalis	tRNA	undefined
175	5V16_A	5V16_A, 5V17_A	Enterovirus_A71	RNA_(41-MER)	undefined
176	6XB7_A	6XB7_A	Enterovirus_A71	RNA_(41-MER)	undefined
177	2W2H_S	2W2H_S, 2W2H_R	Equine_infectious_anemia_virus	5-R(*GP*CP*UP*CP*AP*GP*AP*UP*CP*UP_*GP*CP*GP*GP*UP*CP*UP*GP*AP*GP*C)-3	undefined
178	4QYZ_L	4QYZ_L	Escherichia_coli	RNA_(55-MER)	undefined
179	5H9E_L	4TVX_X, 5H9E_L, 5H9F_L	Escherichia_coli	Escherichia_coli_strain_ECOR44_cluster_1_CRISPR_region, crRNA_(61-MER)	undefined
180	4TVX_L	4TVX_L, 5CD4_X, 5CD4_L	Escherichia_coli	crRNA, Escherichia_coli_strain_ECOR44_cluster_1_CRISPR_region	undefined
181	4V67_AZ	4Z8C_2x, 4V5C_CV, 6XQE_2x, 6WD6_6, 6ZTL_AW, 3V11_D, 4V67_AZ, 6OF6_XV, 4YPB_XV, 1VVJ_XV, 5U4I_x, 3JCN_v, 5L3P_x, 6WD3_6, 6OJ2_XV, 5LZA_v, 6WDC_5, 4V8Q_BV, 5HCP_1x, 4V9S_CX, 5UYN_W, 6ND6_2x, 6OPE_XV, 6WDI_5, 4V8C_CC, 6VYR_A, 4WRO_2K, 5D8B_BD, 5J4D_D, 6BZ7_QV, 4V63_AZ, 4LFZ_XV, 6QNQ_2K, 6X7F_B, 1VY7_CX, 4V97_CV, 6XHV_2x, 5IQR_5, 6XZA_f2, 4WQR_2L, 6SWC_4, 5CZP_XV, 4WQY_BX, 6ORL_5, 4LEL_QV, 5HD1_2x, 5…	Aeropyrum_pernix, Arabidopsis_thaliana, Bacillus_virus_phi29, Biggievirus_Mos11, Bos_taurus, Brome_mosaic_virus, Burkholderia_sp, Candida_albicans, Candida_tropicalis, Carnobacterium_antarcticum, Chaetomium_thermophilum, Dengue_virus_2, Donggang_virus, Encephalitozoon_cuniculi, Encephalomyocarditis_virus, Enterococcus_faecalis, Escherichia_coli, Escherichia_phage_T7, Escherichia_virus, Foot_and_m…	tRNA_met, P-SITE_tRNA_fMet, tRNA_fMet, E._coli_tRNAfMet, P-tRNA, P-site_or_E-site_fMet-tRNA(fMet), tRNA_Mixture, Deacylated_tRNAi(Met), formyl-methionine_specific_initiator_transfer_RNA, P-SITE_tRNA, modified_formyl-methionine_specific_initiator_transfer_RNA, tRNAiMet, TRNA_FMET_(UNMODIFIED_BASES), P/E-site_initiator_transfer_RNAfMet, P-site_tRNA-fMet, E-site_tRNAfMet, P/E-tRNA, P-SITE_TRNA_FMET,…	tRNA, undefined
182	1EG0_O	1EG0_O	Escherichia_coli	FORMYL-METHIONYL-TRNA	tRNA
183	5MDY_5	5MDY_5	Escherichia_coli	fMet-NH-tRNA(fMet)	tRNA
184	7PJS_v	3CW5_A, 7PJU_v, 7PJZ_v, 7PJY_v, 7PJX_v, 7PJW_v, 7PJV_v, 7PJT_v, 7PJS_v, 7RQ9_1x, 7RQ9_2x, 7RQ8_1x, 7RQ8_2x, 7LH5_AV, 7LH5_CV	Aeropyrum_pernix, Arabidopsis_thaliana, Bacillus_virus_phi29, Biggievirus_Mos11, Bos_taurus, Brome_mosaic_virus, Burkholderia_sp, Candida_albicans, Candida_tropicalis, Carnobacterium_antarcticum, Chaetomium_thermophilum, Dengue_virus_2, Donggang_virus, Encephalitozoon_cuniculi, Encephalomyocarditis_virus, Enterococcus_faecalis, Escherichia_coli, Escherichia_phage_T7, Escherichia_virus, Foot_and_m…	P-site_tRNA_fMet, P-site_tRNA(fMet), P-site_tRNA, Initiator_tRNA	tRNA
185	7OSA_PSIT	6H58_w, 7OSA_PSIT	Aeropyrum_pernix, Arabidopsis_thaliana, Bacillus_virus_phi29, Biggievirus_Mos11, Bos_taurus, Brome_mosaic_virus, Burkholderia_sp, Candida_albicans, Candida_tropicalis, Carnobacterium_antarcticum, Chaetomium_thermophilum, Dengue_virus_2, Donggang_virus, Encephalitozoon_cuniculi, Encephalomyocarditis_virus, Enterococcus_faecalis, Escherichia_coli, Escherichia_phage_T7, Escherichia_virus, Foot_and_m…	Psite_tRNA-Phe, tRNA_Mixture	tRNA
186	7MT7_x	7JSZ_5, 7ST6_7, 7ST2_6, 7SSW_6, 7SSD_6, 7SS9_6, 7MT7_x, 7K55_6, 7K54_6, 7K52_6, 7K51_6	Aeropyrum_pernix, Arabidopsis_thaliana, Bacillus_virus_phi29, Biggievirus_Mos11, Bos_taurus, Brome_mosaic_virus, Burkholderia_sp, Candida_albicans, Candida_tropicalis, Carnobacterium_antarcticum, Chaetomium_thermophilum, Dengue_virus_2, Donggang_virus, Encephalitozoon_cuniculi, Encephalomyocarditis_virus, Enterococcus_faecalis, Escherichia_coli, Escherichia_phage_T7, Escherichia_virus, Foot_and_m…	tRNA_fMet, tRNA_(Met), tRNAfMet	tRNA, undefined
187	3QSY_D	3QSY_D	Escherichia_coli	tRNA	tRNA
188	6X6T_A	6X6T_A	Escherichia_coli	E-site_and_P-site_tRNA_(fMet)	undefined
189	3JCJ_v	3JCJ_v	Escherichia_coli	tRNA	tRNA
190	7OSM_PSIT	4V5K_CW, 7ST6_6, 7SSO_6, 7SSN_6, 7SSL_6, 7MT7_y, 7MT3_y, 7MT2_y, 7OSM_PSIT, 7LV0_6, 7K53_5, 7K50_5	Aeropyrum_pernix, Arabidopsis_thaliana, Bacillus_virus_phi29, Biggievirus_Mos11, Bos_taurus, Brome_mosaic_virus, Burkholderia_sp, Candida_albicans, Candida_tropicalis, Carnobacterium_antarcticum, Chaetomium_thermophilum, Dengue_virus_2, Donggang_virus, Encephalitozoon_cuniculi, Encephalomyocarditis_virus, Enterococcus_faecalis, Escherichia_coli, Escherichia_phage_T7, Escherichia_virus, Foot_and_m…	tRNA_fMet, initiator_tRNA_(Met), tRNAfMet, tRNA_(Met), E-SITE_TRNA_PHE_OR_P-SITE_TRNA_PHE, FMET_tRNA	tRNA
191	6WDL_5	6WDL_5	Escherichia_coli	tRNAfMet	undefined
192	7K00_A	6XDQ_D, 6YSR_a, 5LZB_a, 4V5B_BA, 4V6P_AA, 7JSW_3, 5WFS_a, 4V74_AA, 4V7C_AA, 3J9Z_SA, 4V4G_CA, 6OT3_2, 6SZS_a, 4U27_AA, 4V7D_BA, 7JT1_3, 6X7K_D, 6OG7_3, 4U24_CA, 6WD2_3, 4V4G_AA, 4V6Q_AA, 3J2F_N, 5NO2_A, 6VYS_D, 4WWW_XA, 5LZA_a, 6WD3_3, 5JC9_BA, 4V7V_CA, 6OSK_2, 5UYL_A, 5MDZ_2, 5MGP_a, 4WF1_CA, 6Y69_a, 3JA1_SA, 5WE4_a, 6GWT_a, 4V52_CA, 4WWW_QA, 5KCR_1a, 6AWD_A, 6Q9A_2, 5U9F_A, 6VYR_D, 4V6S_BA, 4V4…	Aeropyrum_pernix, Arabidopsis_thaliana, Bacillus_virus_phi29, Biggievirus_Mos11, Bos_taurus, Brome_mosaic_virus, Burkholderia_sp, Candida_albicans, Candida_tropicalis, Carnobacterium_antarcticum, Chaetomium_thermophilum, Dengue_virus_2, Donggang_virus, Encephalitozoon_cuniculi, Encephalomyocarditis_virus, Enterococcus_faecalis, Escherichia_coli, Escherichia_phage_T7, Escherichia_virus, Foot_and_m…	16s_rRNA, RNA_(1530-MER), 16S_Ribosomal_RNA, 16S_RIBOSOMAL_RNA, 16S_RRNA, 16S_ribosmal_RNA, 16S_rRNA, 16S_ribosomal_RNA, SSU_rRNA	Bacterial small subunit ribosomal RNA, undefined
193	7S1H_C	5J8A_BA, 7ST6_3, 7SSO_3, 7S1K_C, 7NWT_2, 7CPJ_a, 7S1H_C, 7S1G_C, 7ABZ_2, 7LV0_3, 7K53_3, 7BOD_A	Aeropyrum_pernix, Arabidopsis_thaliana, Bacillus_virus_phi29, Biggievirus_Mos11, Bos_taurus, Brome_mosaic_virus, Burkholderia_sp, Candida_albicans, Candida_tropicalis, Carnobacterium_antarcticum, Chaetomium_thermophilum, Dengue_virus_2, Donggang_virus, Encephalitozoon_cuniculi, Encephalomyocarditis_virus, Enterococcus_faecalis, Escherichia_coli, Escherichia_phage_T7, Escherichia_virus, Foot_and_m…	16S_rRNA, 16S_rRNA_(body_domain_of_30S_subunit), 16S_ribosomal_RNA	Bacterial small subunit ribosomal RNA, Eukaryotic small subunit ribosomal RNA, Archaeal small subunit ribosomal RNA, Microsporidia small subunit ribosomal RNA
194	6AWB_A	6AWB_A	Escherichia_coli	16S_rRNA	Bacterial small subunit ribosomal RNA
195	7OE0_A	6W77_A, 7NAX_A, 7NAV_A, 7NAU_A, 7NAT_A, 7OE0_A, 7NAS_A, 7BOF_A, 7AFO_A, 7AFL_A, 7AFI_A	Aeropyrum_pernix, Arabidopsis_thaliana, Bacillus_virus_phi29, Biggievirus_Mos11, Bos_taurus, Brome_mosaic_virus, Burkholderia_sp, Candida_albicans, Candida_tropicalis, Carnobacterium_antarcticum, Chaetomium_thermophilum, Dengue_virus_2, Donggang_virus, Encephalitozoon_cuniculi, Encephalomyocarditis_virus, Enterococcus_faecalis, Escherichia_coli, Escherichia_phage_T7, Escherichia_virus, Foot_and_m…	16S_rRNA, RNA_(1519-MER), 16SrRNA_(body_domain_of_the_30S_ribosome), 16SrRNA	Bacterial small subunit ribosomal RNA, undefined
196	4V47_BA	4V47_BA	Escherichia_coli	16S_RIBOSOMAL_RNA	Bacterial small subunit ribosomal RNA
197	7OI0_A	3DG4_A, 7OI0_A, 7AFN_1, 7AFK_1, 7AFH_1, 7AFD_1, 7AF8_1, 7AF5_1, 7AF3_1	Aeropyrum_pernix, Arabidopsis_thaliana, Bacillus_virus_phi29, Biggievirus_Mos11, Bos_taurus, Brome_mosaic_virus, Burkholderia_sp, Candida_albicans, Candida_tropicalis, Carnobacterium_antarcticum, Chaetomium_thermophilum, Dengue_virus_2, Donggang_virus, Encephalitozoon_cuniculi, Encephalomyocarditis_virus, Enterococcus_faecalis, Escherichia_coli, Escherichia_phage_T7, Escherichia_virus, Foot_and_m…	16S_Ribosomal_RNA_from_E._coli, 16SrRNA_(head_domain_of_the_30S_ribosome, 16S_rRNA, 16SrRNA_of_the_head_domain_(residue_C931_to_G1386), 16S_rRNA_(head), 16SrRNA_(head_domain_of_the_30S_ribosome)	Bacterial small subunit ribosomal RNA
198	4V48_BA	4V48_BA	Escherichia_coli	16S_RIBOSOMAL_RNA	Bacterial small subunit ribosomal RNA
199	1ML5_A	1ML5_A	Escherichia_coli	30S_16S_RIBOSOMAL_RNA	Bacterial small subunit ribosomal RNA
200	3J28_N	3J28_N	Escherichia_coli	16S_rRNA	Bacterial small subunit ribosomal RNA
201	7ACJ_2	3DG0_A, 7ACJ_2	Aeropyrum_pernix, Arabidopsis_thaliana, Bacillus_virus_phi29, Biggievirus_Mos11, Bos_taurus, Brome_mosaic_virus, Burkholderia_sp, Candida_albicans, Candida_tropicalis, Carnobacterium_antarcticum, Chaetomium_thermophilum, Dengue_virus_2, Donggang_virus, Encephalitozoon_cuniculi, Encephalomyocarditis_virus, Enterococcus_faecalis, Escherichia_coli, Escherichia_phage_T7, Escherichia_virus, Foot_and_m…	16S_Ribosomal_RNA_from_E._coli, 16S_ribosomal_RNA	Bacterial small subunit ribosomal RNA
202	3J2D_N	3J2D_N	Escherichia_coli	16S_rRNA	Bacterial small subunit ribosomal RNA
203	7PJW_a	3DG2_A, 7PJW_a, 7BOG_A, 7AFA_1, 7D80_B	Aeropyrum_pernix, Arabidopsis_thaliana, Bacillus_virus_phi29, Biggievirus_Mos11, Bos_taurus, Brome_mosaic_virus, Burkholderia_sp, Candida_albicans, Candida_tropicalis, Carnobacterium_antarcticum, Chaetomium_thermophilum, Dengue_virus_2, Donggang_virus, Encephalitozoon_cuniculi, Encephalomyocarditis_virus, Enterococcus_faecalis, Escherichia_coli, Escherichia_phage_T7, Escherichia_virus, Foot_and_m…	16S_Ribosomal_RNA_from_E._coli, 16SrRNA_(head_domain_of_the_30S_ribosome), 16S_rRNA, 16S_ribosomal_RNA	Bacterial small subunit ribosomal RNA
204	7N2V_16	3DG5_A, 7K50_3, 7N2V_16	Aeropyrum_pernix, Arabidopsis_thaliana, Bacillus_virus_phi29, Biggievirus_Mos11, Bos_taurus, Brome_mosaic_virus, Burkholderia_sp, Candida_albicans, Candida_tropicalis, Carnobacterium_antarcticum, Chaetomium_thermophilum, Dengue_virus_2, Donggang_virus, Encephalitozoon_cuniculi, Encephalomyocarditis_virus, Enterococcus_faecalis, Escherichia_coli, Escherichia_phage_T7, Escherichia_virus, Foot_and_m…	16S_Ribosomal_RNA_from_E._coli, 16S_rRNA, 16S_ribosomal_RNA	Bacterial small subunit ribosomal RNA
205	7N1P_16	6ZTO_AA, 7ST2_3, 7SSN_3, 7SSL_3, 7OT5_2, 7OII_2, 7OIG_2, 7OIF_2, 7NWW_2, 7PJU_a, 7PJX_a, 7PJV_a, 7PJT_a, 7PJS_a, 7O1C_AA, 7O1A_AA, 7O19_AA, 7AC7_2, 7NSP_a, 7K55_3, 7K52_3, 7NSQ_a, 7NSO_a, 7N31_16, 7N30_16, 7N2U_16, 7N1P_16, 7BOI_A, 7O5H_A, 7B5K_a, 7D6Z_f	Aeropyrum_pernix, Arabidopsis_thaliana, Bacillus_virus_phi29, Biggievirus_Mos11, Bos_taurus, Brome_mosaic_virus, Burkholderia_sp, Candida_albicans, Candida_tropicalis, Carnobacterium_antarcticum, Chaetomium_thermophilum, Dengue_virus_2, Donggang_virus, Encephalitozoon_cuniculi, Encephalomyocarditis_virus, Enterococcus_faecalis, Escherichia_coli, Escherichia_phage_T7, Escherichia_virus, Foot_and_m…	16S_ribosomal_rRNA, 16S_ribosomal_RNA, 16S_rRNA, Ribosomal_RNA_16S, 16S_rRNA_(1540-MER)	Bacterial small subunit ribosomal RNA, Eukaryotic small subunit ribosomal RNA, Archaeal small subunit ribosomal RNA, Microsporidia small subunit ribosomal RNA, undefined
206	7BOH_A	6W7N_A, 7BOH_A	Aeropyrum_pernix, Arabidopsis_thaliana, Bacillus_virus_phi29, Biggievirus_Mos11, Bos_taurus, Brome_mosaic_virus, Burkholderia_sp, Candida_albicans, Candida_tropicalis, Carnobacterium_antarcticum, Chaetomium_thermophilum, Dengue_virus_2, Donggang_virus, Encephalitozoon_cuniculi, Encephalomyocarditis_virus, Enterococcus_faecalis, Escherichia_coli, Escherichia_phage_T7, Escherichia_virus, Foot_and_m…	16S_rRNA, RNA_(1527-MER)	Bacterial small subunit ribosomal RNA, undefined
207	3J2G_N	3J2G_N	Escherichia_coli	16S_rRNA	Bacterial small subunit ribosomal RNA
208	7N2C_16	7JT3_3, 7SSW_3, 7SSD_3, 7SS9_3, 7NAR_A, 7BOE_A, 7PJZ_a, 7PJY_a, 7ACR_2, 7K54_3, 7K51_3, 7OE1_A, 7N2C_16	Aeropyrum_pernix, Arabidopsis_thaliana, Bacillus_virus_phi29, Biggievirus_Mos11, Bos_taurus, Brome_mosaic_virus, Burkholderia_sp, Candida_albicans, Candida_tropicalis, Carnobacterium_antarcticum, Chaetomium_thermophilum, Dengue_virus_2, Donggang_virus, Encephalitozoon_cuniculi, Encephalomyocarditis_virus, Enterococcus_faecalis, Escherichia_coli, Escherichia_phage_T7, Escherichia_virus, Foot_and_m…	16S_ribosomal_RNA, 16S_rRNA	Bacterial small subunit ribosomal RNA, Eukaryotic small subunit ribosomal RNA, Archaeal small subunit ribosomal RNA, Microsporidia small subunit ribosomal RNA, undefined
209	6XZA_A1	6XZA_A1	Escherichia_coli	16S_rRNA	undefined
210	7N1P_23	4V4Q_DB, 6U48_CA, 4V6R_BB, 6C4H_A, 4V6C_BA, 6VZ7_a, 4U27_DA, 6GXO_A, 6SZS_A, 4V7C_BA, 6WDK_1, 6ZTJ_BA, 6VYU_a, 4U1V_BA, 4YBB_DA, 6TC3_23S1, 6H58_A, 5JTE_BA, 4V77_BA, 6VYY_a, 6WDM_1, 2J28_B, 6XDQ_a, 4V54_BB, 7JT2_1, 4V9P_AA, 4V7V_BA, 6WDG_1, 4V6D_BA, 3JBU_b, 5J91_CA, 6VYS_a, 3JCE_A, 6VU3_a, 5KPW_27, 5NWY_N, 4V72_BA, 4V64_DB, 4V56_DB, 4WWW_RA, 4V6E_DA, 6YSU_A, 5UYP_01, 4V57_DB, 6OGI_1, 4V9D_CA, 6ZT…	Aeropyrum_pernix, Arabidopsis_thaliana, Bacillus_virus_phi29, Biggievirus_Mos11, Bos_taurus, Brome_mosaic_virus, Burkholderia_sp, Candida_albicans, Candida_tropicalis, Carnobacterium_antarcticum, Chaetomium_thermophilum, Dengue_virus_2, Donggang_virus, Encephalitozoon_cuniculi, Encephalomyocarditis_virus, Enterococcus_faecalis, Escherichia_coli, Escherichia_phage_T7, Escherichia_virus, Foot_and_m…	23S_ribsomal_RNA, 23_ribosomal_RNA, 23s-5s_joint_ribosomal_RNA, RNA_(2903-MER), 23S_rRNA, 50S_ribosomal_RNA_23S, 23S_ribomosomal_RNA, RRNA-23S_RIBOSOMAL_RNA, 23S_RRNA, 23S_RIBOSOMAL_RNA, 23S__ribosomal_RNA, 23S_ribosomal_RNA, LSU_rRNA, 23S_Ribosomal_RNA, ribosomal_RNA_23S	undefined, Bacterial large subunit ribosomal RNA
211	5U4J_A	5U4J_A	Escherichia_coli	23S_rRNA	Bacterial large subunit ribosomal RNA
212	3DG0_B	3DG0_B	Escherichia_coli	23S_Ribosomal_RNA_from_E._coli	Bacterial large subunit ribosomal RNA
213	7PJS_A	7JT1_1, 7ST6_1, 7ST2_1, 7SSW_1, 7SSO_1, 7SSN_1, 7SSL_1, 7SSD_1, 7SS9_1, 7OT5_1, 7OII_1, 7OIG_1, 7OIF_1, 7NWW_1, 7NWT_1, 7CPJ_A, 7PJU_A, 7P3K_a, 7PJZ_A, 7PJY_A, 7PJX_A, 7PJW_A, 7PJV_A, 7PJT_A, 7PJS_A, 7OJ0_a, 7OIZ_a, 7O1A_BA, 7O19_BA, 7ACR_1, 7ACJ_1, 7AC7_1, 7ABZ_1, 7LV0_1, 7K55_1, 7K54_1, 7K53_1, 7K52_1, 7K51_1, 7K50_1, 7N30_23, 7N2V_23, 7N2U_23, 7N2C_23, 7BL5_A	Aeropyrum_pernix, Arabidopsis_thaliana, Bacillus_virus_phi29, Biggievirus_Mos11, Bos_taurus, Brome_mosaic_virus, Burkholderia_sp, Candida_albicans, Candida_tropicalis, Carnobacterium_antarcticum, Chaetomium_thermophilum, Dengue_virus_2, Donggang_virus, Encephalitozoon_cuniculi, Encephalomyocarditis_virus, Enterococcus_faecalis, Escherichia_coli, Escherichia_phage_T7, Escherichia_virus, Foot_and_m…	23S_ribosomal_RNA, Ribosomal_RNA_23S, 23S_rRNA	Bacterial large subunit ribosomal RNA, Archaeal large subunit ribosomal RNA, Eukaryotic large subunit ribosomal RNA, undefined
214	3DG2_B	3DG2_B	Escherichia_coli	23S_Ribosomal_RNA_from_E._coli	Bacterial large subunit ribosomal RNA
215	4V47_A0	4V47_A0	Escherichia_coli	23S_ribosomal_RNA	Bacterial large subunit ribosomal RNA
216	1C2W_B	1C2W_B	Escherichia_coli	23S_RIBOSOMAL_RNA	Bacterial large subunit ribosomal RNA
217	3DG5_B	3DG5_B	Escherichia_coli	23S_Ribosomal_RNA_from_E._coli	Bacterial large subunit ribosomal RNA
218	2RDO_B	2RDO_B	Escherichia_coli	23S_RIBOSOMAL_RNA	Bacterial large subunit ribosomal RNA
219	7BL4_A	5ZZM_N, 7NSP_A, 7NSQ_A, 7NSO_A, 7BL6_A, 7BL4_A, 7D80_A, 7D6Z_A	Aeropyrum_pernix, Arabidopsis_thaliana, Bacillus_virus_phi29, Biggievirus_Mos11, Bos_taurus, Brome_mosaic_virus, Burkholderia_sp, Candida_albicans, Candida_tropicalis, Carnobacterium_antarcticum, Chaetomium_thermophilum, Dengue_virus_2, Donggang_virus, Encephalitozoon_cuniculi, Encephalomyocarditis_virus, Enterococcus_faecalis, Escherichia_coli, Escherichia_phage_T7, Escherichia_virus, Foot_and_m…	23S_ribosomal_RNA, 23S_rRNA, 23S_rRNA_(2903-MER), 23S_ribosomal_rRNA	Bacterial large subunit ribosomal RNA
220	3DG4_B	3DG4_B	Escherichia_coli	23S_RibosomaL_RNA_from_E._coli	Bacterial large subunit ribosomal RNA
221	7LVK_I	6PCT_I, 7S1K_I, 7LVK_I, 7S1H_I, 7S1G_I, 7O1C_BA, 7N31_23, 7B5K_A, 7BL2_A	Aeropyrum_pernix, Arabidopsis_thaliana, Bacillus_virus_phi29, Biggievirus_Mos11, Bos_taurus, Brome_mosaic_virus, Burkholderia_sp, Candida_albicans, Candida_tropicalis, Carnobacterium_antarcticum, Chaetomium_thermophilum, Dengue_virus_2, Donggang_virus, Encephalitozoon_cuniculi, Encephalomyocarditis_virus, Enterococcus_faecalis, Escherichia_coli, Escherichia_phage_T7, Escherichia_virus, Foot_and_m…	23S_ribosomal_RNA, Ribosomal_RNA_23S, 23S_rRNA	undefined, Bacterial large subunit ribosomal RNA
222	4V48_A0	4V48_A0	Escherichia_coli	23S_ribosomal_RNA	Bacterial large subunit ribosomal RNA
223	4V71_BB	6TC3_05S1, 6H4N_B, 5LZA_B, 5GAF_B, 3JA1_LB, 5KPS_29, 6WD3_2, 4V85_BB, 5J7L_CB, 6OFX_2, 6WD1_2, 4V6D_DB, 4V50_BA, 4V75_BB, 5JC9_DB, 4V50_DA, 4V9P_AB, 6PC8_J, 6XGF_d, 4V52_BA, 4V6P_BA, 5UYM_02, 4U24_BB, 4V77_BB, 6GBZ_B, 3JBV_a, 4V6T_BB, 4V6O_BA, 3JCN_B, 6OSK_3, 7K00_b, 5IT8_CB, 6ORL_3, 4V72_BB, 5NP6_Z, 4V4H_DA, 3J7Z_B, 4V7T_DB, 6XDQ_d, 4V7S_BB, 7JSZ_2, 6WDD_2, 5LZD_B, 6VZ5_d, 5GAD_B, 6OST_3, 5KPW_2…	Escherichia_coli	50S_ribosomal_RNA_5S, 5S_RRNA, 5S_ribosomal_RNA, ribosomal_RNA_5S, RNA_(118-MER), RRNA-5S_RIBOSOMAL_RNA, 5S_ribomosomal_RNA, 5S_RIBOSOMAL_RNA, 5S_rRNA, 5S_Ribosomal_RNA	5S ribosomal RNA, undefined
224	1C2X_C	1C2X_C	Escherichia_coli	5S_RIBOSOMAL_RNA	5S ribosomal RNA
225	4V48_A9	4V48_A9	Escherichia_coli	5S_ribosomal_RNA	5S ribosomal RNA
226	5ZZM_M	5ZZM_M	Escherichia_coli	5S_rRNA	5S ribosomal RNA
227	4V47_A9	4V47_A9	Escherichia_coli	5S_ribosomal_RNA	5S ribosomal RNA
228	7N2U_5	4V9P_EB, 7ST6_2, 7ST2_2, 7SSW_2, 7SSO_2, 7SSN_2, 7SSL_2, 7SSD_2, 7SS9_2, 7S1K_J, 7OT5_3, 7OII_3, 7OIG_3, 7OIF_3, 7NWW_3, 7NWT_3, 7LVK_J, 7CPJ_B, 7S1H_J, 7S1G_J, 7PJU_B, 7P3K_b, 7PJZ_B, 7PJY_B, 7PJX_B, 7PJW_B, 7PJV_B, 7PJT_B, 7PJS_B, 7OJ0_b, 7OIZ_b, 7O1C_BB, 7O1A_BB, 7O19_BB, 7ACR_3, 7ACJ_3, 7AC7_3, 7ABZ_3, 7NSP_B, 7LV0_2, 7K55_2, 7K54_2, 7K53_2, 7K52_2, 7K51_2, 7K50_2, 7NSQ_B, 7NSO_B, 7N31_5, 7N3…	Aeropyrum_pernix, Arabidopsis_thaliana, Bacillus_virus_phi29, Biggievirus_Mos11, Bos_taurus, Brome_mosaic_virus, Burkholderia_sp, Candida_albicans, Candida_tropicalis, Carnobacterium_antarcticum, Chaetomium_thermophilum, Dengue_virus_2, Donggang_virus, Encephalitozoon_cuniculi, Encephalomyocarditis_virus, Enterococcus_faecalis, Escherichia_coli, Escherichia_phage_T7, Escherichia_virus, Foot_and_m…	5S_RNA, 5S_ribosomal_rRNA, 16S_rRNA, Ribosomal_RNA_5S, 5S_ribosomal_RNA, 5S_rRNA	5S ribosomal RNA
229	2RDO_A	2RDO_A	Escherichia_coli	5S_RIBOSOMAL_RNA	5S ribosomal RNA
230	6W5C_B	6W5C_B	Escherichia_coli	crRNA	undefined
231	6VZ2_7	6VZ2_7	Escherichia_coli	mRNA_with_27_nt_long_spacer	undefined
232	6VZ5_7	6VZ5_7	Escherichia_coli	mRNA_with_21_nt_long_spacer	undefined
233	7PJS_w	4WSD_1L, 6CFJ_2y, 4V6F_BC, 5WIS_1y, 4V8J_AY, 5WFK_y, 4V4Y_AD, 6Y3G_F, 4V8J_CW, 4WSD_1K, 4V6F_BB, 6WDM_7, 4V5Q_CW, 6XHY_2w, 6WD9_7, 4V5D_AY, 6ZTL_AX, 6WDE_7, 4V5J_AV, 5J4B_2y, 4WZO_3L, 4V6K_BB, 6WD3_7, 4W2G_CW, 4V5Q_AW, 6WDF_7, 5WIS_2w, 5J4C_1w, 5W4K_1w, 5J4C_2y, 6C5L_CW, 6XHY_1y, 4Y4P_1w, 6VWL_5, 5W4K_1y, 6XHW_2w, 4V9H_AV, 6WNW_7, 1VY4_CY, 3J46_a, 4W2F_AW, 5UQ7_z, 6XHW_1y, 6WDA_7, 4V5S_AV, 6YSS_w…	Aeropyrum_pernix, Arabidopsis_thaliana, Bacillus_virus_phi29, Biggievirus_Mos11, Bos_taurus, Brome_mosaic_virus, Burkholderia_sp, Candida_albicans, Candida_tropicalis, Carnobacterium_antarcticum, Chaetomium_thermophilum, Dengue_virus_2, Donggang_virus, Encephalitozoon_cuniculi, Encephalomyocarditis_virus, Enterococcus_faecalis, Escherichia_coli, Escherichia_phage_T7, Escherichia_virus, Foot_and_m…	RNA_(76-MER), E-Site_tRNA-Phe_or_A-Site_tRNA-Phe, RNA_(75-MER), P-tRNA, E-SITE_TRNA_PHE_OR_A-SITE_TRNA_PHE_(UNMODIFIED_BASES), A-site_and_E-site_tRNAs, tRNA(Phe), E-SITE_TRNA_PHE, E-site_tRNA_PHE_OR_P-site_tRNA_PHE_(unmodified_bases), Phenylalanine_specific_transfer_RNA, Phe-tRNAPhe, A/P-site_tRNA, P-site_fMet-Phe-tRNA(Phe), Phe-NH-tRNA(Phe)_A-site, E-SITE_TRNA_PHE_OR_A-SITE_tRNA_Phe, A-site_tRNA…	tRNA, undefined
234	7N2U_Dt	3L0U_A, 7N30_Dt, 7N2U_Dt	Aeropyrum_pernix, Arabidopsis_thaliana, Bacillus_virus_phi29, Biggievirus_Mos11, Bos_taurus, Brome_mosaic_virus, Burkholderia_sp, Candida_albicans, Candida_tropicalis, Carnobacterium_antarcticum, Chaetomium_thermophilum, Dengue_virus_2, Donggang_virus, Encephalitozoon_cuniculi, Encephalomyocarditis_virus, Enterococcus_faecalis, Escherichia_coli, Escherichia_phage_T7, Escherichia_virus, Foot_and_m…	tRNA, Unmodified_tRNAPhe	tRNA
235	1VY7_AY	1VY7_AY	Escherichia_coli	E-site_tRNA	tRNA
236	1VY7_CY	1VY7_CY	Escherichia_coli	E-site_tRNA	tRNA
237	4W2H_CY	4W2H_CY	Escherichia_coli	E-site_tRNA_Acceptor_Stem	tRNA
238	4V5S_CW	4V5S_CW	Escherichia_coli	E-SITE_TRNA_PHE_OR_P-SITE_TRNA_PHE	tRNA
239	7N1P_Dt	6ZTO_AX, 7S1K_A, 7S1G_A, 7PJU_w, 7PJZ_w, 7PJX_w, 7AC7_7, 7ABZ_7, 7N31_Dt, 7N1P_Dt	Aeropyrum_pernix, Arabidopsis_thaliana, Bacillus_virus_phi29, Biggievirus_Mos11, Bos_taurus, Brome_mosaic_virus, Burkholderia_sp, Candida_albicans, Candida_tropicalis, Carnobacterium_antarcticum, Chaetomium_thermophilum, Dengue_virus_2, Donggang_virus, Encephalitozoon_cuniculi, Encephalomyocarditis_virus, Enterococcus_faecalis, Escherichia_coli, Escherichia_phage_T7, Escherichia_virus, Foot_and_m…	tRNA, tRNA-Phe, tRNA(PHE), P-site_fMet-Phe-tRNA(Phe), Phe-NH-tRNA(Phe)_A-site	tRNA, undefined
240	4V5J_AW	4V5J_AW, 7LH5_AY	Aeropyrum_pernix, Arabidopsis_thaliana, Bacillus_virus_phi29, Biggievirus_Mos11, Bos_taurus, Brome_mosaic_virus, Burkholderia_sp, Candida_albicans, Candida_tropicalis, Carnobacterium_antarcticum, Chaetomium_thermophilum, Dengue_virus_2, Donggang_virus, Encephalitozoon_cuniculi, Encephalomyocarditis_virus, Enterococcus_faecalis, Escherichia_coli, Escherichia_phage_T7, Escherichia_virus, Foot_and_m…	E-SITE_TRNA_PHE_OR_P-SITE_TRNA_PHE_(UNMODIFIED_BASES), E-Site_tRNA_Phe_and_A-site_tRNA_Phe	tRNA
241	4V51_AY	4V51_AY	Escherichia_coli	E-SITE_TRNA_PHE_OR_A-SITE_TRNA_PHE_(UNMODIFIED_BASES)	tRNA
242	7RQ9_2y	6Y4B_F, 7RQ9_2w, 7RQ9_1y, 7RQ9_2y, 7RQ8_2w, 7RQ8_1y, 7RQ8_2y, 7LH5_AW, 7LH5_CW	Aeropyrum_pernix, Arabidopsis_thaliana, Bacillus_virus_phi29, Biggievirus_Mos11, Bos_taurus, Brome_mosaic_virus, Burkholderia_sp, Candida_albicans, Candida_tropicalis, Carnobacterium_antarcticum, Chaetomium_thermophilum, Dengue_virus_2, Donggang_virus, Encephalitozoon_cuniculi, Encephalomyocarditis_virus, Enterococcus_faecalis, Escherichia_coli, Escherichia_phage_T7, Escherichia_virus, Foot_and_m…	RNA_(77-MER), A-site_tRNA, E-site_tRNA, E-Site_tRNA_Phe_and_A-site_tRNA_Phe	tRNA, undefined
243	6X43_R	6X43_R	Escherichia_coli	RNA_(20-mer)	undefined
244	6X4Y_R	6X4Y_R	Escherichia_coli	RNA_(20-mer)	undefined
245	6C6U_R	6C6U_R	Escherichia_coli	RNA_(5-R(*GP*CP*AP*UP*UP*CP*AP*AP*AP*GP*CP*CP*GP*AP*GP*AP*GP*GP*UP*A)-3)	undefined
246	6X2N_R	6X2N_R	Escherichia_coli	RNA_(20-MER)	undefined
247	6X50_R	6X50_R	Escherichia_coli	RNA_(20-mer)	undefined
248	6C6S_R	6C6S_R	Escherichia_coli	RNA_(5-R(*GP*CP*AP*UP*UP*CP*AP*AP*AP*GP*CP*CP*GP*AP*GP*AP*GP*GP*UP*A)-3)	undefined
249	6X2F_R	6X2F_R	Escherichia_coli	RNA_(20-MER)	undefined
250	6X4W_R	6X4W_R	Escherichia_coli	RNA_(20-mer)	undefined
251	6C6T_R	6C6T_R	Escherichia_coli	RNA_(5-R(*GP*CP*AP*UP*UP*CP*AP*AP*AP*GP*CP*CP*GP*AP*GP*AP*GP*GP*UP*A)-3)	undefined
252	6X26_R	6X26_R	Escherichia_coli	RNA_(20-MER)	undefined
253	6P19_R	6P19_R	Escherichia_coli	Transcribed_RNA	undefined
254	5MS0_R	5MS0_R	Escherichia_coli	nascent_RNA	undefined
255	6TQO_R	6TQO_R	Escherichia_coli	rrnGnut_RNA	undefined
256	6TQN_R	6TQN_R	Escherichia_coli	rrnGnut	undefined
257	6XAS_R	6XAS_R	Escherichia_coli	RNA_(60-MER)	undefined
258	364D_C	364D_C	Escherichia_coli	RNA_(5-R(*CP*CP*CP*CP*AP*UP*GP*CP*GP*AP*GP*AP*GP*UP*AP*GP*G_P*GP*AP*AP*CP*UP*GP*CP*CP*AP*GP*GP*CP*AP*U)-3)	undefined
259	357D_C	357D_C	Escherichia_coli	RNA_(5-R(*CP*CP*CP*CP*AP*UP*GP*CP*GP*AP*GP*AP*GP*UP*AP*GP*G_P*GP*AP*AP*CP*UP*_GP*CP*CP*AP*GP*GP*CP*AP*U)-3)	undefined
260	2PXV_B	1CQL_A, 1CQ5_A, 2PXV_B	Escherichia_coli	4.5_S_RNA, SRP_RNA_DOMAIN_IV, SRP_DOMAIN_IV_RNA	undefined
261	3HHZ_R	3HHZ_R	Escherichia_coli	RNA_(45-MER)	undefined
262	3ZLA_J	3ZLA_J	Escherichia_coli	-	undefined
263	3ZLA_I	3ZLA_I	Escherichia_coli	-	undefined
264	5UKB_R	5UKB_R	Escherichia_coli	RNA_(45-MER)	undefined
265	4V4W_AV	1MJ1_D, 1ML5_B, 1ZO3_B, 3DEG_A, 4V4V_AU, 4V49_AW, 4V4W_AU, 1MJ1_C, 4V4V_AV, 4V4S_AV, 4V65_AE, 4V49_AV, 4V66_AE, 4V4V_AW, 1ZO1_F, 1ZO3_A, 4V4T_AW, 4V4R_AW, 4V4T_AV, 4V65_AP, 4V66_AA, 4V4W_AW, 4V66_AP, 4V65_AA, 4V4W_AV, 4V4S_AW, 4V4R_AV	Escherichia_coli	E-site_tRNA_(Phe), P-site_tRNA_(Phe), A/L-tRNA, T-RNA(PHE), tRNA, tRNA-Phe, P_and_E-site_tRNAs, Phe-tRNA, P/I-site_tRNA	tRNA
266	4V48_A6	4V48_A6	Escherichia_coli	tRNA-PHE	tRNA
267	3EP2_Y	3EP2_Y	Escherichia_coli	tRNA	tRNA
268	3EQ4_Y	3EQ4_Y	Escherichia_coli	tRNA	tRNA
269	3EQ3_Y	3EQ3_Y	Escherichia_coli	tRNA	tRNA
270	3EP2_D	3EP2_D	Escherichia_coli	Fragment_H95_of_the_23S_rRNA	undefined
271	3EQ3_D	3EQ3_D	Escherichia_coli	Fragment_H95_of_the_23S_rRNA	undefined
272	5NQI_A	5NQI_A	Escherichia_coli	E.Coli_27-mer_SRL_RNA	undefined
273	1EG0_M	1EG0_M	Escherichia_coli	HELIX_95_OF_23S_RRNA	undefined
274	3DEG_I	4NXH_A, 4Y27_A, 3DEG_I, 7JJF_A	Escherichia_coli	27-mer_23S_Sarcin-Ricil_Loop, 50S_RNA_helix_95, 23S_ribosomal_RNA_Sarcin_Ricin_Loop, RNA/DNA_(27-mer)	undefined
275	3EQ4_D	3EQ4_D	Escherichia_coli	Fragment_H95_of_the_23S_rRNA	undefined
276	5MRX_A	5MRX_A	Escherichia_coli	RNA_(27-MER)	undefined
277	3S8U_A	3S8U_A	Escherichia_coli	Ecoli_23_S_rRNA_Sarcin_Ricin_loop	undefined
278	3EQ4_B	3EQ4_B	Escherichia_coli	Fragment_H43-44_of_the_23S_rRNA	undefined
279	3DEG_G	3J0D_A, 1HC8_C, 6PRV_A, 3DEG_G, 2JQ7_B, 6PRV_B, 1HC8_D, 6PRV_C, 6PRV_D	Escherichia_coli	ribosomal_23S_RNA, 23S_rRNA, 58_NUCLEOTIDE_RIBOSOMAL_23S_RNA_DOMAIN, RIBOSOMAL_RNA, 50S_RNA_helix_42-44	Bacterial large subunit ribosomal RNA
280	1EG0_L	1EG0_L	Escherichia_coli	FRAGMENT_OF_23S_RRNA	Bacterial large subunit ribosomal RNA
281	3EQ3_B	3EQ3_B	Escherichia_coli	Fragment_H43-44_of_the_23S_rRNA	undefined
282	3EP2_B	3EP2_B	Escherichia_coli	Fragment_H43-44_of_the_23S_rRNA	undefined
283	3J0D_B	3J0E_A, 3J0D_B	Escherichia_coli	ribosomal_23S_RNA	undefined
284	1MJ1_R	1MJ1_R	Escherichia_coli	helix_69_of_23S_rRNA	undefined
285	1QZC_B	1QZC_B	Escherichia_coli	23S_rRNA	undefined
286	3J2C_M	3J2C_M	Escherichia_coli	16S_rRNA_head_domain	Bacterial small subunit ribosomal RNA
287	3J2C_N	3J2C_N	Escherichia_coli	16S_rRNA_body_domain	Bacterial small subunit ribosomal RNA
288	3J2C_O	3J2C_O	Escherichia_coli	16S_rRNA_body_domain	Bacterial small subunit ribosomal RNA
289	3J46_1	3J45_1, 3J46_1	Escherichia_coli	23S_ribosomal_RNA	undefined
290	3J46_2	3J46_2, 3J45_2	Escherichia_coli	23S_ribosomal_RNA	undefined
291	3J45_4	3J45_4	Escherichia_coli	23S_ribosomal_RNA	undefined
292	3J46_4	3J46_4, 3J45_5	Escherichia_coli	23S_ribosomal_RNA	Bacterial large subunit ribosomal RNA
293	1QF6_B	6GSJ_3L, 4V9J_AW, 6GSK_1K, 4V9J_CW, 5KCS_1x, 4V9M_AW, 1QF6_B, 6GSJ_1K, 4V7B_AW, 6Q97_8, 4W29_AW, 4V9L_AW, 6GSJ_1L, 6GSK_1L, 4V9K_CW, 3J46_p, 4V9K_AW, 6GSJ_3K, 5L3P_y, 6GSK_3K, 6OM6_5, 4V9M_CW, 4V9L_CW, 6Q97_7, 6GSK_3L, 5O2R_x, 4W29_CW, 7F36_E, 7F36_G, 7F36_H	Aeropyrum_pernix, Arabidopsis_thaliana, Bacillus_virus_phi29, Biggievirus_Mos11, Bos_taurus, Brome_mosaic_virus, Burkholderia_sp, Candida_albicans, Candida_tropicalis, Carnobacterium_antarcticum, Chaetomium_thermophilum, Dengue_virus_2, Donggang_virus, Encephalitozoon_cuniculi, Encephalomyocarditis_virus, Enterococcus_faecalis, Escherichia_coli, Escherichia_phage_T7, Escherichia_virus, Foot_and_m…	THREONINE_TRNA, deacylated_A/R-tRNA, RNA_(76-MER), tRNA(gly), tRNA, tRNA-Val, P-site_Ile-tRNA, P-tRNA, formyl-methionine_specific_initiator_transfer_RNA, tRNA-Met, transfer_RNA, tRNAThr, P-site_tRNA	tRNA, undefined
294	3J46_3	3J46_3	Escherichia_coli	23S_ribosomal_RNA	undefined
295	3J5S_B	3J5S_B	Escherichia_coli	16S_ribosomal_RNA	Bacterial small subunit ribosomal RNA
296	3J5S_A	3J5S_A	Escherichia_coli	23S_ribosomal_RNA	Bacterial large subunit ribosomal RNA
297	7ACJ_4	6Q98_4, 7ACR_4, 7ACJ_4	Aeropyrum_pernix, Arabidopsis_thaliana, Bacillus_virus_phi29, Biggievirus_Mos11, Bos_taurus, Brome_mosaic_virus, Burkholderia_sp, Candida_albicans, Candida_tropicalis, Carnobacterium_antarcticum, Chaetomium_thermophilum, Dengue_virus_2, Donggang_virus, Encephalitozoon_cuniculi, Encephalomyocarditis_virus, Enterococcus_faecalis, Escherichia_coli, Escherichia_phage_T7, Escherichia_virus, Foot_and_m…	transfer-messanger_RNA_(tmRNA), transfer-messenger_RNA_(tmRNA)	transfer-messenger RNA
298	6Q97_4	6Q97_4	Escherichia_coli	transfer-messenger_RNA_(tmRNA)	transfer-messenger RNA
299	4V6T_AV	4V6T_AV	Escherichia_coli	full_length_transfer_messenger_RNA_(tmRNA)	transfer-messenger RNA
300	3IZ4_A	3IZ4_A	Escherichia_coli	Modified_E._coli_transfer-messenger_RNA	transfer-messenger RNA
301	6Q9A_4	6Q9A_4	Escherichia_coli	tmRNA	transfer-messenger RNA
302	3IZZ_A	3IZZ_A	Escherichia_coli	Helix_5	undefined
303	3IZZ_D	3IZZ_D	Escherichia_coli	Helix_18_(Small_Subunit)	undefined
304	1MVR_B	1MVR_B	Escherichia_coli	Helix_44_of_16S_rRNA	Bacterial small subunit ribosomal RNA
305	3IZZ_E	3IZZ_E	Escherichia_coli	Helix_44_(Small_Subunit)	Bacterial small subunit ribosomal RNA
306	3IZZ_B	3IZZ_B	Escherichia_coli	Helix_69	undefined
307	4V6S_BB	4V6S_BB	Escherichia_coli	mRNA	undefined
308	4V6R_AC	4V6R_AC	Escherichia_coli	mRNA	undefined
309	4V6N_BC	4V6N_BC	Escherichia_coli	mRNA	undefined
310	4V6P_AC	4V6P_AC	Escherichia_coli	mRNA	undefined
311	4V6V_A2	4V6V_A2	Escherichia_coli	mRNA	undefined
312	4V6O_AC	4V6O_AC	Escherichia_coli	mRNA	undefined
313	4V6Q_AC	4V6Q_AC	Escherichia_coli	mRNA	undefined
314	3JA1_S1	3JA1_S1	Escherichia_coli	mRNA	undefined
315	3JCJ_4	3JCJ_4	Escherichia_coli	messenger_RNA	undefined
316	6I0Y_V	5VPP_XV, 6SZS_x, 6ENF_x, 3JBV_W, 5NP6_B, 6ENU_x, 4V5H_AV, 4V6M_AV, 6O3M_QV, 6NWY_QV, 5VPP_QV, 6NWY_XV, 6ENJ_x, 5MGP_x, 6NUO_QV, 4UY8_V, 6ENJ_9, 6I0Y_V, 6O3M_XV, 3JBU_v, 7ST6_5, 7ST2_5, 7SSO_5, 7SSN_5, 7SSL_5, 7SSD_5, 7CPJ_9, 7P3K_V, 7OJ0_V, 7OIZ_V, 7O1C_B8, 7O1A_B8, 7O19_B8, 7LV0_5, 7K55_5, 7K54_5, 7K52_5, 7K51_5, 7K50_7	Aeropyrum_pernix, Arabidopsis_thaliana, Bacillus_virus_phi29, Biggievirus_Mos11, Bos_taurus, Brome_mosaic_virus, Burkholderia_sp, Candida_albicans, Candida_tropicalis, Carnobacterium_antarcticum, Chaetomium_thermophilum, Dengue_virus_2, Donggang_virus, Encephalitozoon_cuniculi, Encephalomyocarditis_virus, Enterococcus_faecalis, Escherichia_coli, Escherichia_phage_T7, Escherichia_virus, Foot_and_m…	P-site_tRNA_SufA6, P-SITE_TRNA, tRNA, P-site_tRNA-Gly, proline_tRNA, RNA_(75-MER), Proline_tRNA, P-site_tRNA-Pro(CGG), FtsQ_nascent_chain, -, P-site_tRNA, P/P_tRNA, glycine-tRNA, tRNA_Pro, P-site_tRNA-Pro, E-site_tRNA-Pro, P-site_ASLPro, tRNAPro	tRNA, undefined
317	6NUO_XV	6NUO_XV, 7SSW_5, 7SS9_5, 7K53_7	Aeropyrum_pernix, Arabidopsis_thaliana, Bacillus_virus_phi29, Biggievirus_Mos11, Bos_taurus, Brome_mosaic_virus, Burkholderia_sp, Candida_albicans, Candida_tropicalis, Carnobacterium_antarcticum, Chaetomium_thermophilum, Dengue_virus_2, Donggang_virus, Encephalitozoon_cuniculi, Encephalomyocarditis_virus, Enterococcus_faecalis, Escherichia_coli, Escherichia_phage_T7, Escherichia_virus, Foot_and_m…	tRNA_Pro, P-site_tRNA-Pro, tRNAPro	tRNA, undefined
318	6K0B_U	4WU1_2K, 4WRA_1L, 4WR6_1K, 4WR6_1L, 4WZD_2L, 4WQ1_1K, 4WZD_3K, 4WRA_3L, 6N1D_BATN, 4WU1_2L, 4WZD_3L, 4WQ1_3L, 6K0B_U, 4WR6_3L, 4WR6_3K, 4WQ1_1L, 4WZD_2K, 6K0B_V, 4WU1_3L, 4WQ1_3K, 4WRA_3K, 4WRA_1K, 4WU1_3K	Escherichia_coli	A_tRNA, tRNA, tRNA-Tyr	tRNA
319	4XJN_N	4XJN_N	Escherichia_coli	RNA_(78-MER)	undefined
320	4Y1M_B	4Y1M_B	Escherichia_coli	E._coli_yybP-ykoY_riboswitch	undefined
321	4Y1M_A	4Y1M_A	Escherichia_coli	E._coli_yybP-ykoY_riboswitch	undefined
322	4V5Q_CY	4V5Q_CY	Escherichia_coli	A-SITE_TRNA_G24A_TRP-TRNA_TRP	tRNA
323	4V5P_CY	4V5P_CY	Escherichia_coli	A-SITE_TRNA_A9C_TRP-TRNA_TRP	tRNA
324	4V5Q_AY	4V5Q_AY	Escherichia_coli	A-SITE_TRNA_G24A_TRP-TRNA_TRP	tRNA
325	4V5R_AY	4V5R_AY	Escherichia_coli	A-SITE_TRNA_TRP-TRNA_TRP	tRNA
326	4V5P_AY	4V5P_AY	Escherichia_coli	A-SITE_TRNA_A9C_TRP-TRNA_TRP	tRNA
327	4V5S_CY	4V5S_CY	Escherichia_coli	A-SITE_TRNA_G24A_TRP-TRNA_TRP	tRNA
328	4V5R_CY	4V5R_CY	Escherichia_coli	A-SITE_TRNA_TRP-TRNA_TRP	tRNA
329	4V6O_AB	4V6P_AB, 4V6R_AB, 4V6N_BB, 4YCP_B, 4V6O_AB, 4V6Q_AB	Escherichia_coli	A_site_tRNA, tRNATrp	tRNA
330	4V5L_AY	4V5L_AY	Escherichia_coli	A-SITE_TRNA_G24A_TRP-TRNA_TRP	tRNA
331	4V5S_AY	4V5S_AY	Escherichia_coli	A-SITE_TRNA_G24A_TRP-TRNA_TRP	tRNA
332	486D_A	486D_A	Escherichia_coli	P-SITE_TRNA_OF_70S_RIBOSOME	tRNA
333	5IB7_4K	5IB7_4K	Escherichia_coli	mRNA	undefined
334	6GSL_4L	6GSL_4L	Escherichia_coli	mRNA	undefined
335	5E7K_4K	5E7K_4K	Escherichia_coli	mRNA	undefined
336	6OTR_XX	6OTR_XX	Escherichia_coli	mRNA	undefined
337	4YPB_QX	4YPB_QX	Escherichia_coli	messenger_RNA	undefined
338	4P70_XX	4P70_XX	Escherichia_coli	mRNA	undefined
339	6BZ6_QX	6BZ6_QX	Escherichia_coli	messenger_RNA	undefined
340	5E81_4L	5E81_4L	Escherichia_coli	mRNA	undefined
341	4V5R_AX	4V5R_AX	Escherichia_coli	MRNA	undefined
342	4W29_CV	4W29_CV	Escherichia_coli	mRNA	undefined
343	5IB8_4L	5IB8_4L	Escherichia_coli	mRNA	undefined
344	7ST2_4	6BU8_V, 7ST2_4	Aeropyrum_pernix, Arabidopsis_thaliana, Bacillus_virus_phi29, Biggievirus_Mos11, Bos_taurus, Brome_mosaic_virus, Burkholderia_sp, Candida_albicans, Candida_tropicalis, Carnobacterium_antarcticum, Chaetomium_thermophilum, Dengue_virus_2, Donggang_virus, Encephalitozoon_cuniculi, Encephalomyocarditis_virus, Enterococcus_faecalis, Escherichia_coli, Escherichia_phage_T7, Escherichia_virus, Foot_and_m…	mRNA	undefined
345	5EL4_4L	5EL4_4L	Escherichia_coli	mRNA	undefined
346	4V8N_AX	4V8N_AX	Escherichia_coli	MRNA	undefined
347	6GSK_4L	6GSK_4L	Escherichia_coli	mRNA	undefined
348	7JT1_4	7JT1_4	Escherichia_coli	mRNA	undefined
349	5IB8_4K	5IB8_4K, 7SS9_4	Aeropyrum_pernix, Arabidopsis_thaliana, Bacillus_virus_phi29, Biggievirus_Mos11, Bos_taurus, Brome_mosaic_virus, Burkholderia_sp, Candida_albicans, Candida_tropicalis, Carnobacterium_antarcticum, Chaetomium_thermophilum, Dengue_virus_2, Donggang_virus, Encephalitozoon_cuniculi, Encephalomyocarditis_virus, Enterococcus_faecalis, Escherichia_coli, Escherichia_phage_T7, Escherichia_virus, Foot_and_m…	mRNA	undefined
350	6OXA_XX	6OXA_XX	Escherichia_coli	mRNA	undefined
351	6BZ8_QX	6BZ8_QX	Escherichia_coli	messenger_RNA	undefined
352	6GSL_4K	6GSL_4K	Escherichia_coli	mRNA	undefined
353	4V5P_AX	4V5P_AX	Escherichia_coli	MRNA	undefined
354	6OXA_QX	6OXA_QX	Escherichia_coli	mRNA	undefined
355	6OXI_QX	6OXI_QX	Escherichia_coli	mRNA	undefined
356	4V5P_CX	4V5P_CX	Escherichia_coli	MRNA	undefined
357	5UYK_V	5UYK_V, 7PJU_z, 7PJW_z, 7PJT_z, 7PJS_z	Aeropyrum_pernix, Arabidopsis_thaliana, Bacillus_virus_phi29, Biggievirus_Mos11, Bos_taurus, Brome_mosaic_virus, Burkholderia_sp, Candida_albicans, Candida_tropicalis, Carnobacterium_antarcticum, Chaetomium_thermophilum, Dengue_virus_2, Donggang_virus, Encephalitozoon_cuniculi, Encephalomyocarditis_virus, Enterococcus_faecalis, Escherichia_coli, Escherichia_phage_T7, Escherichia_virus, Foot_and_m…	mRNA	undefined
358	6BUW_XX	6BUW_XX	Escherichia_coli	messenger_RNA	undefined
359	5KPV_29	5KPV_29, 7PJX_z, 7PJV_z	Aeropyrum_pernix, Arabidopsis_thaliana, Bacillus_virus_phi29, Biggievirus_Mos11, Bos_taurus, Brome_mosaic_virus, Burkholderia_sp, Candida_albicans, Candida_tropicalis, Carnobacterium_antarcticum, Chaetomium_thermophilum, Dengue_virus_2, Donggang_virus, Encephalitozoon_cuniculi, Encephalomyocarditis_virus, Enterococcus_faecalis, Escherichia_coli, Escherichia_phage_T7, Escherichia_virus, Foot_and_m…	mRNA	undefined
360	7ST6_4	5KPX_29, 7ST6_4, 7SSO_4, 7SSN_4, 7SSL_4, 7PJZ_z, 7PJY_z	Aeropyrum_pernix, Arabidopsis_thaliana, Bacillus_virus_phi29, Biggievirus_Mos11, Bos_taurus, Brome_mosaic_virus, Burkholderia_sp, Candida_albicans, Candida_tropicalis, Carnobacterium_antarcticum, Chaetomium_thermophilum, Dengue_virus_2, Donggang_virus, Encephalitozoon_cuniculi, Encephalomyocarditis_virus, Enterococcus_faecalis, Escherichia_coli, Escherichia_phage_T7, Escherichia_virus, Foot_and_m…	mRNA	undefined
361	6C5L_AX	6C5L_AX	Escherichia_coli	mRNA	undefined
362	6OTR_QX	6OTR_QX	Escherichia_coli	mRNA	undefined
363	5EL7_4L	5EL7_4L, 7SSW_4	Aeropyrum_pernix, Arabidopsis_thaliana, Bacillus_virus_phi29, Biggievirus_Mos11, Bos_taurus, Brome_mosaic_virus, Burkholderia_sp, Candida_albicans, Candida_tropicalis, Carnobacterium_antarcticum, Chaetomium_thermophilum, Dengue_virus_2, Donggang_virus, Encephalitozoon_cuniculi, Encephalomyocarditis_virus, Enterococcus_faecalis, Escherichia_coli, Escherichia_phage_T7, Escherichia_virus, Foot_and_m…	mRNA	undefined
364	6QNQ_4K	6QNQ_4K	Escherichia_coli	mRNA	undefined
365	7JT2_4	7JT2_4	Escherichia_coli	mRNA	undefined
366	4YPB_XX	4YPB_XX	Escherichia_coli	messenger_RNA	undefined
367	7JT3_4	7JT3_4	Escherichia_coli	mRNA	undefined
368	6GSK_4K	6GSK_4K	Escherichia_coli	mRNA	undefined
369	6BZ6_XX	6BZ6_XX	Escherichia_coli	messenger_RNA	undefined
370	4V5S_CX	4V5S_CX	Escherichia_coli	MRNA	undefined
371	5EL6_4L	5EL6_4L	Escherichia_coli	mRNA	undefined
372	4V5Q_CX	4V5Q_CX	Escherichia_coli	MRNA	undefined
373	6C5L_CX	6C5L_CX	Escherichia_coli	mRNA	undefined
374	5E7K_4L	5E7K_4L	Escherichia_coli	mRNA	undefined
375	5IBB_4K	5IBB_4K	Escherichia_coli	mRNA	undefined
376	5E81_4K	5E81_4K	Escherichia_coli	mRNA	undefined
377	4P70_QX	4P70_QX	Escherichia_coli	mRNA	undefined
378	6BZ7_XX	6BZ7_XX	Escherichia_coli	messenger_RNA	undefined
379	6NDK_XX	6NDK_XX	Escherichia_coli	mRNA	undefined
380	6BUW_QX	6BUW_QX	Escherichia_coli	messenger_RNA	undefined
381	4YZV_XX	4YZV_XX	Escherichia_coli	messenger_RNA	undefined
382	5EL5_4K	5EL5_4K	Escherichia_coli	mRNA	undefined
383	4V5S_AX	4V5S_AX	Escherichia_coli	MRNA	undefined
384	6OXI_XX	6OXI_XX	Escherichia_coli	mRNA	undefined
385	6BZ8_XX	6BZ8_XX	Escherichia_coli	messenger_RNA	undefined
386	5IBB_4L	5IBB_4L	Escherichia_coli	mRNA	undefined
387	6NDK_QX	6NDK_QX	Escherichia_coli	mRNA	undefined
388	4W29_AV	4W29_AV	Escherichia_coli	mRNA	undefined
389	5KPW_29	5KPW_29	Escherichia_coli	mRNA	undefined
390	6GSJ_4L	6GSJ_4L	Escherichia_coli	RNA_(27-MER)	undefined
391	4V5R_CX	4V5R_CX	Escherichia_coli	MRNA	undefined
392	5CZP_XX	5CZP_XX	Escherichia_coli	mRNA	undefined
393	5EL5_4L	5EL5_4L	Escherichia_coli	mRNA	undefined
394	5EL6_4K	5EL6_4K	Escherichia_coli	mRNA	undefined
395	5CZP_QX	5CZP_QX	Escherichia_coli	mRNA	undefined
396	5EL4_4K	5EL4_4K	Escherichia_coli	mRNA	undefined
397	5EL7_4K	5EL7_4K	Escherichia_coli	mRNA	undefined
398	4W4G_QX	4W4G_QX	Escherichia_coli	messenger_RNA	undefined
399	4V5Q_AX	4V5Q_AX	Escherichia_coli	MRNA	undefined
400	6GSJ_4K	6GSJ_4K	Escherichia_coli	RNA_(27-MER)	undefined
401	5IB7_4L	5IB7_4L	Escherichia_coli	mRNA	undefined
402	6QNQ_4L	6QNQ_4L, 7SSD_4	Aeropyrum_pernix, Arabidopsis_thaliana, Bacillus_virus_phi29, Biggievirus_Mos11, Bos_taurus, Brome_mosaic_virus, Burkholderia_sp, Candida_albicans, Candida_tropicalis, Carnobacterium_antarcticum, Chaetomium_thermophilum, Dengue_virus_2, Donggang_virus, Encephalitozoon_cuniculi, Encephalomyocarditis_virus, Enterococcus_faecalis, Escherichia_coli, Escherichia_phage_T7, Escherichia_virus, Foot_and_m…	mRNA	undefined
403	4V8N_CX	4V8N_CX	Escherichia_coli	MRNA	undefined
404	4W4G_XX	4W4G_XX	Escherichia_coli	messenger_RNA	undefined
405	6BZ7_QX	6BZ7_QX	Escherichia_coli	messenger_RNA	undefined
406	4YZV_QX	4YZV_QX	Escherichia_coli	messenger_RNA	undefined
407	4U7U_X	4U7U_X, 4U7U_L	Escherichia_coli	crRNA	undefined
408	4CXH_x	4CXH_x	Escherichia_coli	MESSENGER_RNA	undefined
409	4CXG_x	4CXG_x	Escherichia_coli	MESSENGER_RNA	undefined
410	4UJE_AX	4UJE_AX	Escherichia_coli	Messenger_RNA	undefined
411	5ON2_B	5OMW_E, 4AS1_B, 5ON2_B, 4CQN_E, 4AQ7_B, 4ARI_B, 4CQN_B, 3ZGZ_E, 3ZJV_B, 4ARC_B, 4AQ7_E, 5ONH_B, 5ON3_E, 3ZJT_B, 5ON2_E, 5OMW_B, 5ONH_E, 3ZGZ_B	Escherichia_coli	TRNA-LEU_UAA_ISOACCEPTOR, L-leucyl-tRNA, TRNA-LEU5_(UAA_ISOACCEPTOR), E._COLI_TRNALEU_UAA_ISOACCEPTOR, TRNALEU5_UAA_ISOACCEPTOR, tRNA(leu), L-leucyl-tRNA(Leu), TRNA-LEU5_(UAA_ISOACEPTOR), ESCHERICHIA_COLI_TRNA-LEU_UAA_ISOACCEPTOR	tRNA
412	3ZJU_B	3ZJU_B, 7LH5_CY	Aeropyrum_pernix, Arabidopsis_thaliana, Bacillus_virus_phi29, Biggievirus_Mos11, Bos_taurus, Brome_mosaic_virus, Burkholderia_sp, Candida_albicans, Candida_tropicalis, Carnobacterium_antarcticum, Chaetomium_thermophilum, Dengue_virus_2, Donggang_virus, Encephalitozoon_cuniculi, Encephalomyocarditis_virus, Enterococcus_faecalis, Escherichia_coli, Escherichia_phage_T7, Escherichia_virus, Foot_and_m…	TRNALEU5_UAA_ISOACCEPTOR, E-Site_tRNA_Phe_and_A-site_tRNA_Phe	tRNA
413	5ON3_B	5ON3_B	Escherichia_coli	tRNA(leu)	tRNA
414	3ZN8_G	3ZN8_G	Escherichia_coli	4.5_S_RNA	Bacterial small signal recognition particle RNA
415	5AKA_7	5AKA_7	Escherichia_coli	4.5S_ribosomal_RNA	Bacterial small signal recognition particle RNA
416	2XKV_B	5NCO_1, 5GAG_1, 5GAD_1, 5GAF_1, 2XKV_B, 5GAH_1	Escherichia_coli	ESRP_4.5S_RNA, 4.5S_SRP_RNA_(Ffs), SRP_4.5S_RNA, 4.5S_RNA	Bacterial small signal recognition particle RNA
417	2IY3_B	2IY3_B	Escherichia_coli	4.5S_RNA	Bacterial small signal recognition particle RNA
418	2VAZ_A	2VAZ_A	Escherichia_coli	RPSO_MRNA_OPERATOR	Ribosomal S15 leader
419	3MOJ_A	3MOJ_A	Escherichia_coli	RNA_(69-MER)	Bacterial large subunit ribosomal RNA
420	4V5V_BX	4V5V_BX	Escherichia_coli	-	undefined
421	5FVC_K	5FVC_K	Escherichia_coli	-	undefined
422	2YHM_K	2YHM_K	Escherichia_coli	-	undefined
423	4V5V_BR	4V5V_BR	Escherichia_coli	-	undefined
424	4V5V_AK	4V5V_AK	Escherichia_coli	-	undefined
425	4V5V_AM	4V5V_AM	Escherichia_coli	-	undefined
426	4V7M_AW	1GTS_B, 4V7L_AW, 4JYZ_B, 4V7L_AY, 4V7L_CY, 5NWY_M, 1QTQ_B, 1QRS_B, 4V7M_AW, 4V7L_CW, 4V7M_CW, 1QRU_B, 1QRT_B	Escherichia_coli	RNA_(72-MER), Gln-tRNA, tRNA-Gln, TRNAGLN, TRNAGLN2, RNA_(TRNA_GLN_II_)	tRNA
427	4C7O_E	4C7O_E	Escherichia_coli	SRP_RNA	undefined
428	5HR6_C	5HR6_C	Escherichia_coli	tRNA_Glu	tRNA
429	5HR7_C	5HR7_C, 5HR7_D	Escherichia_coli	tRNA_Glu	tRNA
430	5HR6_D	5HR6_D	Escherichia_coli	tRNA_Glu	tRNA
431	7EQJ_A	4V79_A1, 4V75_A1, 6OPE_XY, 6CAE_2w, 6OJ2_QY, 6OJ2_XW, 6OF1_1y, 6BY1_AV, 5IBB_1K, 5IBB_3L, 6OF6_QY, 6BY1_AY, 6BY1_AW, 6OJ2_QW, 6OPE_QY, 6OF1_2y, 6Q9A_7, 6OF6_XW, 6CAE_1w, 6CAE_2y, 4V71_A1, 6ND6_2y, 4V72_A1, 4V76_A1, 6ORD_QY, 5JU8_AY, 4V77_A1, 4V6Z_A1, 6OF6_XY, 6ORD_XY, 4V6Y_A1, 4V7A_A1, 5JTE_AY, 6ND6_1w, 6OF6_QW, 6N1D_BPTN, 5IBB_3K, 6OF1_2w, 4V78_A1, 6BY1_BW, 6OJ2_XY, 6O97_1y, 7K00_Y, 6BY1_BV, 6ND…	Aeropyrum_pernix, Arabidopsis_thaliana, Bacillus_virus_phi29, Biggievirus_Mos11, Bos_taurus, Brome_mosaic_virus, Burkholderia_sp, Candida_albicans, Candida_tropicalis, Carnobacterium_antarcticum, Chaetomium_thermophilum, Dengue_virus_2, Donggang_virus, Encephalitozoon_cuniculi, Encephalomyocarditis_virus, Enterococcus_faecalis, Escherichia_coli, Escherichia_phage_T7, Escherichia_virus, Foot_and_m…	A-site_tRNAAla(GGC), RNA_(76-MER), fMet-Val-tRNA-Val, E-site_tRNAAla(GGC), A-site_tRNA-val, P-tRNA, E-site_tRNA, A-site_and_E-site_tRNAs, E-site_tRNA_Valine, E-site_val_tRNA_(76-MER), P-site_tRNA, tRNAVal, A-site_tRNAAla(GGC)_U32-A38, Valine-specific_transfer_RNA, 76-MER	tRNA, undefined
432	7EQJ_B	4W29_AX, 7EQJ_B, 7D6Z_2	Aeropyrum_pernix, Arabidopsis_thaliana, Bacillus_virus_phi29, Biggievirus_Mos11, Bos_taurus, Brome_mosaic_virus, Burkholderia_sp, Candida_albicans, Candida_tropicalis, Carnobacterium_antarcticum, Chaetomium_thermophilum, Dengue_virus_2, Donggang_virus, Encephalitozoon_cuniculi, Encephalomyocarditis_virus, Enterococcus_faecalis, Escherichia_coli, Escherichia_phage_T7, Escherichia_virus, Foot_and_m…	RNA_(76-MER), E-site_tRNA, tRNA	tRNA
433	4W29_CX	4W29_CX	Escherichia_coli	tRNA	tRNA
434	7N1P_Pt	5EL5_1K, 5IB7_1K, 5E7K_3L, 5IB7_1L, 5EL7_1L, 5EL4_1K, 5E7K_3K, 5IB7_3L, 5IB8_3K, 5EL4_3K, 5EL7_3K, 5EL4_1L, 5EL6_1L, 5EL7_3L, 5EL4_3L, 5EL6_3K, 5EL7_1K, 5E7K_1K, 5EL6_1K, 5UYQ_Y, 5JTE_AW, 5IB7_3K, 5E81_1K, 5UYN_Y, 5EL5_3K, 5UYP_Y, 5EL6_3L, 5IB8_1K, 5EL5_3L, 5IB8_3L, 5E7K_1L, 5E81_1L, 7P7T_C, 7N31_Pt, 7N30_Pt, 7N2V_Pt, 7N2V_Dt, 7N2U_Pt, 7N2C_Pt, 7N1P_Pt, 7D6Z_4	Aeropyrum_pernix, Arabidopsis_thaliana, Bacillus_virus_phi29, Biggievirus_Mos11, Bos_taurus, Brome_mosaic_virus, Burkholderia_sp, Candida_albicans, Candida_tropicalis, Carnobacterium_antarcticum, Chaetomium_thermophilum, Dengue_virus_2, Donggang_virus, Encephalitozoon_cuniculi, Encephalomyocarditis_virus, Enterococcus_faecalis, Escherichia_coli, Escherichia_phage_T7, Escherichia_virus, Foot_and_m…	tRNA, Chains:_Pt, tRNALys, tRNA-Lys, A-site_Lysine_tRNA_Lysine, A-site_tRNA	tRNA
435	5EL5_1L	5EL5_1L, 7D80_Z	Aeropyrum_pernix, Arabidopsis_thaliana, Bacillus_virus_phi29, Biggievirus_Mos11, Bos_taurus, Brome_mosaic_virus, Burkholderia_sp, Candida_albicans, Candida_tropicalis, Carnobacterium_antarcticum, Chaetomium_thermophilum, Dengue_virus_2, Donggang_virus, Encephalitozoon_cuniculi, Encephalomyocarditis_virus, Enterococcus_faecalis, Escherichia_coli, Escherichia_phage_T7, Escherichia_virus, Foot_and_m…	tRNALys, A-site_tRNA	tRNA
436	5VT0_R	5VT0_R	Escherichia_coli	Escherichia_coli_6S_RNA_derivative_(112-MER)	6S / SsrS RNA
437	5WQ1_A	5WQ1_A	Escherichia_coli	DsrA-SL1	undefined
438	3BO1_D	3BO1_D, 3BO0_D	Escherichia_coli	23S_RIBOSOMAL_RNA	undefined
439	3BO0_E	3BO0_E, 3BO1_E	Escherichia_coli	23S_RIBOSOMAL_RNA	undefined
440	3BO1_G	3BO1_G, 3BO0_G	Escherichia_coli	23S_RIBOSOMAL_RNA	undefined
441	7DMQ_C	7DMQ_C	Escherichia_coli	Anti-tag_target_RNA	undefined
442	7K00_X	7K00_X	Escherichia_coli	mRNA	undefined
443	28SR_A	28SP_A, 28SR_A	Escherichia_coli	CONSERVED_MOTIF_IN_SRP_RNA, SRP_DOMAIN_IV	undefined
444	2J28_8	2J28_8	Escherichia_coli	4.5S_SIGNAL_RECOGNITION_PARTICLE_RNA	Bacterial small signal recognition particle RNA
445	4V8B_AB	6D90_3, 6D9J_3, 4WSM_1L, 4WSM_3L, 6HA1_x, 4V8B_CB, 4WSM_1K, 6HA8_x, 4V8B_AB, 4WSM_3K, 4WSM_2L, 5KCR_1x, 4WSM_2K, 7NSP_8, 7NSQ_8, 7NSO_8	Aeropyrum_pernix, Arabidopsis_thaliana, Bacillus_virus_phi29, Biggievirus_Mos11, Bos_taurus, Brome_mosaic_virus, Burkholderia_sp, Candida_albicans, Candida_tropicalis, Carnobacterium_antarcticum, Chaetomium_thermophilum, Dengue_virus_2, Donggang_virus, Encephalitozoon_cuniculi, Encephalomyocarditis_virus, Enterococcus_faecalis, Escherichia_coli, Escherichia_phage_T7, Escherichia_virus, Foot_and_m…	tRNA-Leu, P-tRNA, TRNA-LEU, PtRNA_(Leu), P-site_tRNA, P-tRNA(Leu), P-tRNA_(leu), PtRNA-Leu	tRNA
446	6UGG_A	1EFW_C, 5JU8_AX, 5JTE_AX, 6UGG_A, 1EFW_D, 1C0A_B, 7D80_y	Aeropyrum_pernix, Arabidopsis_thaliana, Bacillus_virus_phi29, Biggievirus_Mos11, Bos_taurus, Brome_mosaic_virus, Burkholderia_sp, Candida_albicans, Candida_tropicalis, Carnobacterium_antarcticum, Chaetomium_thermophilum, Dengue_virus_2, Donggang_virus, Encephalitozoon_cuniculi, Encephalomyocarditis_virus, Enterococcus_faecalis, Escherichia_coli, Escherichia_phage_T7, Escherichia_virus, Foot_and_m…	tRNAasp, ASPARTYL-TRNA, P-site_tRNA_Aspartate, ASPARTYL_TRNA, P-site_tRNA	tRNA
447	6UGG_B	6UGG_B, 7D6Z_3	Aeropyrum_pernix, Arabidopsis_thaliana, Bacillus_virus_phi29, Biggievirus_Mos11, Bos_taurus, Brome_mosaic_virus, Burkholderia_sp, Candida_albicans, Candida_tropicalis, Carnobacterium_antarcticum, Chaetomium_thermophilum, Dengue_virus_2, Donggang_virus, Encephalitozoon_cuniculi, Encephalomyocarditis_virus, Enterococcus_faecalis, Escherichia_coli, Escherichia_phage_T7, Escherichia_virus, Foot_and_m…	tRNAasp, P-site_tRNA	tRNA
448	6UF1_C	6UF1_C, 6UEY_C	Escherichia_coli	RNA_(50-MER)	Pistol ribozyme
449	6UF1_A	6UEY_A, 6UF1_A	Escherichia_coli	RNA_(50-MER)	Pistol ribozyme
450	6UGI_A	6UGI_A, 6UGJ_A	Escherichia_coli	tRNA(Asp)_acceptor_stem/T_stem-loop	undefined
451	5LZB_x	5LZC_x, 5LZD_x, 5LZB_x	Escherichia_coli	SECIS_mRNA	undefined
452	5LZE_x	5LZE_x	Escherichia_coli	SECIS_mRNA	undefined
453	5LZA_x	5LZA_x	Escherichia_coli	SECIS_mRNA	undefined
454	5LZF_x	5LZF_x	Escherichia_coli	SECIS_mRNA	undefined
455	5LZB_y	5LZC_y, 5LZB_y, 5LZF_y, 5LZE_y, 5LZD_y	Escherichia_coli	fMetSec-tRNASec, Sec-tRNASec	Selenocysteine transfer RNA
456	5NDJ_Y1	5NDJ_Y1	Escherichia_coli	mRNA	undefined
457	5NDK_Y1	5NDK_Y1	Escherichia_coli	mRNA	undefined
458	5NDK_Y4	5NDK_Y4	Escherichia_coli	mRNA	undefined
459	5NDJ_Y4	5NDJ_Y4	Escherichia_coli	mRNA	undefined
460	5NDI_A	5NDI_A, 5NDI_C, 5NDI_D, 5NDI_B	Escherichia_coli	RNA_(5-R(*UP*UP*UP*GP*CP*AP*GP*GP*AP*CP*GP*AP*CP*CP*UP*GP*(CBV)P*AP*AP*A)-3)	undefined
461	5NP6_A	5NP6_A	Escherichia_coli	mRNA	undefined
462	4NYC_A	4NYG_A, 4NYD_A, 4NYA_B, 4NYA_A, 4NYC_A	Escherichia_coli	thiM_TPP_riboswitch	TPP riboswitch (THI element)
463	7TDA_A	4NYB_A, 7TDC_A, 7TDB_A, 7TDA_A, 7TD7_A	Aeropyrum_pernix, Arabidopsis_thaliana, Bacillus_virus_phi29, Biggievirus_Mos11, Bos_taurus, Brome_mosaic_virus, Burkholderia_sp, Candida_albicans, Candida_tropicalis, Carnobacterium_antarcticum, Chaetomium_thermophilum, Dengue_virus_2, Donggang_virus, Encephalitozoon_cuniculi, Encephalomyocarditis_virus, Enterococcus_faecalis, Escherichia_coli, Escherichia_phage_T7, Escherichia_virus, Foot_and_m…	thiM_TPP_riboswitch_RNA_(80-MER), thiM_riboswitch_RNA_(83-MER), thiM_TPP_riboswitch, thiM_riboswitch_RNA_(78-MER)	TPP riboswitch (THI element)
464	4V4G_BA	4V4G_BA, 4V4G_HA, 4V4G_DA, 4V4G_JA, 4V4A_B9, 4V49_B9, 4V4G_FA	Escherichia_coli	5S_RIBOSOMAL_RNA	5S ribosomal RNA
465	4V4G_HB	4V4G_HB, 4V4G_JB, 4V4G_DB, 4V4G_FB, 4V4G_BB, 4V4A_B0, 4V49_B0	Escherichia_coli	23S_RIBOSOMAL_RNA	Bacterial large subunit ribosomal RNA
466	1ML5_a	1ML5_a	Escherichia_coli	50S_23S_RIBOSOMAL_RNA	Bacterial large subunit ribosomal RNA
467	4V6K_BD	4V6K_BD	Escherichia_coli	mRNA	undefined
468	4V6L_AD	4V6L_AD	Escherichia_coli	mRNA	undefined
469	4V65_AM	4V65_AM	Escherichia_coli	mRNA_model	undefined
470	4V66_AM	4V66_AM	Escherichia_coli	mRNA_model	undefined
471	4V9I_AY	4V9I_AY, 4V9I_CY	Escherichia_coli	A-SITE_tRNA	undefined
472	6HRM_1	6HRM_1	Escherichia_coli	stapled_16S-23S_rRNA	Bacterial large subunit ribosomal RNA, Bacterial small subunit ribosomal RNA
473	6G63_B	6G63_B	Escherichia_coli	RNA_(5'-R(P*AP*AP*AP*AP*AP*AP*AP*AP*AP*AP*AP*AP*UP*UP*UP*UP*UP*UP*UP*UP*UP*UP*U)-3')	undefined
474	6TC3_PTR1	6GSL_1L, 6TC3_PTR1, 6GSL_1K, 6GSL_3K, 6GSL_3L, 6TBV_PTR1, 7NSP_v, 7NSQ_v	Aeropyrum_pernix, Arabidopsis_thaliana, Bacillus_virus_phi29, Biggievirus_Mos11, Bos_taurus, Brome_mosaic_virus, Burkholderia_sp, Candida_albicans, Candida_tropicalis, Carnobacterium_antarcticum, Chaetomium_thermophilum, Dengue_virus_2, Donggang_virus, Encephalitozoon_cuniculi, Encephalomyocarditis_virus, Enterococcus_faecalis, Escherichia_coli, Escherichia_phage_T7, Escherichia_virus, Foot_and_m…	P-site_Arg-tRNA, tRNAArg, AtRNA_(Arg), A-tRNA_(Arg)	tRNA
475	6BY1_AX	6BY1_AX	Escherichia_coli	Messenger_RNA	undefined
476	6BY1_BX	6BY1_BX	Escherichia_coli	Messenger_RNA	undefined
477	1B23_R	1U0B_A, 1B23_R	Escherichia_coli	CYSTEINYL_TRNA, Cysteinyl-tRNA_synthetase	tRNA
478	6SY4_C	6SY4_C	Escherichia_coli	TetR-binding_aptamer_K1_(43-MER)	undefined
479	6SY6_D	6SY6_D	Escherichia_coli	RNA_(36-MER)	undefined
480	6QDW_v	6YS3_v, 6QDW_v	Escherichia_coli	glycine-tRNA_glyT	tRNA, undefined
481	6QNR_4K	6QNR_4K	Escherichia_coli	mRNA	undefined
482	6QNR_4L	6QNR_4L	Escherichia_coli	mRNA	undefined
483	1EG0_I	1EG0_I	Escherichia_coli	FRAGMENT_OF_16S_RRNA_HELIX_23	undefined
484	1A4D_A	1A4D_A	Escherichia_coli	RNA_(5-R(*GP*GP*CP*CP*GP*AP*UP*GP*GP*UP*AP*GP*UP*GP*UP*GP*GP*GP*GP*UP*C)-3)	undefined
485	1A4D_B	1A4D_B	Escherichia_coli	RNA_(5-R(P*UP*CP*CP*CP*CP*AP*UP*GP*CP*GP*AP*GP*AP*GP*UP*AP*GP*GP*CP*C)-3)	undefined
486	1A51_A	1A51_A	Escherichia_coli	5S_RRNA_LOOP_D/LOOP_E	undefined
487	1T1M_B	1T1M_B, 1T1O_C	Escherichia_coli	42-mer_fragment_of_double_helix_from_16S_rRNA	undefined
488	1QZC_A	1QZC_A	Escherichia_coli	16S_rRNA	undefined
489	1QZC_C	1QZC_C	Escherichia_coli	23S_rRNA	undefined
490	1O9M_A	1O9M_A, 1O9M_B	Escherichia_coli	EUBACTERIAL_A-SITE	undefined
491	1MJI_D	1MJI_C, 1MJI_D	Escherichia_coli	5S_rRNA_fragment	undefined
492	1MJ1_Q	1MJ1_Q	Escherichia_coli	sarcin-ricin_loop_of_23SrRNA	undefined
493	1ML5_b	1ML5_b	Escherichia_coli	50S_5S_RIBOSOMAL_RNA	5S ribosomal RNA
494	1MVR_A	1MVR_A	Escherichia_coli	Helix_34_of_16S_rRNA	undefined
495	1MVR_D	1MVR_D	Escherichia_coli	Helix_89_of_23S_rRNA	Bacterial large subunit ribosomal RNA
496	1MVR_E	1MVR_E	Escherichia_coli	Helix_93_of_23S_rRNA	undefined
497	2CD3_A	2CD6_A, 2CD3_A	Escherichia_coli	5'-R(*GP*GP*AP*AP*GP*UP*UP*CP*GP*GP_*UP*CP*UP*UP*CP*GP*GP*AP*CP*CP*GP*GP*CP*UP*UP*CP*C)-3', 5'-R(*GP*GP*AP*AP*GP*UP*UP*CP*CP*GP_*UP*CP*UP*UP*CP*GP*GP*AP*CP*CP*GP*GP*CP*UP*UP*CP*C)-3'	undefined
498	2CD5_A	2CD5_A, 2CD1_A	Escherichia_coli	5'-R(*GP*GP*AP*AP*GP*UP*CP*CP*GP*GP*UP*CP*UP_*UP*CP*GP*GP*AP*CP*CP*GP*GP*CP*UP*UP*CP*C)-3'	undefined
499	1ZN1_B	1ZN1_B	Escherichia_coli	ribosomal_23S_RNA	Bacterial large subunit ribosomal RNA
500	1ZN0_C	1ZN0_C, 1ZN1_C	Escherichia_coli	16S_RIBOSOMAL_RNA, ribosomal_16S_RNA	undefined
501	2BH2_D	2BH2_C, 2BH2_D	Escherichia_coli	23S_RIBOSOMAL_RNA_1932-1968	undefined
502	2BS1_R	2BS0_S, 2BS0_R, 2BS1_S, 2BS1_R	Escherichia_phage_MS2	5'-R(*AP*CP*AP*UP*GP*AP*GP*GP*AP*UP_*UP*AP*CP*CP*CP*AP*UP*GP*U)-3', 5'-R(*AP*UP*GP*CP*AP*UP*GP*UP*CP*UP_*AP*AP*GP*AP*CP*UP*GP*CP*AP*U)-3'	undefined
503	6ALH_R	6ALF_R, 6ALG_R, 6ALH_R	Escherichia_phage_T7	RNA_(5'-R(P*AP*GP*CP*GP*GP*AP*GP*AP*GP*GP*UP*A)-3'), RNA_(5'-R(P*CP*GP*GP*AP*GP*AP*GP*GP*UP*A)-3')	undefined
504	6OF1_1v	6O97_2v, 6CAE_1v, 6OF1_2v, 6CAE_2v, 6ND6_1v, 6O97_1v, 6OF1_1v, 6ND6_2v	Escherichia_virus	mRNA	undefined
505	5WIT_2v	6XQD_1v, 5VP2_1v, 7JQL_1v, 5WIS_2v, 5HCQ_1v, 6XHW_1v, 6XHW_2v, 7JQL_2v, 5HCP_2v, 6XQD_2v, 6N9E_2v, 5WIT_1v, 6CFJ_1v, 6XHY_1v, 7JQM_2v, 4Y4P_2v, 5HCP_1v, 5WIS_1v, 5HD1_1v, 4Z8C_2v, 6XHV_2v, 5HCR_2v, 5HD1_2v, 6XHY_2v, 7JQM_1v, 6XHV_1v, 6N9F_1v, 6ND5_2v, 5HCQ_2v, 5HCR_1v, 4Z8C_1v, 5VP2_2v, 4Y4P_1v, 5HAU_1y, 5WIT_2v, 5W4K_2v, 6N9F_2v, 6N9E_1v, 5HAU_2y, 6ND5_1v, 5W4K_1v, 6CFJ_2v, 7RQ9_1v, 7RQ9_2v, 7RQ…	Aeropyrum_pernix, Arabidopsis_thaliana, Bacillus_virus_phi29, Biggievirus_Mos11, Bos_taurus, Brome_mosaic_virus, Burkholderia_sp, Candida_albicans, Candida_tropicalis, Carnobacterium_antarcticum, Chaetomium_thermophilum, Dengue_virus_2, Donggang_virus, Encephalitozoon_cuniculi, Encephalomyocarditis_virus, Enterococcus_faecalis, Escherichia_coli, Escherichia_phage_T7, Escherichia_virus, Foot_and_m…	mRNA	undefined
506	6XQE_1v	6XQE_1v, 6XQE_2v	Escherichia_virus	mRNA	undefined
507	6UO1_1v	6UO1_2v, 6UO1_1v	Escherichia_virus	mRNA	undefined
508	4Z3S_1v	4Z3S_1v, 4Z3S_2v, 5DOY_1v, 5DOY_2v	Escherichia_virus	mRNA	undefined
509	5LM7_R	5LM7_G, 5LM7_R	Escherichia_virus	RNA_(29-MER)	undefined
510	5TC1_R	5TC1_R	Escherichia_virus	phage_MS2_genome	Bacteriophage MS2 operator hairpin
511	6ZJ3_S1	6ZJ3_S1	Euglena_gracilis	18S_rRNA	undefined
512	6ZJ3_S4	6ZJ3_S4, 6ZJ3_S2, 6ZJ3_S3	Euglena_gracilis	A-tRNA, P-tRNA, E-tRNA	undefined
513	6ZJ3_LA	6ZJ3_LA	Euglena_gracilis	5.8S_rRNA	undefined
514	6ZJ3_LB	6ZJ3_LB	Euglena_gracilis	LSU_rRNA_chain_1	undefined
515	6ZJ3_LC	6ZJ3_LC	Euglena_gracilis	LSU_rRNA_chain_2	undefined
516	6ZJ3_LD	6ZJ3_LD	Euglena_gracilis	LSU_rRNA_chain_3	undefined
517	6ZJ3_LE	6ZJ3_LE	Euglena_gracilis	LSU_rRNA_chain_4	undefined
518	6ZJ3_LF	6ZJ3_LF	Euglena_gracilis	LSU_rRNA_chain_5	undefined
519	6ZJ3_LG	6ZJ3_LG	Euglena_gracilis	LSU_rRNA_chain_6	undefined
520	6ZJ3_LH	6ZJ3_LH	Euglena_gracilis	LSU_rRNA_chain_7	undefined
521	6ZJ3_LI	6ZJ3_LI	Euglena_gracilis	LSU_rRNA_chain_8	undefined
522	6ZJ3_LJ	6ZJ3_LJ	Euglena_gracilis	LSU_rRNA_chain_9	undefined
523	6ZJ3_LK	6ZJ3_LK	Euglena_gracilis	LSU_rRNA_chain_10	undefined
524	6ZJ3_LL	6ZJ3_LL	Euglena_gracilis	LSU_rRNA_chain_11	undefined
525	6ZJ3_LM	6ZJ3_LM	Euglena_gracilis	LSU_rRNA_chain_12	undefined
526	6ZJ3_LN	6ZJ3_LN	Euglena_gracilis	LSU_rRNA_chain_13	undefined
527	6ZJ3_LO	6ZJ3_LO	Euglena_gracilis	5S_rRNA	undefined
528	4RZD_A	4RZD_A, 6XKO_A, 6XKN_A	Aeropyrum_pernix, Arabidopsis_thaliana, Bacillus_virus_phi29, Biggievirus_Mos11, Bos_taurus, Brome_mosaic_virus, Burkholderia_sp, Candida_albicans, Candida_tropicalis, Carnobacterium_antarcticum, Chaetomium_thermophilum, Dengue_virus_2, Donggang_virus, Encephalitozoon_cuniculi, Encephalomyocarditis_virus, Enterococcus_faecalis, Escherichia_coli, Escherichia_phage_T7, Escherichia_virus, Foot_and_m…	PreQ1-III_Riboswitch_(Class_3), Class_III_PreQ1_riboswitch	PreQ1-III riboswitch
529	7JIL_1	7JIL_1	Flavobacterium_johnsoniae	RNA_(2862-MER)	undefined
530	7JIL_3	7JIL_3	Flavobacterium_johnsoniae	RNA_(111-MER)	undefined
531	7JIL_2	7JIL_2	Flavobacterium_johnsoniae	RNA_(1519-MER)	undefined
532	7C2K_F	7C2K_F	Foot-and-mouth_disease_virus	RNA_(29-MER)	undefined
533	7BZF_F	7BZF_F	Foot-and-mouth_disease_virus	RNA_(31-MER)	undefined
534	6GTG_B	5MGA_B, 6GTG_B, 6GTF_B, 6GTC_B, 6GTE_B, 6GTD_B	Francisella_tularensis	RNA_(28-MER), RNA_(40-MER), RNA_(29-MER)	undefined
535	6WLL_A	3P49_A, 6WLL_A, 6WLM_A	Fusobacterium_nucleatum	GLYCINE_RIBOSWITCH, RNA_(171-MER)	Glycine riboswitch, undefined
536	2YIF_Z	6DN1_Z, 6DN2_Y, 6BFB_Y, 2YIE_Z, 6DN3_Y, 2YIF_Z, 5KX9_Y, 5C45_Y	Fusobacterium_nucleatum	FMN_Riboswitch, RNA_(57-MER), FMN_RIBOSWITCH, RNA_(56-MER)	undefined
537	2YIF_X	6DN1_X, 2YIF_X, 6DN2_X, 6DN3_X, 2YIE_X, 5C45_X, 6BFB_X, 5KX9_X	Fusobacterium_nucleatum	FMN_Riboswitch, RNA_(54-MER), RNA_RIBOSWITCH, FMN_RIBOSWITCH	undefined
538	6WJS_X	6WJR_X, 6WJS_X	Fusobacterium_nucleatum	RNA_(112-MER)	undefined
539	6WZR_A	6OD9_B, 6OD9_A, 6WZS_A, 6WZS_B, 6WZR_A, 6WZR_B	Aeropyrum_pernix, Arabidopsis_thaliana, Bacillus_virus_phi29, Biggievirus_Mos11, Bos_taurus, Brome_mosaic_virus, Burkholderia_sp, Candida_albicans, Candida_tropicalis, Carnobacterium_antarcticum, Chaetomium_thermophilum, Dengue_virus_2, Donggang_virus, Encephalitozoon_cuniculi, Encephalomyocarditis_virus, Enterococcus_faecalis, Escherichia_coli, Escherichia_phage_T7, Escherichia_virus, Foot_and_m…	RNA_(75-MER), Fusibacterium_ulcerans_ZTP_riboswitch	ZMP/ZTP riboswitch
540	6PMO_B	6PMO_B	Geobacillus_kaustophilus	tRNA-Gly	tRNA
541	6PMO_A	6PMO_A	Geobacillus_kaustophilus	T-box_riboswitch_discriminator	undefined
542	5YYN_D	5YYN_D, 5YYN_B, 5B63_B, 5B63_D	Geobacillus_stearothermophilus	tRNA-Arg, TRNA	tRNA
543	4YAZ_R	4YAZ_A, 4YAZ_R	Geobacter	RNA_(84-MER)	Cyclic di-GMP-I riboswitch
544	4YB0_A	4YB0_A, 4YB0_R	Geobacter	RNA_(84-MER)	Cyclic di-GMP-I riboswitch
545	7A01_E1	7A01_E1	Halastavi_arva	INTERNAL_RIBOSOME_ENTRY_SITE	undefined
546	6ZVK_E1	6ZVK_E1	Halastavi_arva	INTERNAL_RIBOSOME_ENTRY_SITE	undefined
547	4V9F_0	1Q86_A, 1YIJ_0, 1VQL_0, 1YJW_0, 1KC8_A, 3CD6_0, 1FFK_0, 1M1K_A, 1YIT_0, 1YHQ_0, 1Q82_A, 3G6E_0, 3CC7_0, 3CME_0, 1W2B_0, 1VQ4_0, 1K9M_A, 2QA4_0, 1VQ9_0, 2OTJ_0, 2OTL_0, 1S72_0, 1JJ2_0, 3CCR_0, 3CCS_0, 1VQO_0, 2QEX_0, 3CCL_0, 3CCJ_0, 3G71_0, 1Q7Y_A, 3CCM_0, 1VQ5_0, 1YJ9_0, 3CMA_0, 3I55_0, 1N8R_A, 1YI2_0, 1M90_A, 3G4S_0, 1KQS_0, 1QVG_0, 1NJI_A, 3CCE_0, 4V9F_0, 1VQ7_0, 3OW2_0, 3CC4_0, 1K8A_A, 3CC2_0,…	Haloarcula_marismortui	23S_Ribosomal_RNA, 23S_ribosomal_rna, 50S_RIBOSOMAL_RNA, 23S_RIBOSOMAL_RNA, 23S_RRNA, 23S_ribosomal_RNA	Archaeal large subunit ribosomal RNA
548	3CCJ_9	3CCQ_9, 1K8A_B, 1VQL_9, 3CXC_9, 3CPW_9, 1Q81_B, 1YHQ_9, 2OTJ_9, 3CMA_9, 1KQS_9, 1N8R_B, 1YJN_9, 1VQN_9, 3CCJ_9, 3G4S_9, 1VQM_9, 2QA4_9, 1VQK_9, 1VQ4_9, 3CCV_9, 1KD1_B, 1VQP_9, 1Q82_B, 3CCL_9, 1VQO_9, 1YIT_9, 3CCM_9, 1QVG_9, 1YIJ_9, 3G71_9, 2OTL_9, 3CD6_9, 1VQ6_9, 1FFK_9, 3CC7_9, 3I56_9, 4V9F_9, 3OW2_9, 1VQ7_9, 1YJ9_9, 3CME_9, 2QEX_9, 1S72_9, 1QVF_9, 1NJI_B, 3CC4_9, 1K73_B, 1VQ9_9, 3CC2_9, 1VQ8_9,…	Haloarcula_marismortui	5S_RRNA, 5S_ribosomal_RNA, 5S_RIBOSOMAL_RNA, 5S_Ribosomal_RNA	5S ribosomal RNA
549	3CCR_9	3CCR_9	Haloarcula_marismortui	5S_RIBOSOMAL_RNA	5S ribosomal RNA
550	3G6E_9	3G6E_9	Haloarcula_marismortui	5S_ribosomal_RNA	5S ribosomal RNA
551	4A4R_A	4A4U_A, 4A4R_A	Haloarcula_marismortui	5-R(*GMP*GP*AP*CP*CP*CP*GP*GP*CP*UP*AP*AP*CP*GP_*CP*UP*GP*GP*GP*UP*CP*C)-3, 5-R(*GP*GP*AP*CP*CP*CP*GP*GP*CP*UP*GP*AP*CP*GP_*CP*UP*GP*GP*GP*UP*CP*C)-3	undefined
552	4A4T_A	4A4T_A	Haloarcula_marismortui	5-R(*GP*GP*AP*CP*CP*CP*GP*GP*CP*UP*UP*AP*CP*GP_*CP*UP*GP*GP*GP*UP*CP*C)-3	undefined
553	5FJ1_E	5FJ1_B, 5FJ1_C, 4BW0_A, 5FJ1_F, 5FJ1_G, 5FJ1_A, 5FJ1_D, 5FJ1_E, 5FJ1_H	Haloarcula_marismortui	HMKT-7	undefined
554	2J37_Z	2J37_Z	Haloarcula_marismortui	RIBOSOMAL_RNA	Archaeal large subunit ribosomal RNA
555	5ML7_B	5ML7_B, 5ML7_A	Haloarcula_marismortui	23S_ribosomal_RNA	undefined
556	5FJ4_D	5FJ4_D, 5FJ4_H	Haloarcula_marismortui	HMKT-7	undefined
557	4V8N_AW	4V8N_AV, 4V8N_CW, 4V8N_AY, 4V8N_AW, 4V8N_CV, 4V8N_CY	Haloarcula_marismortui	A-SITE_TRNA_ILE2_AGMATIDINE, E-SITE_TRNA_ILE2_AGMATIDINE_OR_P-SITE_TRNA_ILE2_AGMATIDINE	tRNA
558	1C04_E	1C04_E	Haloarcula_marismortui	23S_RRNA_FRAGMENT	Bacterial large subunit ribosomal RNA
559	1C04_F	1C04_F	Haloarcula_marismortui	23S_RRNA_FRAGMENT	undefined
560	6Q8U_B	6Q8U_B, 6Q8U_A	Haloarcula_marismortui	RNA_(5'-R(*CP*GP*GP*CP*GP*AP*AP*GP*(6MZ)P*AP*CP*CP*GP*GP*GP*GP*AP*GP*CP*CP*G)-3')	undefined
561	1FFZ_A	1FG0_A, 1FFZ_A	Haloarcula_marismortui	23S_RIBOSOMAL_RNA	Archaeal large subunit ribosomal RNA
562	4UJC_AC	4UJC_AC, 4UJD_BC	Hepacivirus_C	HCV-IRES	Hepatitis C virus internal ribosome entry site
563	5FLX_z	5FLX_z	Hepacivirus_C	HCV-IRES	Hepatitis C virus internal ribosome entry site
564	2KTZ_A	2KTZ_A, 2KU0_A	Hepacivirus_C	HCV_IRES_Domain_IIa_RNA	undefined
565	3TZR_A	3TZR_A	Hepacivirus_C	5'-R(*CP*GP*AP*GP*GP*AP*AP*CP*UP*AP*CP*UP*GP*UP*CP*UP*UP*CP*CP*C)-3'	undefined
566	5A2Q_3	5A2Q_3	Hepacivirus_C	HCV_IRES	Hepatitis C virus internal ribosome entry site
567	5OA3_3	5OA3_3	Hepacivirus_C	IRES_mRNA	Hepatitis C virus internal ribosome entry site
568	6U8K_C	6U8K_C, 6U8K_A, 6U8K_B, 6U8D_A	Hepacivirus_C	JIIIabc_RNA_(68-MER)	undefined
569	2IXY_A	2IXY_A	Hepatitis_B_virus	5'-R(*GP*GP*CP*CP*UP*CP*CP*AP*AP*GP_*CP*UP*GP*UP*GP*CP*CP*UP*UP*GP*GP*GP*UP*GP*GP*CP*C)-3'	undefined
570	6VAR_A	6VAR_A	Hepatitis_B_virus	RNA_(61-MER)	undefined
571	1SJ4_R	1SJ3_R, 1DRZ_B, 1SJ4_R	Hepatitis_delta_virus	precursor_form_of_the_Hepatitis_Delta_virus_ribozyme, RNA_(HEPATITIS_DELTA_VIRUS_GENOMIC_RIBOZYME)	undefined
572	6MWN_A	6MWN_A, 6MWN_B	Hepatovirus_A	HAV_dV_RNA_(92-MER)	Hepatitis A virus internal ribosome entry site (IRES)
573	3PGW_R	3PGW_R	Homo_sapiens	U1_snRNA	U1 spliceosomal RNA
574	3CW1_x	3CW1_x	Homo_sapiens	U1_snRNA	U1 spliceosomal RNA
575	7B0Y_a	7B0Y_a	Homo_sapiens	U1_snRNA	undefined
576	3CW1_w	3CW1_w	Homo_sapiens	U1_snRNA	U1 spliceosomal RNA
577	3PGW_N	3PGW_N	Homo_sapiens	U1_snRNA	U1 spliceosomal RNA
578	6QX9_1	6QX9_1	Homo_sapiens	U1_snRNA	U1 spliceosomal RNA
579	3CW1_v	3CW1_v	Homo_sapiens	U1_snRNA	U1 spliceosomal RNA
580	3CW1_V	3CW1_V	Homo_sapiens	U1_snRNA	U1 spliceosomal RNA
581	6BSH_R	6BSH_R	Homo_sapiens	RNA_(25-MER)	undefined
582	6BSI_R	6BSI_R	Homo_sapiens	RNA_(25-MER)	undefined
583	6BSG_R	6BSG_R	Homo_sapiens	RNA_(25-MER)	undefined
584	6BSJ_R	6BSJ_R	Homo_sapiens	RNA_(25-MER)	undefined
585	7D58_T	7D58_T	Homo_sapiens	-	undefined
586	6ZSC_AA	6ZSC_AA	Homo_sapiens	12S_rRNA	undefined
587	7A5K_A6	7A5K_A6, 7OG4_AA	Aeropyrum_pernix, Arabidopsis_thaliana, Bacillus_virus_phi29, Biggievirus_Mos11, Bos_taurus, Brome_mosaic_virus, Burkholderia_sp, Candida_albicans, Candida_tropicalis, Carnobacterium_antarcticum, Chaetomium_thermophilum, Dengue_virus_2, Donggang_virus, Encephalitozoon_cuniculi, Encephalomyocarditis_virus, Enterococcus_faecalis, Escherichia_coli, Escherichia_phage_T7, Escherichia_virus, Foot_and_m…	12S_rRNA, 12S_mitochondrial_rRNA	Bacterial small subunit ribosomal RNA, undefined
588	7A5G_A6	7A5G_A6	Homo_sapiens	12S_rRNA	undefined
589	6ZSA_AA	6ZSA_AA	Homo_sapiens	12S_rRNA	undefined
590	6ZSG_AA	6ZSG_AA	Homo_sapiens	12S_rRNA	undefined
591	7A5F_A6	7A5F_A6	Homo_sapiens	12S_rRNA	undefined
592	6RW5_A	6RW5_A	Homo_sapiens	12S_mitochondrial_rRNA	undefined
593	6ZSD_AA	6ZSD_AA	Homo_sapiens	12SrRNA	undefined
594	6ZM6_AA	6ZM6_AA	Homo_sapiens	12S_mitochondrial_rRNA	undefined
595	7A5I_A6	7A5I_A6	Homo_sapiens	12S_rRNA	undefined
596	6VLZ_AA	6VLZ_AA, 7L08_AA	Aeropyrum_pernix, Arabidopsis_thaliana, Bacillus_virus_phi29, Biggievirus_Mos11, Bos_taurus, Brome_mosaic_virus, Burkholderia_sp, Candida_albicans, Candida_tropicalis, Carnobacterium_antarcticum, Chaetomium_thermophilum, Dengue_virus_2, Donggang_virus, Encephalitozoon_cuniculi, Encephalomyocarditis_virus, Enterococcus_faecalis, Escherichia_coli, Escherichia_phage_T7, Escherichia_virus, Foot_and_m…	12s_rRNA, 12S_rRNA	Bacterial small subunit ribosomal RNA, undefined
597	6ZSE_AA	6ZSE_AA	Homo_sapiens	12S_rRNA	undefined
598	6ZS9_AA	6ZS9_AA	Homo_sapiens	12S_rRNA	undefined
599	6ZM5_AA	6ZM5_AA	Homo_sapiens	12S_mitochondrial_rRNA	undefined
600	6NU2_AA	6NU2_AA	Homo_sapiens	12S_rRNA	Bacterial small subunit ribosomal RNA
601	6RW4_A	6RW4_A	Homo_sapiens	12S_mitochondrial_rRNA	undefined
602	3J9M_AA	3J9M_AA	Homo_sapiens	12S_rRNA	Bacterial small subunit ribosomal RNA
603	6NU3_AA	6NU3_AA	Homo_sapiens	12S_rRNA	Bacterial small subunit ribosomal RNA
604	6ZSB_AA	6ZSB_AA	Homo_sapiens	12S_rRNA	undefined
605	6VMI_AA	6VMI_AA	Homo_sapiens	12s_rRNA	undefined
606	7A5K_8	7A5K_8	Homo_sapiens	16S_rRNA	undefined
607	3J7Y_A	3J7Y_A	Homo_sapiens	16S_rRNA	Bacterial large subunit ribosomal RNA
608	6ZSG_XA	6ZSG_XA	Homo_sapiens	16S_rRNA	undefined
609	6ZSB_XA	6ZSB_XA	Homo_sapiens	16S_rRNA	undefined
610	6NU3_A	6NU3_A	Homo_sapiens	16S_rRNA	Bacterial large subunit ribosomal RNA
611	7O9M_A	6ZS9_XA, 7O9M_A	Aeropyrum_pernix, Arabidopsis_thaliana, Bacillus_virus_phi29, Biggievirus_Mos11, Bos_taurus, Brome_mosaic_virus, Burkholderia_sp, Candida_albicans, Candida_tropicalis, Carnobacterium_antarcticum, Chaetomium_thermophilum, Dengue_virus_2, Donggang_virus, Encephalitozoon_cuniculi, Encephalomyocarditis_virus, Enterococcus_faecalis, Escherichia_coli, Escherichia_phage_T7, Escherichia_virus, Foot_and_m…	16S_rRNA	undefined, Bacterial large subunit ribosomal RNA
612	5OOM_A	5OOM_A	Homo_sapiens	16S_ribosomal_RNA	Bacterial large subunit ribosomal RNA
613	6ZM5_A	6ZM5_A, 7ODT_A	Aeropyrum_pernix, Arabidopsis_thaliana, Bacillus_virus_phi29, Biggievirus_Mos11, Bos_taurus, Brome_mosaic_virus, Burkholderia_sp, Candida_albicans, Candida_tropicalis, Carnobacterium_antarcticum, Chaetomium_thermophilum, Dengue_virus_2, Donggang_virus, Encephalitozoon_cuniculi, Encephalomyocarditis_virus, Enterococcus_faecalis, Escherichia_coli, Escherichia_phage_T7, Escherichia_virus, Foot_and_m…	16S_mitochondrial_rRNA	undefined, Bacterial large subunit ribosomal RNA
614	7A5H_A	7A5H_A	Homo_sapiens	16S_rRNA	undefined
615	7A5G_A3	7A5G_A3	Homo_sapiens	16S_rRNA	undefined
616	6ZSD_XA	6ZSD_XA, 7PD3_A	Aeropyrum_pernix, Arabidopsis_thaliana, Bacillus_virus_phi29, Biggievirus_Mos11, Bos_taurus, Brome_mosaic_virus, Burkholderia_sp, Candida_albicans, Candida_tropicalis, Carnobacterium_antarcticum, Chaetomium_thermophilum, Dengue_virus_2, Donggang_virus, Encephalitozoon_cuniculi, Encephalomyocarditis_virus, Enterococcus_faecalis, Escherichia_coli, Escherichia_phage_T7, Escherichia_virus, Foot_and_m…	16S_rRNA	undefined, Bacterial large subunit ribosomal RNA
617	5OOL_A	5OOL_A	Homo_sapiens	16S_ribosomal_RNA	Bacterial large subunit ribosomal RNA
618	7A5I_A3	7A5I_A3	Homo_sapiens	16S_rRNA	undefined
619	6ZM6_A	6ZM6_A	Homo_sapiens	16S_mitochondrial_rRNA	undefined
620	6ZSA_XA	6ZSA_XA	Homo_sapiens	16S_rRNA	undefined
621	6NU2_A	6NU2_A	Homo_sapiens	16S_rRNA	Bacterial large subunit ribosomal RNA
622	7A5J_A	7A5J_A	Homo_sapiens	16S_rRNA	undefined
623	7OF0_A	6VMI_A, 7OIE_A, 7OID_A, 7OIB_A, 7OIA_A, 7OI9_A, 7OI8_A, 7OI7_A, 7OG4_XA, 7OF7_A, 7ODS_A, 7ODR_A, 7OF6_A, 7OF5_A, 7OF4_A, 7OF0_A, 7OF2_A, 7OF3_A, 7L20_A, 7L08_A	Aeropyrum_pernix, Arabidopsis_thaliana, Bacillus_virus_phi29, Biggievirus_Mos11, Bos_taurus, Brome_mosaic_virus, Burkholderia_sp, Candida_albicans, Candida_tropicalis, Carnobacterium_antarcticum, Chaetomium_thermophilum, Dengue_virus_2, Donggang_virus, Encephalitozoon_cuniculi, Encephalomyocarditis_virus, Enterococcus_faecalis, Escherichia_coli, Escherichia_phage_T7, Escherichia_virus, Foot_and_m…	16s_rRNA, 16S_mitochondrial_rRNA,_DNA_(30-MER),16S_mitochondrial_rRNA, 16S_rRNA_mitochondrial, 16S_mitochondrial_rRNA,_DNA_(31-MER),16S_mitochondrial_rRNA, 16S_RRNA, 16S_rRNA, 16S_mitochondrial_rRNA, 16S_ribosomal_RNA	undefined, Bacterial large subunit ribosomal RNA
624	7OIC_A	6ZSE_XA, 7OIC_A	Aeropyrum_pernix, Arabidopsis_thaliana, Bacillus_virus_phi29, Biggievirus_Mos11, Bos_taurus, Brome_mosaic_virus, Burkholderia_sp, Candida_albicans, Candida_tropicalis, Carnobacterium_antarcticum, Chaetomium_thermophilum, Dengue_virus_2, Donggang_virus, Encephalitozoon_cuniculi, Encephalomyocarditis_virus, Enterococcus_faecalis, Escherichia_coli, Escherichia_phage_T7, Escherichia_virus, Foot_and_m…	16S_rRNA	undefined, Bacterial large subunit ribosomal RNA
625	6ZSC_XA	6ZSC_XA	Homo_sapiens	16S_rRNA	undefined
626	3J9M_A	3J9M_A	Homo_sapiens	16S_rRNA	Bacterial large subunit ribosomal RNA
627	7A5F_A3	7A5F_A3	Homo_sapiens	16S_rRNA	undefined
628	7O9K_A	6I9R_A, 7O9K_A	Aeropyrum_pernix, Arabidopsis_thaliana, Bacillus_virus_phi29, Biggievirus_Mos11, Bos_taurus, Brome_mosaic_virus, Burkholderia_sp, Candida_albicans, Candida_tropicalis, Carnobacterium_antarcticum, Chaetomium_thermophilum, Dengue_virus_2, Donggang_virus, Encephalitozoon_cuniculi, Encephalomyocarditis_virus, Enterococcus_faecalis, Escherichia_coli, Escherichia_phage_T7, Escherichia_virus, Foot_and_m…	16S_rRNA	undefined, Bacterial large subunit ribosomal RNA
629	6VLZ_A	6VLZ_A	Homo_sapiens	16s_rRNA	undefined
630	7A5K_A3	7A5K_A3	Homo_sapiens	16S_rRNA	undefined
631	7A5G_B3	7A5G_B3	Homo_sapiens	mt-tRNAVal	undefined
632	7L20_B	6ZS9_XB, 7L20_B, 7L08_B	Aeropyrum_pernix, Arabidopsis_thaliana, Bacillus_virus_phi29, Biggievirus_Mos11, Bos_taurus, Brome_mosaic_virus, Burkholderia_sp, Candida_albicans, Candida_tropicalis, Carnobacterium_antarcticum, Chaetomium_thermophilum, Dengue_virus_2, Donggang_virus, Encephalitozoon_cuniculi, Encephalomyocarditis_virus, Enterococcus_faecalis, Escherichia_coli, Escherichia_phage_T7, Escherichia_virus, Foot_and_m…	tRNAval, mt-tRNAVal, tRNAVAL	undefined
633	6ZSG_XB	6ZSG_XB	Homo_sapiens	mt-tRNA_Val	undefined
634	6ZSB_XB	6ZSB_XB	Homo_sapiens	mt-tRNAVal	undefined
635	6ZSD_XB	6ZSD_XB	Homo_sapiens	mt-tRNAVal	undefined
636	5OOL_B	5OOL_B	Homo_sapiens	mitochondrial_tRNAVal	undefined
637	6ZM6_B	6ZM6_B, 7OI6_B, 7OIE_B, 7OID_B, 7OIC_B, 7OIB_B, 7OIA_B, 7OI9_B, 7OI8_B, 7OI7_B, 7O9M_B, 7O9K_B, 7OG4_XB, 7OF7_B, 7OF6_B, 7OF5_B, 7OF4_B, 7OF0_B, 7OF2_B, 7OF3_B	Aeropyrum_pernix, Arabidopsis_thaliana, Bacillus_virus_phi29, Biggievirus_Mos11, Bos_taurus, Brome_mosaic_virus, Burkholderia_sp, Candida_albicans, Candida_tropicalis, Carnobacterium_antarcticum, Chaetomium_thermophilum, Dengue_virus_2, Donggang_virus, Encephalitozoon_cuniculi, Encephalomyocarditis_virus, Enterococcus_faecalis, Escherichia_coli, Escherichia_phage_T7, Escherichia_virus, Foot_and_m…	mitochondrial_Val_tRNA, MT-TRNAVAL, mitochondrial_tRNAVal, Mitochondrial_tRNAVal	undefined
638	7A5J_B	7A5J_B	Homo_sapiens	mt-tRNAVal	undefined
639	6I9R_B	6I9R_B	Homo_sapiens	tRNA_Val	undefined
640	3J9M_B	3J9M_B	Homo_sapiens	mt-tRNAVal	undefined
641	7A5K_B3	7A5K_B3	Homo_sapiens	mt-tRNAVal	undefined
642	7ODR_B	6ZM5_B, 7ODT_B, 7ODS_B, 7ODR_B	Aeropyrum_pernix, Arabidopsis_thaliana, Bacillus_virus_phi29, Biggievirus_Mos11, Bos_taurus, Brome_mosaic_virus, Burkholderia_sp, Candida_albicans, Candida_tropicalis, Carnobacterium_antarcticum, Chaetomium_thermophilum, Dengue_virus_2, Donggang_virus, Encephalitozoon_cuniculi, Encephalomyocarditis_virus, Enterococcus_faecalis, Escherichia_coli, Escherichia_phage_T7, Escherichia_virus, Foot_and_m…	mitochondrial_tRNAVal	undefined
643	6ZSA_XB	6ZSA_XB	Homo_sapiens	mt-tRNAVal	undefined
644	7A5I_B3	7A5I_B3	Homo_sapiens	mt-tRNAVal	undefined
645	7A5H_B	7A5H_B	Homo_sapiens	mt-tRNAVal	undefined
646	6VMI_B	6VMI_B	Homo_sapiens	tRNAval	undefined
647	6ZSC_XB	6ZSC_XB	Homo_sapiens	mt-tRNAVal	undefined
648	3J7Y_B	3J7Y_B	Homo_sapiens	mt-tRNAVal	undefined
649	6VLZ_B	6VLZ_B	Homo_sapiens	tRNAval	undefined
650	5OOM_B	5OOM_B	Homo_sapiens	mitochondrial_tRNAVal	undefined
651	6NU2_B	6NU2_B	Homo_sapiens	mt-tRNAVal	undefined
652	6ZSE_XB	6ZSE_XB	Homo_sapiens	mt-tRNAVal	undefined
653	7A5F_B3	7A5F_B3	Homo_sapiens	mt-tRNA_Val	undefined
654	6NU3_B	6NU3_B	Homo_sapiens	mt-tRNAVal	undefined
655	5CCX_N	5CCX_N, 7MRL_A	Aeropyrum_pernix, Arabidopsis_thaliana, Bacillus_virus_phi29, Biggievirus_Mos11, Bos_taurus, Brome_mosaic_virus, Burkholderia_sp, Candida_albicans, Candida_tropicalis, Carnobacterium_antarcticum, Chaetomium_thermophilum, Dengue_virus_2, Donggang_virus, Encephalitozoon_cuniculi, Encephalomyocarditis_virus, Enterococcus_faecalis, Escherichia_coli, Escherichia_phage_T7, Escherichia_virus, Foot_and_m…	tRNA3Lys, tRNA_Lys3	tRNA
656	5CD1_N	5CD1_N	Homo_sapiens	tRNA3Lys	tRNA
657	5CD1_M	5CD1_M	Homo_sapiens	tRNA3Lys	tRNA
658	5CCB_N	5CCB_N	Homo_sapiens	tRNA3Lys	tRNA
659	4RQE_B	4RQE_B	Homo_sapiens	selenocysteine_tRNA	Selenocysteine transfer RNA
660	4ZDP_E	4ZDP_E	Homo_sapiens	selenocysteine_tRNA	Selenocysteine transfer RNA
661	3A3A_A	3A3A_A	Homo_sapiens	selenocysteine_tRNA	Selenocysteine transfer RNA
662	4RQF_C	4RQF_C	Homo_sapiens	selenocysteine_tRNA	Selenocysteine transfer RNA
663	4ZDO_E	4ZDO_E	Homo_sapiens	selenocysteine_tRNA	Selenocysteine transfer RNA
664	4RQE_D	4RQE_D	Homo_sapiens	selenocysteine_tRNA	Selenocysteine transfer RNA
665	3HL2_E	3HL2_E	Homo_sapiens	tRNASec	Selenocysteine transfer RNA
666	3KTV_A	3KTV_A	Homo_sapiens	SRP_RNA	Metazoan signal recognition particle RNA
667	4P3E_A	4P3E_A	Homo_sapiens	SRP_RNA_(124-mer)	Metazoan signal recognition particle RNA
668	3KTV_C	3KTV_C	Homo_sapiens	SRP_RNA	Metazoan signal recognition particle RNA
669	1MFQ_A	1MFQ_A	Homo_sapiens	7S_RNA_of_human_SRP	Metazoan signal recognition particle RNA
670	5M73_A	5M73_A	Homo_sapiens	Human_gene_for_small_cytoplasmic_7SL_RNA_(7L30.1)	Metazoan signal recognition particle RNA
671	5M73_E	5M73_E	Homo_sapiens	Human_gene_for_small_cytoplasmic_7SL_RNA_(7L30.1)	Metazoan signal recognition particle RNA
672	5O9Z_4	5O9Z_4	Homo_sapiens	Homo_sapiens_U4A_snRNA	U4 spliceosomal RNA
673	6AHD_I	6AHD_I	Homo_sapiens	U4snRNA	U4 spliceosomal RNA
674	6QX9_4	6QX9_4	Homo_sapiens	U4_snRNA	U4 spliceosomal RNA
675	6AH0_I	6AH0_I	Homo_sapiens	U4snRNA	U4 spliceosomal RNA
676	6QW6_4	6QW6_4	Homo_sapiens	U4_snRNA	U4 spliceosomal RNA
677	3JCR_M	3JCR_M	Homo_sapiens	U4_snRNA	U4 spliceosomal RNA
678	6QW6_6	6QW6_6	Homo_sapiens	U6_snRNA	U6 spliceosomal RNA
679	6AH0_F	6AH0_F	Homo_sapiens	U6snRNA	U6 spliceosomal RNA
680	5Z58_F	5Z58_F	Homo_sapiens	U6_snRNA	U6 spliceosomal RNA
681	6ZYM_6	6ZYM_6	Homo_sapiens	U6_snRNA	undefined
682	6FF7_6	6FF7_6	Homo_sapiens	U6_snRNA	U6 spliceosomal RNA
683	5YZG_F	5YZG_F	Homo_sapiens	U6_snRNA	U6 spliceosomal RNA
684	7ABG_6	7ABG_6	Homo_sapiens	U6_snRNA	undefined
685	6ICZ_F	6ICZ_F	Homo_sapiens	U6snRNA	U6 spliceosomal RNA
686	5XJC_F	5XJC_F	Homo_sapiens	U6_snRNA	U6 spliceosomal RNA
687	6FF4_6	6FF4_6	Homo_sapiens	U6_snRNA	U6 spliceosomal RNA
688	5O9Z_6	5O9Z_6	Homo_sapiens	Homo_sapiens_RNA	U6 spliceosomal RNA
689	5Z57_F	5Z57_F	Homo_sapiens	U6_snRNA	U6 spliceosomal RNA
690	3JCR_N	3JCR_N	Homo_sapiens	U6_snRNA	U6 spliceosomal RNA
691	7A5P_6	7A5P_6	Homo_sapiens	U6_snRNA	undefined
692	5Z56_F	5Z56_F	Homo_sapiens	U6_snRNA	U6 spliceosomal RNA
693	7ABI_6	7ABI_6	Homo_sapiens	U6_snRNA	undefined
694	7AAV_6	7AAV_6	Homo_sapiens	U6_snRNA	undefined
695	7ABF_6	7ABF_6	Homo_sapiens	U6_small_nuclear_RNA	undefined
696	6QX9_6	6QX9_6	Homo_sapiens	U6_snRNA	U6 spliceosomal RNA
697	6ID0_F	6ID0_F	Homo_sapiens	U6snRNA	U6 spliceosomal RNA
698	6ID1_F	6ID1_F	Homo_sapiens	U6snRNA	U6 spliceosomal RNA
699	6AHD_F	6AHD_F	Homo_sapiens	U6snRNA	U6 spliceosomal RNA
700	6QDV_6	6QDV_6	Homo_sapiens	U6_snRNA	U6 spliceosomal RNA
701	5MQF_6	5MQF_6	Homo_sapiens	Homo_sapiens_RNA	U6 spliceosomal RNA
702	5Z57_B	5Z57_B	Homo_sapiens	U5_snRNA	U5 spliceosomal RNA
703	6ID0_B	6ID0_B	Homo_sapiens	U5snRNA	U5 spliceosomal RNA
704	6ICZ_B	6ICZ_B	Homo_sapiens	U5snRNA	U5 spliceosomal RNA
705	3JCR_H	3JCR_H	Homo_sapiens	U5_snRNA	U5 spliceosomal RNA
706	5MQF_5	5MQF_5	Homo_sapiens	Homo_sapiens_U5_A_small_nuclear_RNA	U5 spliceosomal RNA
707	7A5P_5	7A5P_5	Homo_sapiens	U5_snRNA	undefined
708	5Z56_B	5Z56_B	Homo_sapiens	U5_snRNA	U5 spliceosomal RNA
709	6QDV_5	6QDV_5	Homo_sapiens	U5_snRNA	U5 spliceosomal RNA
710	6AHD_B	6AHD_B	Homo_sapiens	U5snRNA	U5 spliceosomal RNA
711	5XJC_B	5XJC_B	Homo_sapiens	U5_snRNA	U5 spliceosomal RNA
712	6QX9_5	6QX9_5	Homo_sapiens	U5_snRNA	U5 spliceosomal RNA
713	7ABI_5	7ABI_5	Homo_sapiens	U5_snRNA	undefined
714	7AAV_5	7AAV_5	Homo_sapiens	U5_snRNA	undefined
715	7ABF_5	7ABF_5	Homo_sapiens	U5_small_nuclear_RNA	undefined
716	6ID1_B	6ID1_B	Homo_sapiens	U5snRNA	U5 spliceosomal RNA
717	6QW6_5	6QW6_5	Homo_sapiens	U5_snRNA	U5 spliceosomal RNA
718	5YZG_B	5YZG_B	Homo_sapiens	U5_snRNA	U5 spliceosomal RNA
719	6FF7_5	6FF7_5	Homo_sapiens	U5_snRNA	U5 spliceosomal RNA
720	6ZYM_5	6ZYM_5	Homo_sapiens	U5_snRNA	undefined
721	5Z58_B	5Z58_B	Homo_sapiens	U5_snRNA	U5 spliceosomal RNA
722	7ABG_5	7ABG_5	Homo_sapiens	U5_snRNA	undefined
723	5O9Z_5	5O9Z_5	Homo_sapiens	Homo_sapiens_U5_A_small_nuclear_RNA	U5 spliceosomal RNA
724	7DVQ_B	6AH0_B, 7DVQ_B	Aeropyrum_pernix, Arabidopsis_thaliana, Bacillus_virus_phi29, Biggievirus_Mos11, Bos_taurus, Brome_mosaic_virus, Burkholderia_sp, Candida_albicans, Candida_tropicalis, Carnobacterium_antarcticum, Chaetomium_thermophilum, Dengue_virus_2, Donggang_virus, Encephalitozoon_cuniculi, Encephalomyocarditis_virus, Enterococcus_faecalis, Escherichia_coli, Escherichia_phage_T7, Escherichia_virus, Foot_and_m…	U5snRNA, U5_snRNA	U5 spliceosomal RNA
725	6FF4_5	6FF4_5	Homo_sapiens	U5_snRNA	U5 spliceosomal RNA
726	4WZJ_VVVV	4WZJ_VVVV	Homo_sapiens	U4_small_nuclear_RNA_variant:_Native_sequence_85-145	undefined
727	4WZJ_XXXX	4WZJ_XXXX	Homo_sapiens	U4_small_nuclear_RNA_variant:_Native_sequence_85-145	undefined
728	4WZJ_V	4WZJ_V	Homo_sapiens	U4_small_nuclear_RNA_variant:_Native_sequence_85-145	undefined
729	4WZJ_XX	4WZJ_XX	Homo_sapiens	U4_small_nuclear_RNA_variant:_Native_sequence_85-145	undefined
730	4WZJ_VV	4WZJ_VV	Homo_sapiens	U4_small_nuclear_RNA_variant:_Native_sequence_85-145	undefined
731	4WZJ_Y	4WZJ_Y	Homo_sapiens	U4_small_nuclear_RNA_variant:_Native_sequence_85-145	undefined
732	4WZJ_VVV	4WZJ_VVV	Homo_sapiens	U4_small_nuclear_RNA_variant:_Native_sequence_85-145	undefined
733	4WZJ_YYYY	4WZJ_YYYY	Homo_sapiens	U4_small_nuclear_RNA_variant:_Native_sequence_85-145	undefined
734	4WZJ_X	4WZJ_X	Homo_sapiens	U4_small_nuclear_RNA_variant:_Native_sequence_85-145	undefined
735	4WZJ_YYY	4WZJ_YYY	Homo_sapiens	U4_small_nuclear_RNA_variant:_Native_sequence_85-145	undefined
736	4WZJ_XXX	4WZJ_XXX	Homo_sapiens	U4_small_nuclear_RNA_variant:_Native_sequence_85-145	undefined
737	4WZJ_YY	4WZJ_YY	Homo_sapiens	U4_small_nuclear_RNA_variant:_Native_sequence_85-145	undefined
738	4KR3_C	4KR3_C	Homo_sapiens	Gly-tRNA-CCC	tRNA
739	5E6M_C	5E6M_C	Homo_sapiens	tRNA(Gly)	tRNA
740	4KR2_C	4KR2_C	Homo_sapiens	Gly-tRNA-CCC	tRNA
741	5E6M_E	5E6M_E	Homo_sapiens	tRNA(Gly)	tRNA
742	4QEI_C	4QEI_C	Homo_sapiens	tRNA-Gly-CCC-2-2	tRNA
743	4F3T_R	4F3T_R	Homo_sapiens	RNA_(5'-R(P*UP*AP*AP*AP*GP*UP*GP*CP*UP*UP*AP*UP*AP*GP*UP*G*CP*AP*GP*G)-3')	undefined
744	6IP8_1A	6IP8_1A	Homo_sapiens	28S_ribosomal_RNA	Eukaryotic large subunit ribosomal RNA
745	6SXO_L5	6SXO_L5	Homo_sapiens	28S_ribosomal_RNA_including_ES27L-B_(2839-3265)	Eukaryotic large subunit ribosomal RNA
746	6LSR_2	6LSR_2	Homo_sapiens	28S_rRNA	undefined
747	7BHP_L5	7BHP_L5	Homo_sapiens	28S_ribosomal_RNA	undefined
748	6Z6M_L5	6Z6M_L5	Homo_sapiens	28S_rRNA	undefined
749	5LKS_L5	5LKS_L5	Homo_sapiens	28S_ribosomal_RNA	Eukaryotic large subunit ribosomal RNA
750	6ZMI_L5	6ZMI_L5	Homo_sapiens	28S_ribosomal_RNA	undefined
751	6EK0_L5	6EK0_L5	Homo_sapiens	28S_ribosomal_RNA	Eukaryotic large subunit ribosomal RNA
752	6Z6L_L5	6Z6L_L5	Homo_sapiens	28S_rRNA	undefined
753	6Y2L_L5	6Y2L_L5	Homo_sapiens	28S_ribosomal_RNA	Eukaryotic large subunit ribosomal RNA
754	6LU8_2	6LU8_2	Homo_sapiens	28S_rRNA	undefined
755	5A8L_A	5A8L_A	Homo_sapiens	28S_RIBOSOMAL_RNA	Eukaryotic large subunit ribosomal RNA
756	6IP5_1A	6IP5_1A	Homo_sapiens	28S_ribosomal_RNA	Eukaryotic large subunit ribosomal RNA
757	6IP6_1A	6IP6_1A	Homo_sapiens	28S_ribosomal_RNA	Eukaryotic large subunit ribosomal RNA
758	6ZMO_L5	6ZMO_L5	Homo_sapiens	28S_ribosomal_RNA	undefined
759	5AJ0_A2	5AJ0_A2	Homo_sapiens	28S_ribosomal_RNA	Eukaryotic large subunit ribosomal RNA
760	6ZME_L5	6ZME_L5	Homo_sapiens	28S_ribosomal_RNA	undefined
761	6LQM_2	6LQM_2	Homo_sapiens	28S_rRNA	undefined
762	6ZM7_L5	6ZM7_L5	Homo_sapiens	28S_ribosomal_RNA	undefined
763	6LSS_2	6LSS_2	Homo_sapiens	28S_rRNA	undefined
764	4V6X_A5	4V6X_A5	Homo_sapiens	28S_ribosomal_RNA	Eukaryotic large subunit ribosomal RNA
765	5T2C_A	5T2C_A	Homo_sapiens	28S_rRNA	Eukaryotic large subunit ribosomal RNA
766	6Z6N_L5	6Z6N_L5	Homo_sapiens	28S_rRNA	undefined
767	6Y57_L5	6Y57_L5	Homo_sapiens	28S_ribosomal_RNA	Eukaryotic large subunit ribosomal RNA
768	6Y0G_L5	6Y0G_L5	Homo_sapiens	28S_ribosomal_RNA	Eukaryotic large subunit ribosomal RNA
769	4UG0_L5	4UG0_L5	Homo_sapiens	28S_ribosomal_RNA	Eukaryotic large subunit ribosomal RNA
770	4V6X_A7	4V6X_A7	Homo_sapiens	5S_ribosomal_RNA	5S ribosomal RNA
771	6OLG_A4	6OLG_A4	Homo_sapiens	5S_ribosomal_RNA	5S ribosomal RNA
772	6Y2L_L7	6Y2L_L7	Homo_sapiens	5S_ribosomal_RNA	5S ribosomal RNA
773	5LKS_L7	5LKS_L7	Homo_sapiens	5S_ribosomal_RNA	5S ribosomal RNA
774	6OLI_E	6OLI_E	Homo_sapiens	5S_ribosomal_RNA	5S ribosomal RNA
775	6LSS_5	6LSS_5	Homo_sapiens	5S_rRNA	undefined
776	6Z6M_L7	6Z6M_L7	Homo_sapiens	5S_rRNA	undefined
777	6IP5_1B	6IP5_1B	Homo_sapiens	5S_ribosomal_RNA	5S ribosomal RNA
778	6OLZ_A4	6OLZ_A4	Homo_sapiens	5S_ribosomal_RNA	5S ribosomal RNA
779	6OLF_E	6OLF_E	Homo_sapiens	5S_ribosomal_RNA	5S ribosomal RNA
780	6LSR_5	6LSR_5	Homo_sapiens	5S_rRNA	undefined
781	6Y57_L7	6Y57_L7	Homo_sapiens	5S_ribosomal_RNA	5S ribosomal RNA
782	6ZMI_L7	6ZMI_L7	Homo_sapiens	5S_ribosomal_RNA	undefined
783	6ZM7_L7	6ZM7_L7	Homo_sapiens	5S_ribosomal_RNA	undefined
784	6XA1_L7	6XA1_L7	Homo_sapiens	5S_rRNA	undefined
785	6IP6_1B	6IP6_1B	Homo_sapiens	5S_ribosomal_RNA	5S ribosomal RNA
786	6ZME_L7	6ZME_L7	Homo_sapiens	5S_ribosomal_RNA	undefined
787	6QZP_L7	6QZP_L7	Homo_sapiens	5S_rRNA_(120-MER)	5S ribosomal RNA
788	6Z6L_L7	6Z6L_L7	Homo_sapiens	5S_rRNA	undefined
789	4UG0_L7	4UG0_L7	Homo_sapiens	5S_ribosomal_RNA	5S ribosomal RNA
790	7BHP_L7	7BHP_L7	Homo_sapiens	5S_ribosomal_RNA	undefined
791	6Y0G_L7	6Y0G_L7	Homo_sapiens	5S_rRNA	5S ribosomal RNA
792	6IP8_1B	6IP8_1B	Homo_sapiens	5S_ribosomal_RNA	5S ribosomal RNA
793	6Z6N_L7	6Z6N_L7	Homo_sapiens	5S_rRNA	undefined
794	6OLE_E	6OLE_E	Homo_sapiens	5S_ribosomal_RNA	5S ribosomal RNA
795	6W6L_E	6W6L_E	Homo_sapiens	5S_ribosomal_RNA	undefined
796	5AJ0_A4	5AJ0_A4	Homo_sapiens	5S_ribosomal_RNA	5S ribosomal RNA
797	5T2C_B	5T2C_B	Homo_sapiens	5S_rRNA	5S ribosomal RNA
798	6Y6X_L7	6Y6X_L7	Homo_sapiens	5S_ribosomal_RNA	undefined
799	6LU8_5	6LU8_5	Homo_sapiens	5S_rRNA	undefined
800	6LQM_5	6LQM_5	Homo_sapiens	5S_rRNA	undefined
801	6OM0_E	6OM0_E	Homo_sapiens	5S_ribosomal_RNA	5S ribosomal RNA
802	6EK0_L7	6EK0_L7	Homo_sapiens	5S_ribosomal_RNA	5S ribosomal RNA
803	6OM7_E	6OM7_E	Homo_sapiens	5S_ribosomal_RNA	5S ribosomal RNA
804	6ZMO_L7	6ZMO_L7	Homo_sapiens	5S_ribosomal_RNA	undefined
805	6Z6L_L8	6Z6L_L8	Homo_sapiens	5.8S_rRNA	undefined
806	6OM7_D	6OM7_D	Homo_sapiens	5.8S_ribosomal_RNA	5.8S ribosomal RNA
807	6Z6M_L8	6Z6M_L8	Homo_sapiens	5.8S_rRNA	undefined
808	6OLF_D	6OLF_D	Homo_sapiens	5.8S_ribosomal_RNA	5.8S ribosomal RNA
809	6OLG_A3	6OLG_A3	Homo_sapiens	5.8S_ribosomal_RNA	5.8S ribosomal RNA
810	6OLZ_A3	6OLZ_A3	Homo_sapiens	5.8S_ribosomal_RNA	5.8S ribosomal RNA
811	4V6X_A8	4V6X_A8	Homo_sapiens	5.8S_ribosomal_RNA	5.8S ribosomal RNA
812	6SXO_L8	6SXO_L8	Homo_sapiens	5.8S_ribosomal_RNA	5.8S ribosomal RNA
813	6LU8_8	6LU8_8	Homo_sapiens	5.8S_rRNA	undefined
814	6OM0_D	6OM0_D	Homo_sapiens	5.8S_ribosomal_RNA	5.8S ribosomal RNA
815	6OLE_D	6OLE_D	Homo_sapiens	5.8S_ribosomal_RNA	5.8S ribosomal RNA
816	6LQM_8	6LQM_8	Homo_sapiens	5.8S_rRNA	undefined
817	7BHP_L8	7BHP_L8	Homo_sapiens	5.8S_ribosomal_RNA	undefined
818	6LSR_8	6LSR_8	Homo_sapiens	5.8S_rRNA	undefined
819	6Y6X_L8	6Y6X_L8	Homo_sapiens	5.8S_ribosomal_RNA	undefined
820	5AJ0_A3	5AJ0_A3	Homo_sapiens	5.8S_ribosomal_RNA	5.8S ribosomal RNA
821	6ZME_L8	6ZME_L8	Homo_sapiens	5.8S_ribosomal_RNA	undefined
822	5LKS_L8	5LKS_L8	Homo_sapiens	5.8S_ribosomal_RNA	5.8S ribosomal RNA
823	6ZM7_L8	6ZM7_L8	Homo_sapiens	5.8S_ribosomal_RNA	undefined
824	6W6L_D	6W6L_D	Homo_sapiens	5.8S_ribosomal_RNA	undefined
825	6OLI_D	6OLI_D	Homo_sapiens	5.8S_ribosomal_RNA	5.8S ribosomal RNA
826	6ZMI_L8	6ZMI_L8	Homo_sapiens	5.8S_ribosomal_RNA	undefined
827	5T2C_C	5T2C_C	Homo_sapiens	5.8S_rRNA	5.8S ribosomal RNA
828	6LSS_8	6LSS_8	Homo_sapiens	28S_rRNA	undefined
829	6IP8_1C	6IP8_1C	Homo_sapiens	5.8S_ribosomal_RNA	5.8S ribosomal RNA
830	6Z6N_L8	6Z6N_L8	Homo_sapiens	5.8S_rRNA	undefined
831	6IP5_1C	6IP5_1C	Homo_sapiens	5.8S_ribosomal_RNA	5.8S ribosomal RNA
832	6QZP_L8	6QZP_L8	Homo_sapiens	5.8S_rRNA_(156-MER)	5.8S ribosomal RNA
833	6Y2L_L8	6Y2L_L8	Homo_sapiens	5.8S_ribosomal_RNA	5.8S ribosomal RNA
834	4UG0_L8	4UG0_L8	Homo_sapiens	5.8S_ribosomal_RNA	5.8S ribosomal RNA
835	6EK0_L8	6EK0_L8	Homo_sapiens	5.8S_ribosomal_RNA	5.8S ribosomal RNA
836	6ZMO_L8	6ZMO_L8	Homo_sapiens	5.8S_ribosomal_RNA	undefined
837	6Y57_L8	6Y57_L8	Homo_sapiens	5.8S_ribosomal_RNA	5.8S ribosomal RNA
838	6XA1_L8	6XA1_L8	Homo_sapiens	5.8S_rRNA	undefined
839	6IP6_1C	6IP6_1C	Homo_sapiens	5.8S_ribosomal_RNA	5.8S ribosomal RNA
840	6Y0G_L8	6Y0G_L8	Homo_sapiens	5.8S_ribosomal_RNA	5.8S ribosomal RNA
841	6ZME_S2	6ZME_S2	Homo_sapiens	18S_ribosomal_RNA	undefined
842	5AJ0_B1	5AJ0_B1	Homo_sapiens	18S_ribosomal_RNA	Eukaryotic small subunit ribosomal RNA
843	6ZXE_2	6ZXE_2	Homo_sapiens	pre-18S_ribosomal_RNA	undefined
844	6ZXH_2	6ZXH_2	Homo_sapiens	pre-18S_ribosomal_RNA	undefined
845	4V6X_B2	4V6X_B2	Homo_sapiens	18S_ribosomal_RNA	Eukaryotic small subunit ribosomal RNA
846	6G4S_2	6G4S_2	Homo_sapiens	pre-18S_ribosomal_RNA	Eukaryotic small subunit ribosomal RNA
847	5A8L_B	5A8L_B	Homo_sapiens	HUMAN_18S_RIBOSOMAL_RNA	Eukaryotic small subunit ribosomal RNA
848	6G5H_2	6G5H_2	Homo_sapiens	18S_ribosomal_RNA	Eukaryotic small subunit ribosomal RNA
849	6Y57_S2	6Y57_S2	Homo_sapiens	18S_ribosomal_RNA	Eukaryotic small subunit ribosomal RNA
850	6ZON_2	6ZON_2	Homo_sapiens	18S_ribosomal_RNA	undefined
851	5VYC_i2	5VYC_i2	Homo_sapiens	Human_18S_ribosomal_RNA	Eukaryotic small subunit ribosomal RNA
852	6ZUO_2	6G5I_2, 6ZUO_2	Aeropyrum_pernix, Arabidopsis_thaliana, Bacillus_virus_phi29, Biggievirus_Mos11, Bos_taurus, Brome_mosaic_virus, Burkholderia_sp, Candida_albicans, Candida_tropicalis, Carnobacterium_antarcticum, Chaetomium_thermophilum, Dengue_virus_2, Donggang_virus, Encephalitozoon_cuniculi, Encephalomyocarditis_virus, Enterococcus_faecalis, Escherichia_coli, Escherichia_phage_T7, Escherichia_virus, Foot_and_m…	pre-18S_ribosomal_RNA, 18S_ribosomal_RNA	Eukaryotic small subunit ribosomal RNA
853	6IP8_2m	6IP8_2m	Homo_sapiens	18S_ribosomal_RNA	Eukaryotic small subunit ribosomal RNA
854	6Y0G_S2	6Y0G_S2	Homo_sapiens	18S_ribosomal_RNA	Eukaryotic small subunit ribosomal RNA
855	6ZM7_S2	6ZM7_S2	Homo_sapiens	18S_ribosomal_RNA	undefined
856	6ZMO_S2	6ZMO_S2	Homo_sapiens	18S_ribosomal_RNA	undefined
857	6QZP_S2	6QZP_S2	Homo_sapiens	18S_rRNA_(1740-MER)	Eukaryotic small subunit ribosomal RNA
858	6ZP4_2	6ZP4_2	Homo_sapiens	18S_ribosomal_RNA	undefined
859	6OLE_S2	6OLE_S2	Homo_sapiens	18S_ribosomal_RNA	Eukaryotic small subunit ribosomal RNA
860	6FEC_A	6FEC_A	Homo_sapiens	18S_ribosomal_RNA	Eukaryotic small subunit ribosomal RNA
861	6G51_2	6G51_2	Homo_sapiens	18S_ribosomal_RNA	Eukaryotic small subunit ribosomal RNA
862	6OLI_S2	6OLI_S2	Homo_sapiens	18S_ribosomal_RNA	Eukaryotic small subunit ribosomal RNA
863	5VYC_i5	5VYC_i5	Homo_sapiens	Human_18S_ribosomal_RNA	Eukaryotic small subunit ribosomal RNA
864	6YBW_A	6YBW_A	Homo_sapiens	18S_rRNA	undefined
865	5VYC_i6	5VYC_i6	Homo_sapiens	Human_18S_ribosomal_RNA	Eukaryotic small subunit ribosomal RNA
866	6ZLW_2	6ZLW_2	Homo_sapiens	18S_ribosomal_RNA	undefined
867	5VYC_i4	5VYC_i4	Homo_sapiens	Human_18S_ribosomal_RNA	Eukaryotic small subunit ribosomal RNA
868	6G4W_2	6G4W_2	Homo_sapiens	18S_ribosomal_RNA	Eukaryotic small subunit ribosomal RNA
869	5VYC_i3	5VYC_i3	Homo_sapiens	Human_18S_ribosomal_RNA	Eukaryotic small subunit ribosomal RNA
870	6ZVJ_2	6ZVJ_2	Homo_sapiens	18S_ribosomal_RNA	undefined
871	6OM7_S2	6OM7_S2	Homo_sapiens	18S_ribosomal_RNA	Eukaryotic small subunit ribosomal RNA
872	7A09_2	7A09_2	Homo_sapiens	18S_ribosomal_RNA	undefined
873	6OLZ_B1	6OLZ_B1	Homo_sapiens	18S_ribosomal_RNA	Eukaryotic small subunit ribosomal RNA
874	6XA1_S2	6XA1_S2	Homo_sapiens	18S_rRNA	undefined
875	6IP5_2m	6IP5_2m	Homo_sapiens	18S_ribosomal_RNA	Eukaryotic small subunit ribosomal RNA
876	5T2C_AA	5T2C_AA	Homo_sapiens	18S_rRNA	Eukaryotic small subunit ribosomal RNA
877	6ZOL_2	6ZOL_2	Homo_sapiens	18S_ribosomal_RNA	undefined
878	6IP6_2m	6IP6_2m	Homo_sapiens	18S_ribosomal_RNA	Eukaryotic small subunit ribosomal RNA
879	6OLF_S2	6OLF_S2	Homo_sapiens	18S_ribosomal_RNA	Eukaryotic small subunit ribosomal RNA
880	6ZOJ_2	6ZOJ_2, 6ZV6_2	Aeropyrum_pernix, Arabidopsis_thaliana, Bacillus_virus_phi29, Biggievirus_Mos11, Bos_taurus, Brome_mosaic_virus, Burkholderia_sp, Candida_albicans, Candida_tropicalis, Carnobacterium_antarcticum, Chaetomium_thermophilum, Dengue_virus_2, Donggang_virus, Encephalitozoon_cuniculi, Encephalomyocarditis_virus, Enterococcus_faecalis, Escherichia_coli, Escherichia_phage_T7, Escherichia_virus, Foot_and_m…	18S_ribosomal_RNA	Eukaryotic small subunit ribosomal RNA, undefined
881	5VYC_i1	5VYC_i1	Homo_sapiens	Human_18S_ribosomal_RNA	Eukaryotic small subunit ribosomal RNA
882	6OM0_S2	6OM0_S2	Homo_sapiens	18S_ribosomal_RNA	Eukaryotic small subunit ribosomal RNA
883	6ZXG_2	6ZXG_2	Homo_sapiens	pre-18S_ribosomal_RNA	undefined
884	6ZMI_S2	6ZMI_S2	Homo_sapiens	18S_ribosomal_RNA	undefined
885	4UG0_S2	4UG0_S2	Homo_sapiens	18S_ribosomal_RNA	Eukaryotic small subunit ribosomal RNA
886	6OLG_B1	6OLG_B1	Homo_sapiens	18S_ribosomal_RNA	Eukaryotic small subunit ribosomal RNA
887	6ZVH_2	6ZVH_2	Homo_sapiens	18S_rRNA	undefined
888	6ZN5_2	6ZN5_2	Homo_sapiens	18S_ribosomal_RNA	undefined
889	6ZXF_2	6ZXF_2	Homo_sapiens	pre-18S_ribosomal_RNA	undefined
890	5LKS_S2	5LKS_S2	Homo_sapiens	18S_ribosomal_RNA	Eukaryotic small subunit ribosomal RNA
891	6ZMW_A	6ZMW_A	Homo_sapiens	18S_rRNA	undefined
892	6ZMT_2	6ZMT_2	Homo_sapiens	18S_ribosomal_RNA	undefined
893	6Z6M_S2	6Z6M_S2	Homo_sapiens	18S_rRNA	undefined
894	6EK0_S2	6EK0_S2	Homo_sapiens	18S_ribosomal_RNA	Eukaryotic small subunit ribosomal RNA
895	6G18_2	6G18_2	Homo_sapiens	pre-18S_ribosomal_RNA	Eukaryotic small subunit ribosomal RNA
896	6Z6L_S2	6Z6L_S2	Homo_sapiens	18S_rRNA	undefined
897	5A2Q_2	5A2Q_2	Homo_sapiens	18S_RRNA	Eukaryotic small subunit ribosomal RNA
898	6G53_2	6G53_2	Homo_sapiens	18S_ribosomal_RNA	Eukaryotic small subunit ribosomal RNA
899	5OA3_2	5OA3_2	Homo_sapiens	18S_ribosomal_RNA	Eukaryotic small subunit ribosomal RNA
900	6Y2L_S2	6Y2L_S2	Homo_sapiens	18S_ribosomal_RNA	Eukaryotic small subunit ribosomal RNA
901	6ZXD_2	6ZXD_2	Homo_sapiens	pre-18S_ribosomal_RNA	undefined
902	6ZOK_2	6ZOK_2	Homo_sapiens	18S_ribosomal_RNA	undefined
903	6YBS_A	6YBS_A	Homo_sapiens	18S_rRNA	undefined
904	6Z6N_S2	6Z6N_S2	Homo_sapiens	18S_rRNA	undefined
905	7K5I_2	7K5I_2	Homo_sapiens	40S_ribosomal_rRNA18S	undefined
906	6ZMW_w	6ZMW_w	Homo_sapiens	Initiator_Met-tRNA-i	undefined
907	5T2C_An	5T2C_An	Homo_sapiens	tRNA	tRNA
908	6QZP_S6	6QZP_S6	Homo_sapiens	E_site_tRNA_(75-MER)	tRNA
909	6Y57_B4	6Y57_B4	Homo_sapiens	P/E_tRNA	tRNA
910	4UG0_S6	4UG0_S6	Homo_sapiens	HUMAN_INITIATOR_MET-TRNA-I	tRNA
911	6FEC_N	6FEC_N	Homo_sapiens	Transfer_RNA_(75-MER)	tRNA
912	6YBV_w	6YBV_w	Homo_sapiens	Initiator_methionine_tRNA	undefined
913	4KZZ_j	4KZZ_j	Homo_sapiens	initiator_Met-RNA-i	tRNA
914	7A09_f	7A09_f	Homo_sapiens	tRNA	undefined
915	6EK0_S6	6EK0_S6	Homo_sapiens	Human_initiator_Met-tRNA-i	tRNA
916	6ZP4_1	6ZP4_1	Homo_sapiens	tRNA	undefined
917	4V6X_BC	4V6X_BC	Homo_sapiens	E-tRNA	tRNA
918	3SIV_C	3SIV_C	Homo_sapiens	U4atac_snRNA	undefined
919	3SIV_L	3SIV_L	Homo_sapiens	U4atac_snRNA	undefined
920	3SIU_C	3SIU_C	Homo_sapiens	U4atac_snRNA	undefined
921	3SIV_I	3SIV_I	Homo_sapiens	U4atac_snRNA	undefined
922	3SIU_F	3SIU_F	Homo_sapiens	U4atac_snRNA	undefined
923	3SIV_F	3SIV_F	Homo_sapiens	U4atac_snRNA	undefined
924	3NKB_B	3NKB_B	Homo_sapiens	The_hepatitis_delta_virus_ribozyme	undefined
925	4PKD_V	4PKD_V	Homo_sapiens	U1_snRNA_stem-loops_1_and_2_(55-MER)	undefined
926	4PJO_1	4PJO_1	Homo_sapiens	U1_RNA_variant_(48-MER)_with_4-helix_junction_replaced_by_kissing_loop_(HIV-1_(Mal)_DIS)_and_shorter_stem-loop_4.	undefined
927	4PJO_4	4PJO_4	Homo_sapiens	U1_RNA_variant_(48-MER)_with_4-helix_junction_replaced_by_kissing_loop_(HIV-1_(Mal)_DIS)_and_shorter_stem-loop_4.	undefined
928	4PJO_3	4PJO_3	Homo_sapiens	U1_RNA_variant_(48-MER)_with_4-helix_junction_replaced_by_kissing_loop_(HIV-1_(Mal)_DIS)_and_shorter_stem-loop_4.	undefined
929	4PJO_2	4PJO_2	Homo_sapiens	U1_RNA_variant_(48-MER)_with_4-helix_junction_replaced_by_kissing_loop_(HIV-1_(Mal)_DIS)_and_shorter_stem-loop_4.	undefined
930	6SVS_B	6SVS_B	Homo_sapiens	RNA_(79-mer)	undefined
931	6SVS_A	6SVS_A	Homo_sapiens	RNA_(79-mer)	undefined
932	4PLX_C	4PLX_C	Homo_sapiens	Core_ENE_hairpin_and_A-rich_tract_from_MALAT1	undefined
933	4PLX_B	4PLX_B	Homo_sapiens	Core_ENE_hairpin_and_A-rich_tract_from_MALAT1	undefined
934	4PLX_A	4PLX_A	Homo_sapiens	Core_ENE_hairpin_and_A-rich_tract_from_MALAT1	undefined
935	5IEM_A	5IEM_A	Homo_sapiens	7SK_snRNA	7SK RNA
936	5LYU_B	5LYU_B	Homo_sapiens	7SK_RNA	7SK RNA
937	6MCF_A	6MCF_A	Homo_sapiens	7SK_Stem-loop_1_RNA	7SK RNA
938	6MCI_A	6MCI_A	Homo_sapiens	7SK_RNA	7SK RNA
939	5LYV_A	5LYV_A	Homo_sapiens	7SK_RNA	7SK RNA
940	5LYV_B	5LYV_B	Homo_sapiens	7SK_RNA	7SK RNA
941	5LYU_A	5LYU_A	Homo_sapiens	7SK_RNA	7SK RNA
942	5LYS_B	5LYS_B	Homo_sapiens	7SK_RNA	7SK RNA
943	5LYS_A	5LYS_A	Homo_sapiens	7SK_RNA	7SK RNA
944	6Y2L_A4	6Y2L_A4	Homo_sapiens	mRNA	undefined
945	6Y0G_A4	6Y0G_A4	Homo_sapiens	mRNA	undefined
946	5AJ0_Bx	5AJ0_Bx, 7QDY_E	Aeropyrum_pernix, Arabidopsis_thaliana, Bacillus_virus_phi29, Biggievirus_Mos11, Bos_taurus, Brome_mosaic_virus, Burkholderia_sp, Candida_albicans, Candida_tropicalis, Carnobacterium_antarcticum, Chaetomium_thermophilum, Dengue_virus_2, Donggang_virus, Encephalitozoon_cuniculi, Encephalomyocarditis_virus, Enterococcus_faecalis, Escherichia_coli, Escherichia_phage_T7, Escherichia_virus, Foot_and_m…	RNA_(5'-R(P*UP*UP*UP*UP*UP*U)-3'), mRNA	undefined
947	6Y0G_D4	6Y0G_D4, 7ONU_T	Aeropyrum_pernix, Arabidopsis_thaliana, Bacillus_virus_phi29, Biggievirus_Mos11, Bos_taurus, Brome_mosaic_virus, Burkholderia_sp, Candida_albicans, Candida_tropicalis, Carnobacterium_antarcticum, Chaetomium_thermophilum, Dengue_virus_2, Donggang_virus, Encephalitozoon_cuniculi, Encephalomyocarditis_virus, Enterococcus_faecalis, Escherichia_coli, Escherichia_phage_T7, Escherichia_virus, Foot_and_m…	Mitochondrial_Precursor_tRNA-Tyr, tRNA	tRNA
948	6Y0G_B4	6Y0G_B4	Homo_sapiens	tRNA	tRNA
949	6OLF_u	6OLF_u	Homo_sapiens	PE_tRNA	tRNA
950	6OLI_u	6OLI_u	Homo_sapiens	tRNA	tRNA
951	6OLG_Bv	6OLG_Bv	Homo_sapiens	tRNA	tRNA
952	6W6L_u	6W6L_u	Homo_sapiens	tRNA	undefined
953	6OM0_u	6OM0_u	Homo_sapiens	tRNA	tRNA
954	6W6L_v	6W6L_v	Homo_sapiens	tRNA	undefined
955	6Y2L_B4	6Y2L_B4	Homo_sapiens	tRNA	tRNA
956	6OLZ_Bv	6OLZ_Bv	Homo_sapiens	tRNA	tRNA
957	6Y57_D4	6Y57_D4	Homo_sapiens	A/P_tRNA	tRNA
958	6OLF_v	6OLF_v	Homo_sapiens	AA_tRNA	tRNA
959	6OLE_u	6OLE_u	Homo_sapiens	AP_RNA	tRNA
960	6OM0_v	6OM0_v	Homo_sapiens	tRNA	tRNA
961	6OM7_v	6OM7_v	Homo_sapiens	A/A_site_tRNA	tRNA
962	6OM7_u	6OM7_u	Homo_sapiens	P/E_site_tRNA	tRNA
963	6OLI_v	6OLI_v	Homo_sapiens	tRNA	tRNA
964	6OLE_v	6OLE_v	Homo_sapiens	PE_RNA	tRNA
965	6AH0_H	6AH0_H, 7ONB_H	Aeropyrum_pernix, Arabidopsis_thaliana, Bacillus_virus_phi29, Biggievirus_Mos11, Bos_taurus, Brome_mosaic_virus, Burkholderia_sp, Candida_albicans, Candida_tropicalis, Carnobacterium_antarcticum, Chaetomium_thermophilum, Dengue_virus_2, Donggang_virus, Encephalitozoon_cuniculi, Encephalomyocarditis_virus, Enterococcus_faecalis, Escherichia_coli, Escherichia_phage_T7, Escherichia_virus, Foot_and_m…	RNU2, U2snRNA	U2 spliceosomal RNA
966	6AHD_H	6AHD_H	Homo_sapiens	U2snRNA	U2 spliceosomal RNA
967	6QDV_2	6QDV_2	Homo_sapiens	U2_snRNA	U2 spliceosomal RNA
968	5Z56_H	5Z56_H	Homo_sapiens	U2_snRNA	U2 spliceosomal RNA
969	6QX9_2	6QX9_2	Homo_sapiens	U2_snRNA	U2 spliceosomal RNA
970	7ABH_2	7ABH_2	Homo_sapiens	U2_snRNA	undefined
971	7AAV_2	7AAV_2	Homo_sapiens	U2_snRNA	undefined
972	6ID1_H	6ID1_H	Homo_sapiens	U2snRNA	U2 spliceosomal RNA
973	6Y50_2	6Y50_2	Homo_sapiens	U2_snRNA	undefined
974	6ICZ_H	6ICZ_H	Homo_sapiens	U2snRNA	U2 spliceosomal RNA
975	5YZG_H	5YZG_H	Homo_sapiens	U2_snRNA	U2 spliceosomal RNA
976	5O9Z_2	5O9Z_2	Homo_sapiens	Human_gene_for_small_nuclear_RNA_U2_(snRNA_U2)	U2 spliceosomal RNA
977	5Z57_H	5Z57_H	Homo_sapiens	U2_snRNA	U2 spliceosomal RNA
978	5XJC_H	5XJC_H	Homo_sapiens	Homo_sapiens_small_nuclear_RNA_(U2)_gene	U2 spliceosomal RNA
979	6ID0_H	6ID0_H	Homo_sapiens	U2snRNA	U2 spliceosomal RNA
980	6Y5Q_2	6Y5Q_2	Homo_sapiens	U2snRNA	undefined
981	7ABI_2	7ABI_2	Homo_sapiens	U2_snRNA	undefined
982	6Y53_2	6Y53_2	Homo_sapiens	U2_snRNA	undefined
983	6FF7_2	6FF7_2	Homo_sapiens	U2_snRNA	U2 spliceosomal RNA
984	5MQF_2	5MQF_2	Homo_sapiens	Human_gene_for_small_nuclear_RNA_U2_(snRNA_U2)	U2 spliceosomal RNA
985	5Z58_H	5Z58_H	Homo_sapiens	U2_snRNA	U2 spliceosomal RNA
986	7ABG_2	7ABG_2	Homo_sapiens	U2_snRNA	undefined
987	6FF4_2	6FF4_2	Homo_sapiens	U2_snRNA	U2 spliceosomal RNA
988	6ZYM_2	6ZYM_2	Homo_sapiens	U2_snRNA	undefined
989	6W6L_t	6W6L_t	Homo_sapiens	28S_ribosomal_RNA	undefined
990	6QZP_L5	6QZP_L5	Homo_sapiens	28S_rRNA_(3773-MER)	Eukaryotic large subunit ribosomal RNA
991	6OLF_t	6OLF_t	Homo_sapiens	28S_ribosomal_RNA	Eukaryotic large subunit ribosomal RNA
992	6OM0_t	6OM0_t	Homo_sapiens	28S_ribosomal_RNA	Eukaryotic large subunit ribosomal RNA
993	6OLE_t	6OLE_t	Homo_sapiens	28S_ribosomal_RNA	Eukaryotic large subunit ribosomal RNA
994	6XA1_L5	6XA1_L5	Homo_sapiens	28S_rRNA	undefined
995	6OM7_t	6OM7_t	Homo_sapiens	28S_ribosomal_RNA	Eukaryotic large subunit ribosomal RNA
996	6OLG_A2	6OLG_A2	Homo_sapiens	28S_ribosomal_RNA	Eukaryotic large subunit ribosomal RNA
997	6OLI_t	6OLI_t	Homo_sapiens	28S_ribosomal_RNA	Eukaryotic large subunit ribosomal RNA
998	6OLZ_A2	6OLZ_A2	Homo_sapiens	28S_ribosomal_RNA	Eukaryotic large subunit ribosomal RNA
999	6Y6X_L5	6Y6X_L5	Homo_sapiens	28S_ribosomal_RNA	undefined
1000	6XWJ_A	6XWJ_A	Homo_sapiens	RNA_(5-R(*GP*GP*UP*GP*CP*CP*UP*AP*AP*UP*AP*UP*UP*UP*AP*GP*GP*CP*AP*CP*C)-3)	undefined
1001	6YAL_3	6YAL_3	Homo_sapiens	beta-globin_mRNA	undefined
1002	6YAM_3	6YAM_3	Homo_sapiens	beta-globin_mRNA	undefined
1003	6ZMW_7	6ZMW_7	Homo_sapiens	mRNA	undefined
1004	6YBW_7	6YBW_7	Homo_sapiens	mRNA	undefined
1005	6GAZ_AV	6GAZ_AV	Homo_sapiens	P-site_fMet-tRNAMet	undefined
1006	7NQL_AV	6YDW_AV, 7NQL_AV, 7NQH_AV	Aeropyrum_pernix, Arabidopsis_thaliana, Bacillus_virus_phi29, Biggievirus_Mos11, Bos_taurus, Brome_mosaic_virus, Burkholderia_sp, Candida_albicans, Candida_tropicalis, Carnobacterium_antarcticum, Chaetomium_thermophilum, Dengue_virus_2, Donggang_virus, Encephalitozoon_cuniculi, Encephalomyocarditis_virus, Enterococcus_faecalis, Escherichia_coli, Escherichia_phage_T7, Escherichia_virus, Foot_and_m…	fMet-tRNAMet_(P_site), tRNAMet	undefined
1007	6YDW_AY	6YDW_AY	Homo_sapiens	tRNAMet	undefined
1008	6GAW_AV	6GAW_AV	Homo_sapiens	P-site_fMet-tRNAMet	undefined
1009	6GB2_AV	6GB2_AV	Homo_sapiens	P-site_fMet-tRNAMet	undefined
1010	6YDP_AV	6YDP_AV	Homo_sapiens	fMet-tRNAMet_(P_site)	undefined
1011	7JL3_X	7JL3_X	Homo_sapiens	dsRNA_strand1	undefined
1012	7JL2_X	7JL2_X, 7KI3_E	Aeropyrum_pernix, Arabidopsis_thaliana, Bacillus_virus_phi29, Biggievirus_Mos11, Bos_taurus, Brome_mosaic_virus, Burkholderia_sp, Candida_albicans, Candida_tropicalis, Carnobacterium_antarcticum, Chaetomium_thermophilum, Dengue_virus_2, Donggang_virus, Encephalitozoon_cuniculi, Encephalomyocarditis_virus, Enterococcus_faecalis, Escherichia_coli, Escherichia_phage_T7, Escherichia_virus, Foot_and_m…	RNA_(44-MER), miR-122	undefined
1013	7JL3_Y	7JL3_Y	Homo_sapiens	dsRNA_strand_2	undefined
1014	7JL2_Y	7JL2_Y	Homo_sapiens	RNA_(44-MER)	undefined
1015	6VRD_B	6VRD_B	Homo_sapiens	RNA_(5-R(*UP*GP*GP*CP*GP*AP*GP*UP*GP*GP*GP*UP*GP*AP*GP*UP*GP*AP*GP*G)-3)	undefined
1016	6ZVH_x	6ZVH_x	Homo_sapiens	E-site_tRNA	undefined
1017	6ZM7_CC	6ZM7_CC	Homo_sapiens	tRNA	undefined
1018	6Z6L_CC	6Z6L_CC	Homo_sapiens	tRNA	undefined
1019	6Z6N_CC	6Z6N_CC	Homo_sapiens	tRNA	undefined
1020	6ZMI_CC	6ZMI_CC	Homo_sapiens	tRNA	undefined
1021	6ZMO_CC	6ZMO_CC	Homo_sapiens	tRNA	undefined
1022	6ZME_CC	6ZME_CC	Homo_sapiens	tRNA	undefined
1023	5MQF_Y	5MQF_Y	Homo_sapiens	MINX_pre-mRNA_(intron)	undefined
1024	6ZYM_Y	6ZYM_Y	Homo_sapiens	pre-mRNA	undefined
1025	5O9Z_Y	5O9Z_Y	Homo_sapiens	MINX_pre-mRNA	undefined
1026	5MQF_Z	5MQF_Z	Homo_sapiens	MINX_pre-mRNA_(intron)	undefined
1027	6ZYM_Z	6ZYM_Z	Homo_sapiens	pre-mRNA	undefined
1028	7A5P_Y	7A5P_Y	Homo_sapiens	pre-mRNA	undefined
1029	7BHP_B	7BHP_B	Homo_sapiens	Poly_GC_double_helix_strand_modeled_for_ES27L_density_next_to_EBP1_density	undefined
1030	7A5F_24	7A5F_24	Homo_sapiens	mt-tRNA	undefined
1031	7A5G_C	7A5G_C	Homo_sapiens	P_tRNA	undefined
1032	7A5J_x	7A5J_x	Homo_sapiens	mt-tRNA	undefined
1033	7A5I_94	7A5I_94	Homo_sapiens	mt-tRNA	undefined
1034	7OIA_z	7A5I_99, 7OID_z, 7OIA_z, 7OI8_z	Aeropyrum_pernix, Arabidopsis_thaliana, Bacillus_virus_phi29, Biggievirus_Mos11, Bos_taurus, Brome_mosaic_virus, Burkholderia_sp, Candida_albicans, Candida_tropicalis, Carnobacterium_antarcticum, Chaetomium_thermophilum, Dengue_virus_2, Donggang_virus, Encephalitozoon_cuniculi, Encephalomyocarditis_virus, Enterococcus_faecalis, Escherichia_coli, Escherichia_phage_T7, Escherichia_virus, Foot_and_m…	mitochondrial_tRNA, mt-tRNA	tRNA, undefined
1035	7A5H_24	7A5H_24	Homo_sapiens	mt-tRNA	undefined
1036	7A5K_FE	7A5K_FE	Homo_sapiens	mt-tRNA	undefined
1037	7A5G_24	7A5G_24	Homo_sapiens	P_tRNA	undefined
1038	7A5K_24	7A5K_24	Homo_sapiens	mt-tRNA	undefined
1039	7A5F_C	7A5F_C	Homo_sapiens	mt-tRNA	undefined
1040	7A5I_X	7A5I_X	Homo_sapiens	mt-tRNA	undefined
1041	7A5J_G	7A5J_G	Homo_sapiens	mt-tRNA	undefined
1042	6AHU_T	6AHU_T	Homo_sapiens	tRNA	tRNA
1043	7A5G_j	7A5G_j	Homo_sapiens	E_tRNA	undefined
1044	7A5P_2	7A5P_2	Homo_sapiens	U2_snRNA	undefined
1045	6IZP_A	6IZP_A	Homo_sapiens	RNA_(29-MER)	undefined
1046	2LUB_A	2LUB_A	Homo_sapiens	RNA_(37-MER)	undefined
1047	2L2J_A	2L2J_A	Homo_sapiens	RNA_(42-MER)	undefined
1048	2L2K_A	2L2K_A	Homo_sapiens	RNA_(42-MER)	undefined
1049	2KX8_A	2KX8_A	Homo_sapiens	-	undefined
1050	6N4O_C	6N4O_C, 7KI3_B	Aeropyrum_pernix, Arabidopsis_thaliana, Bacillus_virus_phi29, Biggievirus_Mos11, Bos_taurus, Brome_mosaic_virus, Burkholderia_sp, Candida_albicans, Candida_tropicalis, Carnobacterium_antarcticum, Chaetomium_thermophilum, Dengue_virus_2, Donggang_virus, Encephalitozoon_cuniculi, Encephalomyocarditis_virus, Enterococcus_faecalis, Escherichia_coli, Escherichia_phage_T7, Escherichia_virus, Foot_and_m…	miR-122, RNA_(5'-R(P*UP*GP*GP*AP*GP*UP*GP*UP*GP*AP*CP*AP*AP*UP*GP*GP*UP*GP*UP*UP*U)-3')	undefined
1051	5KI6_B	5KI6_B	Homo_sapiens	miR-122	undefined
1052	6MFR_D	6MFR_D	Homo_sapiens	RNA_(5'-R(P*UP*GP*GP*AP*GP*UP*GP*UP*GP*AP*CP*AP*AP*UP*GP*GP*UP*GP*UP*U)-3')	undefined
1053	6NIT_C	6NIT_C	Homo_sapiens	RNA_(5'-R(P*UP*GP*GP*AP*GP*UP*GP*UP*GP*AP*CP*AP*AP*UP*GP*GP*UP*GP*UP*UP*U)-3')	undefined
1054	6MDZ_C	6MDZ_C	Homo_sapiens	RNA_(5'-R(P*UP*GP*GP*AP*GP*UP*GP*UP*GP*AP*CP*AP*AP*UP*GP*GP*UP*GP*UP*U)-3')	undefined
1055	6MDZ_D	6MDZ_D	Homo_sapiens	RNA_(5'-R(P*UP*GP*GP*AP*GP*UP*GP*UP*GP*AP*CP*AP*AP*UP*GP*GP*UP*GP*UP*U)-3')	undefined
1056	6NIT_D	6NIT_D	Homo_sapiens	RNA_(5'-R(P*UP*GP*GP*AP*GP*UP*GP*UP*GP*AP*CP*AP*AP*UP*GP*GP*UP*GP*UP*UP*U)-3')	undefined
1057	6MFR_C	6MFR_C	Homo_sapiens	RNA_(5'-R(P*UP*GP*GP*AP*GP*UP*GP*UP*GP*AP*CP*AP*AP*UP*GP*GP*UP*GP*UP*U)-3')	undefined
1058	5BTM_B	5BTM_B	Homo_sapiens	RNA_(55-mer)	undefined
1059	5BTM_A	5BTM_A	Homo_sapiens	RNA_(55-mer)	undefined
1060	6AJK_B	6AJK_B	Homo_sapiens	RNA_(28-MER)	undefined
1061	6AAX_D	6AAX_D	Homo_sapiens	RNA_(28-mer)	undefined
1062	6AAS_A	6AAS_A	Homo_sapiens	RNA_(28-MER)	undefined
1063	6AAX_B	6AAX_B	Homo_sapiens	RNA_(28-mer)	undefined
1064	6BG9_A	6BG9_A	Homo_sapiens	RNA_dimerization_signal	Human immunodeficiency virus type 1 dimerisation initiation site
1065	6BG9_B	6BG9_B	Homo_sapiens	RNA_dimerization_signal	Human immunodeficiency virus type 1 dimerisation initiation site
1066	5UDZ_W	5UDZ_W	Homo_sapiens	let-7f-1_pre-element	undefined
1067	5UDZ_V	5UDZ_V	Homo_sapiens	let-7f-1_pre-element	undefined
1068	5UNE_B	5UNE_B	Homo_sapiens	RNA_(47-MER)	undefined
1069	5UNE_A	5UNE_A	Homo_sapiens	RNA_(47-MER)	undefined
1070	6DU5_B	6DU5_B	Homo_sapiens	hp6-RNA_(25-MER)	undefined
1071	6DU4_B	6DU4_B	Homo_sapiens	hp1x-RNA_(29-MER)	undefined
1072	5ED2_E	5ED2_E	Homo_sapiens	RNA_(5'-R(P*GP*CP*UP*CP*GP*CP*GP*AP*UP*GP*CP*UP*(8AZ)P*GP*AP*GP*GP*GP*CP*UP*CP*UP*G)-3')	undefined
1073	7KFN_B	5ED2_B, 7KFN_B	Aeropyrum_pernix, Arabidopsis_thaliana, Bacillus_virus_phi29, Biggievirus_Mos11, Bos_taurus, Brome_mosaic_virus, Burkholderia_sp, Candida_albicans, Candida_tropicalis, Carnobacterium_antarcticum, Chaetomium_thermophilum, Dengue_virus_2, Donggang_virus, Encephalitozoon_cuniculi, Encephalomyocarditis_virus, Enterococcus_faecalis, Escherichia_coli, Escherichia_phage_T7, Escherichia_virus, Foot_and_m…	Gli1_8AZ_23mer_RNA, RNA_(5'-R(P*GP*CP*UP*CP*GP*CP*GP*AP*UP*GP*CP*UP*(8AZ)P*GP*AP*GP*GP*GP*CP*UP*CP*UP*G)-3')	undefined
1074	6D06_B	6D06_B	Homo_sapiens	RNA_(5'-R(*GP*CP*UP*CP*GP*CP*GP*AP*UP*GP*CP*UP*(8AZ)P*GP*AP*GP*GP*GP*CP*UP*CP*UP*G)-3')	undefined
1075	5ED2_F	5ED2_F	Homo_sapiens	RNA_(5'-R(P*CP*AP*GP*AP*GP*CP*CP*CP*CP*CP*CP*AP*GP*CP*AP*UP*CP*GP*CP*GP*AP*GP*C)-3')	undefined
1076	6D06_C	6D06_C	Homo_sapiens	RNA_(5'-R(*CP*AP*GP*AP*GP*CP*CP*CP*CP*CP*NP*AP*GP*CP*AP*UP*CP*GP*CP*GP*AP*GP*C)-3')	undefined
1077	7KFN_C	5ED2_C, 7KFN_C	Aeropyrum_pernix, Arabidopsis_thaliana, Bacillus_virus_phi29, Biggievirus_Mos11, Bos_taurus, Brome_mosaic_virus, Burkholderia_sp, Candida_albicans, Candida_tropicalis, Carnobacterium_antarcticum, Chaetomium_thermophilum, Dengue_virus_2, Donggang_virus, Encephalitozoon_cuniculi, Encephalomyocarditis_virus, Enterococcus_faecalis, Escherichia_coli, Escherichia_phage_T7, Escherichia_virus, Foot_and_m…	RNA_(5'-R(P*CP*AP*GP*AP*GP*CP*CP*CP*CP*CP*CP*AP*GP*CP*AP*UP*CP*GP*CP*GP*AP*GP*C)-3'), Gli1_1W5_23mer_RNA	undefined
1078	6AHD_G	6AHD_G	Homo_sapiens	pre-mRNA	undefined
1079	6ID1_G	6ID1_G	Homo_sapiens	pre-mRNA	undefined
1080	6ICZ_G	6ICZ_G	Homo_sapiens	pre-mRNA	undefined
1081	6AH0_G	6AH0_G	Homo_sapiens	pre-mRNA	undefined
1082	5YZG_G	5YZG_G	Homo_sapiens	Pre-mRNA	undefined
1083	6ID0_G	6ID0_G	Homo_sapiens	pre-mRNA	undefined
1084	6IP5_zu	6IP5_zu	Homo_sapiens	P-site_tRNA	tRNA
1085	6IP6_zy	6IP6_zy	Homo_sapiens	P-site_tRNA	tRNA
1086	6IP5_zy	6IP5_zy	Homo_sapiens	P-site_tRNA	tRNA
1087	6IP8_zy	6IP8_zy	Homo_sapiens	P-site_tRNA	tRNA
1088	6IP6_zz	6IP6_zz	Homo_sapiens	HCV-IRES_RNA	Hepatitis C virus internal ribosome entry site
1089	6IP8_zz	6IP8_zz	Homo_sapiens	HCV-IRES_RNA	Hepatitis C virus internal ribosome entry site
1090	6LXD_D	6LXD_D	Homo_sapiens	RNA_(102-mer)	mir-16 microRNA precursor family
1091	6MFN_C	6MFN_C	Homo_sapiens	RNA_(5'-R(P*UP*UP*CP*AP*CP*AP*GP*UP*G)-3')	undefined
1092	6N5S_A	6N5S_A	Homo_sapiens	RNA_(123-MER)	ydaO/yuaA leader
1093	6N5Q_A	6N5Q_A	Homo_sapiens	RNA_(128-MER)	ydaO/yuaA leader
1094	6N5P_A	6N5P_A	Homo_sapiens	RNA_(127-MER)	ydaO/yuaA leader
1095	6N5T_A	6N5T_A, 6WTR_A	Aeropyrum_pernix, Arabidopsis_thaliana, Bacillus_virus_phi29, Biggievirus_Mos11, Bos_taurus, Brome_mosaic_virus, Burkholderia_sp, Candida_albicans, Candida_tropicalis, Carnobacterium_antarcticum, Chaetomium_thermophilum, Dengue_virus_2, Donggang_virus, Encephalitozoon_cuniculi, Encephalomyocarditis_virus, Enterococcus_faecalis, Escherichia_coli, Escherichia_phage_T7, Escherichia_virus, Foot_and_m…	RNA_(126-MER), RNA_(125-MER)	ydaO/yuaA leader
1096	6N5K_A	6N5K_A	Homo_sapiens	RNA_(125-MER)	ydaO/yuaA leader
1097	6N5N_A	6N5N_A	Homo_sapiens	RNA_(125-MER)	ydaO/yuaA leader
1098	6N5O_A	6N5O_A, 6WTL_A	Aeropyrum_pernix, Arabidopsis_thaliana, Bacillus_virus_phi29, Biggievirus_Mos11, Bos_taurus, Brome_mosaic_virus, Burkholderia_sp, Candida_albicans, Candida_tropicalis, Carnobacterium_antarcticum, Chaetomium_thermophilum, Dengue_virus_2, Donggang_virus, Encephalitozoon_cuniculi, Encephalomyocarditis_virus, Enterococcus_faecalis, Escherichia_coli, Escherichia_phage_T7, Escherichia_virus, Foot_and_m…	RNA_(126-MER), RNA_(124-MER)	ydaO/yuaA leader
1099	6RFL_U	6RFL_U	Homo_sapiens	chr17.trna16-GlnTTG	tRNA
1100	6MXQ_A	6MXQ_A	Homo_sapiens	RNA_C-JUN_TL	undefined
1101	6NOA_A	6NOA_A	Homo_sapiens	C-JUN_SL1	undefined
1102	6PK9_A	6PK9_A	Homo_sapiens	RNA_(5'-R(*GP*GP*AP*GP*GP*GP*UP*AP*GP*AP*CP*UP*CP*GP*CP*UP*CP*UP*CP*C)-3')	undefined
1103	5ZAL_C	5ZAL_C	Homo_sapiens	RNA_(73-mer)	let-7 microRNA precursor
1104	5ZAM_C	5ZAM_C	Homo_sapiens	RNA_(73-mer)	let-7 microRNA precursor
1105	4WKR_D	4WKR_D	Homo_sapiens	7SK_GGHP4_(300-332)	undefined
1106	4WKR_C	4WKR_C	Homo_sapiens	7SK_GGHP4_(300-332)	undefined
1107	4X4N_D	4X4N_D	Homo_sapiens	G70A_tRNA_minihelix	undefined
1108	4X4T_D	4X4T_D	Homo_sapiens	G70A_tRNA_minihelix_ending_in_CCACCA	undefined
1109	4X4U_G	4X4U_G	Homo_sapiens	human_MenBeta_minihelix	undefined
1110	4X4N_G	4X4N_G	Homo_sapiens	G70A_tRNA_minihelix	undefined
1111	4X4V_B	4X4V_B	Homo_sapiens	Human_MenBeta_minihelix_ending_in_CCACC	undefined
1112	4X4Q_D	4X4Q_D	Homo_sapiens	G70A_tRNA_minihelix_ending_in_CCAC	undefined
1113	4X4V_D	4X4V_D	Homo_sapiens	Human_MenBeta_minihelix_ending_in_CCACC	undefined
1114	4X4S_D	4X4S_D	Homo_sapiens	G70A_tRNA_minihelix_ending_in_CCACC	undefined
1115	4X4O_B	4X4O_B	Homo_sapiens	G70A_tRNA_minihelix	undefined
1116	4X4P_H	4X4P_H	Homo_sapiens	G70A_tRNA_minihelix_ending_in_CCAC	undefined
1117	4X4N_B	4X4N_B	Homo_sapiens	G70A_tRNA_minihelix	undefined
1118	4X4S_B	4X4S_B	Homo_sapiens	G70A_tRNA_minihelix_ending_in_CCACC	undefined
1119	4X4T_B	4X4T_B	Homo_sapiens	G70A_tRNA_minihelix_ending_in_CCACCA	undefined
1120	4X4O_D	4X4O_D	Homo_sapiens	G70A_tRNA_minihelix	undefined
1121	4X4P_B	4X4P_B	Homo_sapiens	G70A_tRNA_minihelix_ending_in_CCAC	undefined
1122	4X4P_D	4X4P_D	Homo_sapiens	G70A_tRNA_minihelix_ending_in_CCAC	undefined
1123	4X4U_B	4X4U_B	Homo_sapiens	human_MenBeta_minihelix	undefined
1124	4X4U_D	4X4U_D	Homo_sapiens	human_MenBeta_minihelix	undefined
1125	4X4T_G	4X4T_G	Homo_sapiens	G70A_tRNA_minihelix_ending_in_CCACCA	undefined
1126	4X4P_F	4X4P_F	Homo_sapiens	G70A_tRNA_minihelix_ending_in_CCAC	undefined
1127	4X4R_D	4X4R_D	Homo_sapiens	G70A_tRNA_minihelix_ending_in_CCACC	undefined
1128	4X4R_B	4X4R_B	Homo_sapiens	G70A_tRNA_minihelix_ending_in_CCACC	undefined
1129	4X4Q_B	4X4Q_B	Homo_sapiens	G70A_tRNA_minihelix_ending_in_CCAC	undefined
1130	5MWI_A	5MWI_A	Homo_sapiens	RNA_G(CUG)8C_duplex	undefined
1131	5EW7_B	5EW7_B	Homo_sapiens	RNA_(5'-R(*CP*CP*CP*CP*GP*GP*CP*CP*CP*CP*GP*GP*CP*CP*CP*CP*GP*GP*CP*CP*CP*C)-3')	undefined
1132	5EW4_A	5EW4_A	Homo_sapiens	RNA_(5'-R(*CP*CP*CP*CP*GP*GP*CP*CP*CP*CP*GP*GP*CP*CP*CP*CP*GP*GP*CP*CP*CP*C)-3')	undefined
1133	5EW7_A	5EW7_A	Homo_sapiens	RNA_(5'-R(*CP*CP*CP*CP*GP*GP*CP*CP*CP*CP*GP*GP*CP*CP*CP*CP*GP*GP*CP*CP*CP*C)-3')	undefined
1134	5EW4_B	5EW4_B	Homo_sapiens	RNA_(5'-R(*CP*CP*CP*CP*GP*GP*CP*CP*CP*CP*GP*GP*CP*CP*CP*CP*GP*GP*CP*CP*CP*C)-3')	undefined
1135	5UZT_A	5UZT_A	Homo_sapiens	pre-miR-21	undefined
1136	5UZZ_A	5UZZ_A	Homo_sapiens	pre-miR21	undefined
1137	6FF4_Z	6FF4_Z	Homo_sapiens	pre_mRNA	undefined
1138	6FEC_F	6FEC_F	Homo_sapiens	Messenger_RNA_(26-MER)	undefined
1139	6FF7_Z	6FF7_Z	Homo_sapiens	pre-mRNA	undefined
1140	6GBM_A	6GBM_A	Homo_sapiens	RNA_(5'-R(*GP*GP*CP*AP*GP*AP*UP*UP*AP*CP*AP*AP*UP*UP*CP*UP*AP*UP*UP*UP*GP*CP*C)-3')	undefined
1141	6GAW_AX	6GAW_AX	Homo_sapiens	MT-CO3_mRNA	undefined
1142	6GAZ_AX	6GAZ_AX	Homo_sapiens	MT-CO3_mRNA	undefined
1143	5WWR_C	5WWR_C	Homo_sapiens	tRNA	tRNA
1144	5WWT_D	5WWT_D	Homo_sapiens	tRNA	tRNA
1145	5WWS_C	5WWS_C	Homo_sapiens	tRNA	tRNA
1146	5WWS_D	5WWS_D	Homo_sapiens	tRNA	tRNA
1147	5WWT_C	5WWT_C	Homo_sapiens	tRNA	tRNA
1148	5WWR_D	5WWR_D	Homo_sapiens	tRNA	tRNA
1149	6AHU_A	6AHU_A	Homo_sapiens	H1_RNA	Nuclear RNase P
1150	6AHR_A	6AHR_A	Homo_sapiens	H1_RNA	Nuclear RNase P
1151	6D12_C	6D12_C	Homo_sapiens	human_7SK_RNA_stem-loop_4	undefined
1152	6SDY_B	6SDY_B, 7D12_A	Aeropyrum_pernix, Arabidopsis_thaliana, Bacillus_virus_phi29, Biggievirus_Mos11, Bos_taurus, Brome_mosaic_virus, Burkholderia_sp, Candida_albicans, Candida_tropicalis, Carnobacterium_antarcticum, Chaetomium_thermophilum, Dengue_virus_2, Donggang_virus, Encephalitozoon_cuniculi, Encephalomyocarditis_virus, Enterococcus_faecalis, Escherichia_coli, Escherichia_phage_T7, Escherichia_virus, Foot_and_m…	RNA_(5'-R(*GP*CP*AP*GP*CP*AP*GP*CP*UP*UP*CP*GP*GP*CP*AP*GP*CP*AP*GP*C)-3'), hARF1_SBS_dsRNA	undefined
1153	6SDW_B	6SDW_B	Homo_sapiens	hARF1_SBS_dsRNA	undefined
1154	6SJD_D	6SJD_D	Homo_sapiens	RNA_(5'-R(*UP*GP*CP*GP*AP*CP*AP*GP*UP*CP*GP*GP*UP*AP*GP*CP*A)-3')	undefined
1155	6SNJ_B	6SNJ_B	Homo_sapiens	U1_snRNA_stem_loop_III	undefined
1156	6SQQ_ZZZ	6SQQ_ZZZ	Homo_sapiens	RNA_hairpin	undefined
1157	6SQQ_YYY	6SQQ_YYY	Homo_sapiens	RNA_hairpin	undefined
1158	6SQN_Z	6SQN_Z	Homo_sapiens	RNA_hairpin	undefined
1159	6SQN_Y	6SQN_Y	Homo_sapiens	RNA_hairpin	undefined
1160	6SQQ_XXX	6SQQ_XXX	Homo_sapiens	RNA_hairpin	undefined
1161	6SQN_X	6SQN_X	Homo_sapiens	RNA_hairpin	undefined
1162	6DCB_B	6DCB_B	Homo_sapiens	human_7SK_RNA_stem-loop_1_proximal	undefined
1163	6DCC_B	6DCC_B	Homo_sapiens	human_7SK_RNA_stem-loop_1_proximal_methylated	undefined
1164	1E7K_D	1E7K_D	Homo_sapiens	RNA_(5'-R(*GP*CP*CP*AP*AP*UP*GP*AP*GP*GP*UP*UP*UP*_AP*UP*CP*CP*GP*AP*GP*G*C(-3')	undefined
1165	1E7K_C	1E7K_C	Homo_sapiens	RNA_(5'-R(*GP*CP*CP*AP*AP*UP*GP*AP*GP*GP*UP*UP*UP*_AP*UP*CP*CP*GP*AP*GP*G*C(-3')	undefined
1166	1E8S_C	1E8S_C	Homo_sapiens	7SL_RNA	undefined
1167	1E8O_E	1E8O_E	Homo_sapiens	7SL_RNA	undefined
1168	1DZ5_C	1DZ5_C	Homo_sapiens	RNA_(5'-R(*GP*AP*GP*AP*CP*AP*UP*UP*GP*CP*AP*CP*CP*_CP*GP*GP*AP*GP*UP*CP*UP*C)-3')	undefined
1169	1DZ5_D	1DZ5_D	Homo_sapiens	RNA_(5'-R(*GP*AP*GP*AP*CP*AP*UP*UP*GP*CP*AP*CP*CP*_CP*GP*GP*AP*GP*UP*CP*UP*C)-3')	undefined
1170	6ZMO_CB	6ZMO_CB	Homo_sapiens	tRNA	undefined
1171	1A9N_Q	1A9N_Q	Homo_sapiens	RNA_(5'-R(*CP*CP*UP*GP*GP*UP*AP*UP*UP*GP*CP*AP*GP*UP*AP*CP*CP*UP*CP*CP*AP*GP*_GP*U)-3')	undefined
1172	1A9N_R	1A9N_R	Homo_sapiens	RNA_(5'-R(*CP*CP*UP*GP*GP*UP*AP*UP*UP*GP*CP*AP*GP*UP*AP*CP*CP*UP*CP*CP*AP*GP*_GP*U)-3')	undefined
1173	6V5C_D	6V5C_D	Homo_sapiens	Pri-miR-16-2_(66-MER)	mir-16 microRNA precursor family, mir-16 microRNA precursor family
1174	6V5B_D	6V5B_D	Homo_sapiens	Pri-miR-16-2_(78-MER)	mir-16 microRNA precursor family, mir-16 microRNA precursor family
1175	6V4X_Z	6V4X_Z	Homo_sapiens	U7_snRNA	U7 small nuclear RNA
1176	6VFF_C	6VFF_C	Homo_sapiens	RNA_(5-R(*GP*CP*UP*CP*GP*CP*GP*AP*UP*GP*CP*UP*(8AZ)P*GP*AP*GP*GP*GP*CP*_UP*CP*UP*GP*AP*UP*AP*GP*CP*UP*AP*CP*G)-3)	undefined
1177	6VFF_D	6VFF_D	Homo_sapiens	RNA(5-R(*CP*GP*UP*AP*GP*CP*UP*AP*UP*CP*AP*GP*AP*GP*CP*CP*CP*CP*CP*CP*AP*GP*CP*AP*UP*CP*GP*CP*GP*AP*GP*C)-3)	undefined
1178	6Z6M_CC	6Z6M_CC	Homo_sapiens	tRNA	undefined
1179	6ZM5_w	6ZM5_w	Homo_sapiens	A-site_tRNA_with_aminoacylation	undefined
1180	6ZM6_w	6ZM6_w	Homo_sapiens	A-site_tRNA	undefined
1181	6ZM5_x	6ZM5_x	Homo_sapiens	P-site_tRNA	undefined
1182	6ZM6_x	6ZM6_x	Homo_sapiens	P-site_tRNA	undefined
1183	6XA1_Bv	6XA1_Bv	Homo_sapiens	P-tRNA	undefined
1184	6OL3_C	6OL3_C	Human_adenovirus_2	Adenovirus_Virus-Associated_(VA)_RNA_I_apical_and_central_domains	VA RNA
1185	5XJC_G	5XJC_G	Human_adenovirus_2	pre-mRNA	undefined
1186	6QDV_I	6QDV_I	Human_adenovirus_2	Intron_lariat:_MINX_RNA	undefined
1187	6QX9_I	6QX9_I	Human_adenovirus_2	AdML_pre-mRNA	undefined
1188	5HSW_B	5HSW_B	Human_gammaherpesvirus_8	RNA_(5'-R(P*UP*CP*UP*UP*GP*AP*AP*GP*CP*AP*GP*CP*UP*UP*CP*CP*AP*G)-3')	undefined
1189	6GML_P	6GML_P	Human_immunodeficiency_virus	TAR_RNA	Trans-activation response element (TAR)
1190	4PMI_A	4PMI_A	Human_immunodeficiency_virus	Rev-Response-Element_RNA	undefined
1191	5L1Z_N	6MCE_A, 6XH1_D, 5J2W_B, 5L1Z_N, 1UUD_B, 7JU1_X, 6XH0_D, 5J0M_B, 6XH2_D, 5J1O_B, 1QD3_A, 2KMJ_A, 6CMN_D, 1LVJ_A, 1UUI_B, 6XH3_D	Human_immunodeficiency_virus	HIV-1_TAR_RNA, RNA_(28-MER), RNA_(29-MER), Apical_region_(29-mer)_of_the_HIV-1_TAR_RNA_element, TAR_RNA, Trans-Activation_Response_RNA_Element, RNA_(5-(*GP*GP*CP*AP*GP*AP*UP*CP*UP*GP*AP*GP_*CP*CP*UP*GP*GP*GP*AP*GP*CP*UP*CP*UP*CP*UP*GP*CP*C)_-3), HIV-1_Trans_Activating_Region_RNA, 5-R(*GP*GP*CP*AP*GP*AP*UP*CP*UP*GP*AP*GP*CP*_CP*UP*GP*GP*GP*AP*GP*CP*UP*CP*UP*CP*UP*GP*CP*C)-3, Apical_region_(29mer)_…	undefined
1192	6CYT_N	6CYT_N	Human_immunodeficiency_virus	RNA_(5'-R(P*AP*UP*CP*UP*GP*AP*GP*CP*CP*UP*GP*GP*GP*AP*GP*CP*U)-3')	undefined
1193	1UTS_B	1UTS_B	Human_immunodeficiency_virus	RNA_(5'-(*GP*GP*CP*AP*GP*AP*UP*CP*UP*GP*AP*GP_*CP*CP*UP*GP*GP*GP*AP*GP*CP*UP*CP*UP*CP*UP*GP*CP*C)_-3')	undefined
1194	6VU1_A	6VU1_A	Human_immunodeficiency_virus	RNA_(34-MER)	undefined
1195	6VVJ_A	6VVJ_A	Human_immunodeficiency_virus	RNA_(130-MER)	undefined
1196	6VWM_4	6VWL_4, 6VWM_4, 6VWN_4	Human_immunodeficiency_virus	HIV1_frameshift_stimulating_sequence_mRNA, HIV_frameshift_stimulating_sequence_mRNA	undefined
1197	6WB1_C	6B19_C, 6WB1_C, 6WAZ_C, 6WB0_C, 6WB2_C	Human_immunodeficiency_virus	HIV-1_viral_RNA_genome_fragment, RNA_genome_fragment	undefined, HIV primer binding site (PBS)
1198	7LVA_A	7LVA_A	Human_immunodeficiency_virus	RNA_(103-MER)	undefined
1199	2N1Q_A	2N1Q_A	Human_immunodeficiency_virus	RNA_(155-MER)	Human immunodeficiency virus type 1 dimerisation initiation site, Human immunodeficiency virus type 1 major splice donor, HIV-1 stem-loop 3 Psi packaging signal
1200	2LDL_A	2LDL_A	Human_immunodeficiency_virus	RNA_(27-MER)	undefined
1201	7KJX_C	7KJW_C, 7KJX_C, 7KJV_C	Human_immunodeficiency_virus	HIV-1_viral_RNA_fragment	undefined
1202	6HAK_E	6HAK_E, 6HAK_T	Human_immunodeficiency_virus	RNA_(5'-R(P*AP*GP*UP*GP*GP*CP*GP*GP*CP*CP*GP*AP*AP*CP*AP*GP*GP*GP*AP*C)-3')	undefined
1203	1BVJ_A	1BVJ_A	Human_immunodeficiency_virus	RNA_(5'-R(P*GP*GP*CP*GP*AP*CP*GP*GP*UP*GP*UP*AP*AP*AP*AP*AP*UP*CP*UP*CP*GP*CP*_C)-3')	undefined
1204	1G70_A	1G70_A	Human_immunodeficiency_virus	HIV-1_RRE-IIB_32_NUCLEOTIDE_RNA	undefined
1205	4BKK_A	4BKK_A	Human_respiratory_syncytial_virus	RNA_(161-MER)	undefined
1206	4BBL_Z	4BBL_Z, 4BBL_Y	Influenza_A_virus	-	undefined
1207	6Y0C_IN1	6Y0C_IN1	Influenza_A_virus	RNA_(5'-R(*AP*GP*UP*AP*GP*AP*AP*AP*CP*AP*AP*GP*GP*GP*CP*CP*UP*UP*UP*U)-3')	undefined
1208	6T0V_R	6T0V_R	Influenza_A_virus	3_vRNA	undefined
1209	6T0V_M	6T0V_M	Influenza_A_virus	Capped_mRNA	undefined
1210	6T0U_V	6T0U_V	Influenza_B_virus	vRNA	undefined
1211	6TW1_V	6TW1_V	Influenza_B_virus	vRNA	undefined
1212	6SZU_V	6SZU_V	Influenza_B_virus	vRNA	undefined
1213	6T2C_V	6T2C_V, 6T0W_V	Influenza_B_virus	vRNA	undefined
1214	6SZV_R	6SZV_R	Influenza_B_virus	3_vRNA	undefined
1215	6QCS_R	6QCT_R, 6QCS_R	Influenza_B_virus	3_end	undefined
1216	6SZV_M	6SZV_M	Influenza_B_virus	Capped_mRNA	undefined
1217	6QCT_M	6QCT_M	Influenza_B_virus	capped_RNA	undefined
1218	6P5J_1	6P5K_1, 6P5I_1, 6P5J_1, 6P4H_1, 6P4G_1	Israeli_acute_paralysis_virus	IAPV-IRES	undefined
1219	6P5N_1	6P5N_1	Israeli_acute_paralysis_virus	IAPV-IRES	undefined
1220	3JAQ_2	3JAQ_2	Kluyveromyces_lactis	18S_rRNA	Eukaryotic small subunit ribosomal RNA
1221	6FYY_2	6UZ7_2, 6GSN_2, 4V92_A2, 3JAP_2, 3J80_2, 5IT7_2, 3J81_2, 6GSM_2, 3JAM_2, 5IT9_2, 6FYY_2, 6FYX_2	Kluyveromyces_lactis	18S_rRNA, 18S_rRNA_(1798-MER), 18S_RRNA, 18S_ribosomal_RNA	Eukaryotic small subunit ribosomal RNA
1222	3JAP_1	3JAP_1	Kluyveromyces_lactis	Met-tRNAi_(U31:A39_variant)	tRNA
1223	4V91_3	6UZ7_7, 5IT7_7, 4V91_3	Kluyveromyces_lactis	5S_ribosomal_RNA, 5S_RRNA, RNA_(121-MER)	5S ribosomal RNA
1224	5IT7_8	5IT7_8	Kluyveromyces_lactis	5.8S_ribosomal_RNA	5.8S ribosomal RNA
1225	4V91_4	4V91_4	Kluyveromyces_lactis	5.8S_RRNA	5.8S ribosomal RNA
1226	6UZ7_5	6UZ7_5	Kluyveromyces_lactis	25S_ribosomal_RNA	Eukaryotic large subunit ribosomal RNA
1227	4V91_1	4V91_1	Kluyveromyces_lactis	25S_RRNA	Eukaryotic large subunit ribosomal RNA
1228	6UZ7_8	6UZ7_8	Kluyveromyces_lactis	5.8S_ribosomal_RNA	Eukaryotic small subunit ribosomal RNA, Eukaryotic large subunit ribosomal RNA
1229	4C4W_H	4C4W_H, 4C4W_D	Kneallhazia_solenopsae	TSKT-23	undefined
1230	4UER_A	4UER_A	Lachancea_kluyveri	18S_RRNA	Eukaryotic small subunit ribosomal RNA
1231	6W64_B	6W64_B	Lachnospiraceae_bacterium	crRNA	undefined
1232	6NME_G	6NM9_E, 6NMA_G, 6OMV_G, 6NM9_G, 6P7N_F, 6NME_G, 6P7N_B, 6NMC_G, 6NMD_G, 6P7M_B	Lachnospiraceae_bacterium	crRNA, mature_crRNA, RNA_(25-MER), -	undefined
1233	5W1I_B	5W1I_B, 5W1H_B, 5W1I_D	Lachnospiraceae_bacterium	mature_crRNA	undefined
1234	5WLH_B	5WLH_B	Lachnospiraceae_bacterium	pre-crRNA	undefined
1235	6XMG_C	6XMG_C, 6XMF_C	Lachnospiraceae_bacterium	RNA_(130-MER), RNA_(116-MER)	undefined
1236	6XMG_E	6XMG_E	Lachnospiraceae_bacterium	RNA_(5'-R(P*UP*UP*AP*AP*UP*GP*CP*GP*GP*UP*AP*GP*UP*UP*UP*AP*UP*CP*AP*CP*AP*GP*UP*U)-3')	undefined
1237	6W62_B	6W62_B	Lachnospiraceae_bacterium	crRNA	undefined
1238	4JF2_A	4JF2_A	Lacticaseibacillus_rhamnosus	PreQ1-II_Riboswitch	undefined
1239	5D5L_D	5D5L_D, 5D5L_B, 5D5L_C, 5D5L_A	Lactobacillus_rhamnosus	PreQ1-II_riboswitch	undefined
1240	7D0G_A	7D0G_A	Lactococcus_cremoris	RNA_(714-MER)	undefined
1241	7D0F_A	7D1A_A, 7D0F_A	Lactococcus_cremoris	RNA_(692-MER), RNA_(738-MER)	undefined
1242	4Y1I_A	6CC1_B, 6CC3_A, 6CB3_B, 6CC3_B, 4Y1J_B, 4Y1I_A, 6CB3_A, 4Y1J_A, 6CC1_A, 4Y1I_B	Lactococcus_lactis	yybP-ykoY_riboswitch, RNA_(94-MER), Lactococcus_lactis_yybP-ykoY_riboswitch, RNA_(99-MER), RNA_(101-MER)	yybP-ykoY manganese riboswitch, undefined
1243	5MYJ_AA	5MYJ_AA	Lactococcus_lactis	16S_ribosomal_RNA	Bacterial small subunit ribosomal RNA
1244	5MYJ_BA	5MYJ_BA	Lactococcus_lactis	23S_ribosomal_RNA	Bacterial large subunit ribosomal RNA
1245	5MYJ_BB	5MYJ_BB	Lactococcus_lactis	5S_ribosomal_RNA	5S ribosomal RNA
1246	5G2X_A	5G2X_A	Lactococcus_lactis	GROUP_II_INTRON	Group II catalytic intron
1247	5G2Y_A	5G2Y_A	Lactococcus_lactis	GROUP_II_INTRON	Group II catalytic intron
1248	6BJH_C	6BJH_C, 6BJV_C, 6BJG_C	Lampyridae	RNA_(5'-R(P*UP*CP*GP*AP*AP*GP*UP*AP*UP*UP*CP*CP*GP*CP*GP*UP*AP*CP*GP*UP*U)-3')	undefined
1249	6BJH_D	6BJH_D, 6BJG_D, 6BJV_D	Lampyridae	RNA_(5'-R(P*CP*GP*UP*AP*CP*GP*CP*GP*GP*AP*AP*UP*AP*CP*UP*UP*CP*GP*AP*UP*U)-3')	undefined
1250	3IY8_A	3IY8_A	Leishmania	Leishmania_tarentolae_mitochondrial_small_subunit	Trypanosomatid mitochondrial small subunit ribosomal RNA
1251	3IY9_A	3IY9_A	Leishmania	Leishmania_Tarentolae_Mitochondrial_Large_Ribosomal_Subunit	Trypanosomatid mitochondrial large subunit ribosomal RNA
1252	6AZ3_1	3JCS_1, 6AZ3_1, 5T2A_A	Leishmania	LSU-alpha, 26S_alpha_ribosomal_RNA, rRNA_alpha	Eukaryotic large subunit ribosomal RNA
1253	3JCS_2	3JCS_2, 5T2A_B	Leishmania	26S_delta_ribosomal_RNA, LSU-beta	Eukaryotic large subunit ribosomal RNA
1254	6AZ3_2	6AZ3_2	Leishmania	rRNA_beta	Eukaryotic large subunit ribosomal RNA
1255	3JCS_3	6AZ3_3, 3JCS_3, 5T2A_E	Leishmania	26S_gamma_ribosomal_RNA, srRNA1, rRNA_gamma	undefined
1256	6AZ3_4	5T2A_G, 6AZ3_4, 3JCS_4	Leishmania	26S_delta_ribosomal_RNA, rRNA_delta, srRNA2	Eukaryotic large subunit ribosomal RNA
1257	5T2A_H	3JCS_5, 5T2A_H, 6AZ3_5	Leishmania	rRNA_epsilon, srRNA4, 26S_epsilon_ribosomal_RNA	undefined
1258	6AZ3_6	6AZ3_6	Leishmania	rRNA_zeta	undefined
1259	5T2A_F	5T2A_F	Leishmania	srRNA3	undefined
1260	3JCS_6	3JCS_6	Leishmania	26S_zeta_ribosomal_RNA	undefined
1261	6AZ3_7	6AZ3_7, 3JCS_7	Leishmania	rRNA_5.8S, 5.8S_ribosomal_RNA	5.8S ribosomal RNA
1262	5T2A_D	3JCS_8, 5T2A_D, 6AZ3_8	Leishmania	5S_ribosomal_RNA, rRNA_5S, 5S_rRNA	5S ribosomal RNA
1263	4K32_A	4K31_C, 4K32_A, 4K32_B, 4K31_B	Leishmania	RNA_(5-R(*UP*UP*GP*CP*GP*UP*CP*GP*UP*UP*CP*CP*GP*GP*AP*AP*AP*AP*GP*UP*CP*GP*C)-3)	undefined
1264	5T2A_2	5T2A_2, 6AZ1_1	Leishmania	18S_rRNA, ribosomal_RNA_18S	Eukaryotic small subunit ribosomal RNA
1265	5OSG_2	5OSG_2	Leishmania	18S_rRNA	Eukaryotic small subunit ribosomal RNA
1266	5T2A_C	5T2A_C	Leishmania	5.8S_rRNA	5.8S ribosomal RNA
1267	5WTK_B	5WTK_B	Leptotrichia_shahii	RNA_(58-MER)	undefined
1268	7DMQ_B	7DMQ_B	Leptotrichia_shahii	CRISPR_RNA	undefined
1269	5VW1_C	5VW1_C	Listeria	sgRNA	undefined
1270	6VRC_B	6VRC_B	Listeria	RNA_(51-MER)	undefined
1271	6VRB_B	6VRB_B	Listeria	RNA_(52-MER)	undefined
1272	6URO_D	6URO_D	Macaca_mulatta_polyomavirus_1	PAS_RNA	undefined
1273	4FRN_B	4FRN_B, 4FRN_A	marine_metagenome	Cobalamin_riboswitch_aptamer_domain	AdoCbl variant RNA
1274	4FRG_X	4FRG_X, 4FRG_B	marine_metagenome	cobalamin_riboswitch_aptamer_domain	AdoCbl variant RNA
1275	4GMA_Z	4GMA_Z	marine_metagenome	Adenosylcobalamin_riboswitch	Cobalamin riboswitch
1276	5KTJ_C	5KTJ_C, 5KTJ_A	metagenome	Pistol_(50-MER)	Pistol ribozyme
1277	2VPL_B	2VPL_B, 2VPL_D	Methanocaldococcus_jannaschii	FRAGMENT_OF_MRNA_FOR_L1-OPERON_CONTAINING_REGULATOR_L1-BINDING_SITE	undefined
1278	4XCO_E	2V3C_M, 4XCO_M, 1LNG_B, 2V3C_N, 4XCO_E	Methanocaldococcus_jannaschii	7S_RNA, -, 7S.S_SRP_RNA	Bacterial small signal recognition particle RNA
1279	3NDB_M	3NDB_M	Methanocaldococcus_jannaschii	SRP_RNA	Archaeal signal recognition particle RNA
1280	5D8H_A	5DAR_D, 5D6G_0, 5D8H_A, 5DAR_A	Methanocaldococcus_jannaschii	74_nt_fragment_of_23S_rRNA, 23S_ribosomal_RNA	Archaeal large subunit ribosomal RNA
1281	4V4N_B1	4V4N_B1	Methanocaldococcus_jannaschii	E-tRNA	tRNA
1282	4V4N_B2	4V4N_B2	Methanocaldococcus_jannaschii	16S_ribosomal_RNA	Archaeal small subunit ribosomal RNA
1283	4V4N_A1	4V4N_A1	Methanocaldococcus_jannaschii	23S_ribosomal_RNA	Archaeal large subunit ribosomal RNA
1284	4V4N_A3	4V4N_A3	Methanocaldococcus_jannaschii	5S_ribosomal_RNA	5S ribosomal RNA
1285	7KJU_A	7KJU_A, 7KJT_A	Methanocaldococcus_jannaschii	RNA_(70-MER), RNA_(75-MER)	undefined
1286	6K0A_Y	6K0B_Y, 6K0B_X, 6K0A_Y, 6K0A_X	Methanocaldococcus_jannaschii	-	Archaeal RNase P
1287	5X6B_P	5X6B_P	Methanocaldococcus_jannaschii	tRNACys	tRNA
1288	3ADC_C	3ADC_D, 3ADC_C, 3ADD_D, 3ADD_C, 3ADB_C, 3ADB_D	Methanopyrus_kandleri	selenocysteine_tRNA	Selenocysteine transfer RNA
1289	5V6X_D	5UD5_C, 5V6X_D, 5UD5_D, 5V6X_C	Methanosarcina_mazei	RNA_(70-MER)	tRNA
1290	4ADX_0	4ADX_0	Methanothermobacter_thermautotrophicus	23S_ribosomal_RNA	Archaeal large subunit ribosomal RNA
1291	4ADX_9	4ADX_9	Methanothermobacter_thermautotrophicus	5S_Ribosomal_RNA	5S ribosomal RNA
1292	4ADX_8	4ADX_8	Methanothermobacter_thermautotrophicus	23S_Ribosomal_RNA_EXPANSION_SEGMENTS	undefined
1293	4WT8_D2	4WT8_D2	Mitsuaria_sp_67	tRNA_(5-D(*AP*UP*CP*CP*CP*CP*GP*UP*GP*UP*CP*CP*UP*UP*GP*GP*UP*UP*CP*G)-3)	undefined
1294	4WT8_D4	4WT8_D4	Mitsuaria_sp_67	tRNA_(76-MER)	tRNA
1295	4WT8_DV	4WT8_DV	Mitsuaria_sp_67	DNA_(55-MER)	tRNA
1296	2LC8_A	2LC8_A	Moloney_murine_leukemia_virus	RNA_(56-MER)	Gag/pol translational readthrough site
1297	2L1F_B	2L1F_A, 2L1F_B	Moloney_murine_leukemia_virus	RNA_(65-MER), RNA_(66-MER)	Gammaretrovirus core encapsidation signal
1298	2UWM_D	2UWM_D, 2UWM_C	Moorella_thermoacetica	5'-R(*GP*GP*CP*GP*UP*UP*GP*CP*CP*GP_*GP*UP*CP*UP*GP*GP*CP*AP*AP*CP*GP*CP*C)-3'	undefined
1299	2MQV_B	2MQV_B	Murine_leukemia_virus	RNA_(68-MER)	undefined
1300	2MQT_A	2MQT_A	Murine_leukemia_virus	RNA_(68-MER)	undefined
1301	2MS0_B	2MS0_B	Murine_leukemia_virus	tRNApro	tRNA
1302	2MS1_B	2MS1_B	Murine_leukemia_virus	tRNApro	tRNA
1303	4PQV_A	4PQV_A	Murray_Valley_encephalitis_virus	XRN1-resistant_flaviviral_RNA	undefined
1304	5Y36_B	5Y36_B	Mus_musculus	single-guide_RNA	undefined
1305	3RG5_B	3RG5_B, 3RG5_A	Mus_musculus	tRNA(Sec)	Selenocysteine transfer RNA
1306	6YAN_3	6YAN_3	Mus_musculus	histone_4_(H4)_mRNA	undefined
1307	5LSN_A	5LSN_A	Mus_musculus	RNA_(29-MER)	undefined
1308	5F5F_H	5F5F_H, 5F5F_F, 5F5F_D, 5F5F_B	Mus_musculus	RNA_(5'-R(P*UP*GP*AP*CP*UP*GP*CP*GP*UP*UP*UP*UP*AP*GP*GP*AP*GP*UP*UP*A)-3')	undefined
1309	5F5H_D	5F5H_D, 5F5H_C	Mus_musculus	RNA_(5'-R(P*CP*CP*AP*CP*AP*CP*CP*GP*UP*UP*CP*UP*AP*GP*GP*UP*GP*CP*UP*GP*G)-3')	undefined
1310	5T7B_R	5T7B_R	Mus_musculus	RNA_(UVP)UAUAGAGCAAGAACACUGUU	undefined
1311	6TQA_G	6TQA_G, 6TQA_H, 6TQA_E, 6TQA_F	Mus_musculus	RNA_(5'-R(P*GP*GP*UP*GP*CP*CP*UP*AP*AP*UP*AP*UP*UP*UP*AP*GP*GP*CP*AP*CP*(CCC))-3')	undefined
1312	7CPU_L5	6SWA_q, 7CPV_L5, 7CPU_L5, 7LS2_A2, 7LS1_A2	Aeropyrum_pernix, Arabidopsis_thaliana, Bacillus_virus_phi29, Biggievirus_Mos11, Bos_taurus, Brome_mosaic_virus, Burkholderia_sp, Candida_albicans, Candida_tropicalis, Carnobacterium_antarcticum, Chaetomium_thermophilum, Dengue_virus_2, Donggang_virus, Encephalitozoon_cuniculi, Encephalomyocarditis_virus, Enterococcus_faecalis, Escherichia_coli, Escherichia_phage_T7, Escherichia_virus, Foot_and_m…	Mus_musculus_28S_ribosomal_RNA, 28S_rRNA, 28S_ribosomal_RNA	Eukaryotic large subunit ribosomal RNA, undefined
1313	7CPU_L8	6SWA_r, 7CPV_L8, 7CPU_L8, 7LS2_C2, 7LS1_C2	Aeropyrum_pernix, Arabidopsis_thaliana, Bacillus_virus_phi29, Biggievirus_Mos11, Bos_taurus, Brome_mosaic_virus, Burkholderia_sp, Candida_albicans, Candida_tropicalis, Carnobacterium_antarcticum, Chaetomium_thermophilum, Dengue_virus_2, Donggang_virus, Encephalitozoon_cuniculi, Encephalomyocarditis_virus, Enterococcus_faecalis, Escherichia_coli, Escherichia_phage_T7, Escherichia_virus, Foot_and_m…	5.8S_ribosomal_RNA, 5.8S_rRNA, Mus_musculus_5.8S_ribosomal_RNA	5.8S ribosomal RNA, undefined
1314	7CPU_L7	6SWA_s, 7CPV_L7, 7CPU_L7, 7LS2_B2, 7LS1_B2	Aeropyrum_pernix, Arabidopsis_thaliana, Bacillus_virus_phi29, Biggievirus_Mos11, Bos_taurus, Brome_mosaic_virus, Burkholderia_sp, Candida_albicans, Candida_tropicalis, Carnobacterium_antarcticum, Chaetomium_thermophilum, Dengue_virus_2, Donggang_virus, Encephalitozoon_cuniculi, Encephalomyocarditis_virus, Enterococcus_faecalis, Escherichia_coli, Escherichia_phage_T7, Escherichia_virus, Foot_and_m…	Mus_musculus_5S_ribosomal_RNA, 5S_rRNA, 5S_ribosomal_RNA	5S ribosomal RNA, undefined
1315	6V4X_Y	6V4X_Y	Mus_musculus	modified_H2a_pre-mRNA	Histone 3\ UTR stem-loop
1316	6WLQ_A	6UET_A, 6WLR_A, 6WLQ_A, 6UES_A	Mycobacterium	RNA_(119-MER)	S-adenosyl methionine (SAM) riboswitch,, undefined
1317	6UFH_B	6UFG_B, 6UFH_B	Mycobacterium	RNA_(77-MER)	tRNA
1318	6UFG_A	6UFG_A	Mycobacterium	RNA_(166-MER)	undefined
1319	6UFH_A	6UFH_A	Mycobacterium	RNA_(167-MER)	undefined
1320	7KGB_A	5V93_A, 7MT7_A, 7MT2_A, 7MSZ_A, 7MSM_A, 7MSH_A, 7MSC_A, 7KGB_A	Aeropyrum_pernix, Arabidopsis_thaliana, Bacillus_virus_phi29, Biggievirus_Mos11, Bos_taurus, Brome_mosaic_virus, Burkholderia_sp, Candida_albicans, Candida_tropicalis, Carnobacterium_antarcticum, Chaetomium_thermophilum, Dengue_virus_2, Donggang_virus, Encephalitozoon_cuniculi, Encephalomyocarditis_virus, Enterococcus_faecalis, Escherichia_coli, Escherichia_phage_T7, Escherichia_virus, Foot_and_m…	23S_rRNA	Bacterial large subunit ribosomal RNA
1321	5V7Q_A	5V7Q_A	Mycobacterium	23S_rRNA	Bacterial large subunit ribosomal RNA
1322	7MT7_B	5V7Q_B, 5V93_B, 7MT7_B, 7MT3_B, 7MT2_B, 7MSZ_B, 7MSM_B, 7MSH_B, 7MSC_B, 7KGB_B	Aeropyrum_pernix, Arabidopsis_thaliana, Bacillus_virus_phi29, Biggievirus_Mos11, Bos_taurus, Brome_mosaic_virus, Burkholderia_sp, Candida_albicans, Candida_tropicalis, Carnobacterium_antarcticum, Chaetomium_thermophilum, Dengue_virus_2, Donggang_virus, Encephalitozoon_cuniculi, Encephalomyocarditis_virus, Enterococcus_faecalis, Escherichia_coli, Escherichia_phage_T7, Escherichia_virus, Foot_and_m…	5S_rRNA, 5S_ribosomal_RNA	5S ribosomal RNA
1323	7MT7_a	5V93_a, 7MT7_a, 7MT3_a, 7MT2_a, 7MSZ_a, 7MSM_a, 7MSH_a, 7MSC_a, 7KGB_a	Aeropyrum_pernix, Arabidopsis_thaliana, Bacillus_virus_phi29, Biggievirus_Mos11, Bos_taurus, Brome_mosaic_virus, Burkholderia_sp, Candida_albicans, Candida_tropicalis, Carnobacterium_antarcticum, Chaetomium_thermophilum, Dengue_virus_2, Donggang_virus, Encephalitozoon_cuniculi, Encephalomyocarditis_virus, Enterococcus_faecalis, Escherichia_coli, Escherichia_phage_T7, Escherichia_virus, Foot_and_m…	16S_rRNA	Bacterial small subunit ribosomal RNA
1324	5ZEP_a	5ZEB_a, 5ZEU_a, 6DZI_h, 5ZEP_a, 5O5J_A, 6DZK_A	Mycolicibacterium_smegmatis	16S_rRNA	Bacterial small subunit ribosomal RNA
1325	5O61_BA	5O61_BA	Mycolicibacterium_smegmatis	16S_rRNA	Bacterial small subunit ribosomal RNA
1326	5XYU_A	5XYU_A	Mycolicibacterium_smegmatis	16S_RNA	Bacterial small subunit ribosomal RNA
1327	5O61_A	5O61_A	Mycolicibacterium_smegmatis	23S_rRNA	Bacterial large subunit ribosomal RNA
1328	6DZP_A	6DZP_A	Mycolicibacterium_smegmatis	23S_rRNA	Bacterial large subunit ribosomal RNA
1329	5ZET_A	5ZET_A	Mycolicibacterium_smegmatis	23S_rRNA	Bacterial large subunit ribosomal RNA
1330	5XYM_A	5XYM_A	Mycolicibacterium_smegmatis	23S_RNA	Bacterial large subunit ribosomal RNA
1331	5O60_A	5O60_A	Mycolicibacterium_smegmatis	23S_rRNA	Bacterial large subunit ribosomal RNA
1332	6DZI_A	6DZI_A	Mycolicibacterium_smegmatis	23_S_rRNA_(3119-MER)	Bacterial large subunit ribosomal RNA
1333	5ZEB_A	5ZEB_A	Mycolicibacterium_smegmatis	23S_rRNA	Bacterial large subunit ribosomal RNA
1334	5ZEP_A	5ZEP_A	Mycolicibacterium_smegmatis	23S_rRNA	Bacterial large subunit ribosomal RNA
1335	5ZEB_B	5ZEP_B, 5ZET_B, 5ZEB_B	Mycolicibacterium_smegmatis	5S_rRNA, P-tRNAfMet	5S ribosomal RNA
1336	5O61_B	5O61_B	Mycolicibacterium_smegmatis	5S_rRNA	5S ribosomal RNA
1337	6DZI_B	6DZI_B	Mycolicibacterium_smegmatis	5S_RNA_(118-MER)	5S ribosomal RNA
1338	6DZP_B	6DZP_B	Mycolicibacterium_smegmatis	5S_rRNA	5S ribosomal RNA
1339	5O60_B	5O60_B	Mycolicibacterium_smegmatis	5S_rRNA	5S ribosomal RNA
1340	5XYM_B	5XYM_B	Mycolicibacterium_smegmatis	5S_RNA	5S ribosomal RNA
1341	5O61_BW	5O61_BW	Mycolicibacterium_smegmatis	P/P-site_Phe-tRNA(Phe)	tRNA
1342	6UFM_A	6UFM_A	Mycolicibacterium_smegmatis	RNA_(77-MER)	tRNA
1343	5ZEY_A	5ZEY_A	Mycolicibacterium_smegmatis	tmRNA	transfer-messenger RNA
1344	2N6X_A	2N6X_A	Neisseria_meningitidis	RNA_(43-MER)	undefined
1345	2N6W_A	2N6W_A	Neisseria_meningitidis	RNA_(68-MER)	undefined
1346	2N6T_A	2N6T_A	Neisseria_meningitidis	RNA_(42-MER)	undefined
1347	2N6S_A	2N6S_A	Neisseria_meningitidis	RNA_(36-MER)	undefined
1348	4R4P_A	4R4P_A	Neurospora	VS_ribozyme_RNA	undefined
1349	5V3I_A	5V3I_A, 4R4V_A	Neurospora	VS_ribozyme_RNA, VS_Ribozyme_RNA	undefined
1350	2MTK_A	2MTK_A, 2MTJ_A	Neurospora	RNA_(47-MER)	undefined
1351	2MI0_A	2MI0_A	Neurospora	5'-R(*GP*AP*GP*CP*AP*GP*CP*AP*UP*CP*GP*UP*CP*GP*GP*CP*UP*GP*CP*UP*CP*A)-3'	undefined
1352	2MI0_B	2MI0_B	Neurospora	5'-R(*GP*CP*GP*GP*CP*AP*GP*UP*UP*GP*AP*CP*UP*AP*CP*UP*GP*UP*CP*GP*C)-3'	undefined
1353	2MIS_A	2MIS_A, 2L5Z_A	Neurospora	RNA_(26-MER), VS_Ribozyme	undefined
1354	2N3R_A	2N3R_A	Neurospora	RNA_(62-MER)	undefined
1355	1E4P_A	1E4P_A	Neurospora	RNA_(5'-R(*GP*UP*GP*CP*GP*AP*AP*GP*AP*CP*GP*AP*AP*_AP*GP*UP*CP*CP*GP*AP*GP*CP*GP*C)-3')	undefined
1356	6YWY_A	6YWX_A, 6YWE_A, 6YWY_A, 6YWS_A, 6YWV_A	Neurospora	RNA_(2820-MER), 23S_rRNA, 23_S_rRNA	undefined
1357	6YWE_bb	6YWE_bb	Neurospora	tRNA_P/E_state	undefined
1358	6YWY_bb	6YWY_bb	Neurospora	P-site-tRNA	undefined
1359	6YWX_bb	6YWX_bb	Neurospora	tRNA_E-site	undefined
1360	6YWE_aa	6YWE_aa, 6YWX_aa, 6YW5_aa, 6YWY_aa	Neurospora	16S_rRNA	undefined
1361	6UFM_B	6UFM_B	Nocardia_farcinica	RNA_(98-MER)	undefined
1362	6T3K_A	6T3K_A	Oceanobacillus_iheyensis	Group_IIC_Intron_Ribozyme	undefined
1363	4E8N_A	4E8T_A, 4E8R_A, 4E8K_A, 6T3N_A, 5J02_A, 4E8P_A, 4E8Q_A, 4E8N_A, 5J01_A, 4FAX_A, 4FB0_A, 4E8V_A, 6T3R_A, 4FAQ_A, 4FAU_A, 4FAR_A, 4FAW_A, 3G78_A, 6T3S_A, 4E8M_A	Oceanobacillus_iheyensis	Group_II_intron, Group_IIC_intron, Group_IIC_Intron_Ribozyme, group_II_intron_lariat, GROUP_II_INTRON_LARIAT	undefined, Group II catalytic intron D1-D4-3, Group II catalytic intron D1-D4-1
1364	4DS6_A	4DS6_A	Oceanobacillus_iheyensis	Mutant_Group_IIC_Intron	Group II catalytic intron D1-D4-3, Group II catalytic intron D1-D4-1
1365	4Y1N_B	4Y1N_A, 4Y1O_A, 4Y1O_B, 4Y1N_B	Oceanobacillus_iheyensis	group_II_intron	Group II catalytic intron D1-D4-3
1366	4TZP_C	4LCK_C, 4TZZ_F, 4TZP_F, 4TZV_C, 4TZZ_L, 4TZZ_C, 4TZP_C, 4LCK_F, 4TZZ_I, 4TZW_C	Oceanobacillus_iheyensis	T-box_Stem_I_RNA, T-box_stem_I, T-BOX_RIBOSWITCH_STEM_I, T-box_Stem_I, glyQ_T-box_Stem_I	undefined
1367	4LCK_B	4LCK_B, 4LCK_E	Oceanobacillus_iheyensis	tRNA-Gly	tRNA
1368	3J0Q_a	3J0Q_a, 3J0O_a, 3J0L_a, 3J0P_a	Oryctolagus_cuniculus	40S_ribosomal_RNA_fragment	undefined
1369	3J0Q_2	3J0L_2, 3J0Q_2, 3J0P_2	Oryctolagus_cuniculus	60S_ribosomal_RNA_fragment	Eukaryotic large subunit ribosomal RNA
1370	3J0O_2	3J0O_2	Oryctolagus_cuniculus	60S_ribosomal_RNA_fragment	Eukaryotic large subunit ribosomal RNA
1371	3J0P_7	3J0P_7	Oryctolagus_cuniculus	60S_ribosomal_RNA_fragment	undefined
1372	3J0Q_7	4CXH_2, 3J0L_7, 4CXG_2, 3J0Q_7	Oryctolagus_cuniculus	60S_ribosomal_RNA_fragment, 28S_RRNA_-_H89	Eukaryotic large subunit ribosomal RNA, undefined
1373	3J0O_7	3J0O_7	Oryctolagus_cuniculus	60S_ribosomal_RNA_fragment	undefined
1374	3J0Q_Y	3J0Q_Y, 3J0Q_W, 3J0P_W	Oryctolagus_cuniculus	tRNA	tRNA
1375	3J0Q_g	3J0Q_g	Oryctolagus_cuniculus	40S_ribosomal_RNA_fragment	undefined
1376	3J0O_g	3J0O_g	Oryctolagus_cuniculus	40S_ribosomal_RNA_fragment	undefined
1377	3J0P_g	3J0P_g	Oryctolagus_cuniculus	40S_ribosomal_RNA_fragment	undefined
1378	3J0L_g	3J0L_g	Oryctolagus_cuniculus	40S_ribosomal_RNA_fragment	undefined
1379	3J0P_f	3J0P_f	Oryctolagus_cuniculus	40S_ribosomal_RNA_fragment	undefined
1380	3J0L_f	3J0L_f	Oryctolagus_cuniculus	40S_ribosomal_RNA_fragment	undefined
1381	3J0O_f	3J0O_f	Oryctolagus_cuniculus	40S_ribosomal_RNA_fragment	undefined
1382	3J0Q_f	3J0Q_f	Oryctolagus_cuniculus	40S_ribosomal_RNA_fragment	undefined
1383	3J0Q_h	3J0O_h, 3J0L_h, 3J0Q_h, 3J0P_h	Oryctolagus_cuniculus	40S_ribosomal_RNA_fragment	Eukaryotic small subunit ribosomal RNA
1384	3J0L_1	3J0L_1	Oryctolagus_cuniculus	60S_ribosomal_RNA_fragment	undefined
1385	3J0L_8	3J0O_8, 3J0L_8	Oryctolagus_cuniculus	60S_ribosomal_RNA_fragment	undefined
1386	7MDZ_2	6HCQ_q3, 3J0O_W, 3J0O_Y, 3J0P_Y, 4UJE_AV, 6HCJ_q3, 4UJD_BA, 3J0O_V, 3J0L_V, 4UJC_AA, 3J0L_W, 3J0L_Y, 7MDZ_2	Aeropyrum_pernix, Arabidopsis_thaliana, Bacillus_virus_phi29, Biggievirus_Mos11, Bos_taurus, Brome_mosaic_virus, Burkholderia_sp, Candida_albicans, Candida_tropicalis, Carnobacterium_antarcticum, Chaetomium_thermophilum, Dengue_virus_2, Donggang_virus, Encephalitozoon_cuniculi, Encephalomyocarditis_virus, Enterococcus_faecalis, Escherichia_coli, Escherichia_phage_T7, Escherichia_virus, Foot_and_m…	tRNA, TRNA-LYS, A/P_RNA, P-site_tRNA, TRNA, A/P_tRNA	tRNA
1387	3J5Y_D	3J5Y_D	Oryctolagus_cuniculus	tRNA-Leu	tRNA
1388	7O7Y_B5	7A01_e2, 5LZW_5, 6R5Q_5, 3JAH_5, 6HCF_52, 6GZ3_A2, 6P5N_5, 6GZ4_A2, 3JAJ_5, 5LZY_5, 5LZS_5, 3JAI_5, 6HCM_52, 6R6P_5, 5LZZ_5, 6R6G_5, 6MTD_5, 6MTC_5, 6MTE_5, 6HCJ_51, 5LZU_5, 6SGC_54, 6FTG_u, 6FTI_u, 6T59_54, 3JAG_5, 3J92_5, 6D9J_5, 5LZV_5, 5LZT_5, 6FRK_5, 6FTJ_u, 6ZVK_e2, 6P5I_5, 6HCQ_51, 6P5K_5, 6R7Q_5, 6GZ5_A2, 6MTB_5, 6P5J_5, 3JAN_5, 5LZX_5, 6D90_5, 7MDZ_5, 7OBR_5, 7NWI_5, 7NWH_5, 7NWG_51, 7O8…	Aeropyrum_pernix, Arabidopsis_thaliana, Bacillus_virus_phi29, Biggievirus_Mos11, Bos_taurus, Brome_mosaic_virus, Burkholderia_sp, Candida_albicans, Candida_tropicalis, Carnobacterium_antarcticum, Chaetomium_thermophilum, Dengue_virus_2, Donggang_virus, Encephalitozoon_cuniculi, Encephalomyocarditis_virus, Enterococcus_faecalis, Escherichia_coli, Escherichia_phage_T7, Escherichia_virus, Foot_and_m…	28S_ribosomal_RNA+BlaS, 28S_rRNA, 28S_RIBOSOMAL_RNA, 28S_ribosomal_RNA, 28S_Ribosomal_RNA	Eukaryotic large subunit ribosomal RNA, undefined
1389	7O7Y_B7	4UJC_A4, 5LZV_7, 3JAG_7, 6R5Q_7, 6MTC_7, 6P5I_7, 5LZU_7, 6P5N_7, 6ZVK_d2, 6GZ3_A4, 6MTD_7, 6D9J_7, 6MTE_7, 6FTJ_v, 6MTB_7, 6P5K_7, 6HCQ_71, 3J92_7, 6FTG_v, 6HCM_72, 5LZW_7, 4D67_4, 3JAJ_7, 5LZY_7, 6HCJ_71, 6SGC_74, 6FTI_v, 3JAH_7, 6HCF_72, 6D90_7, 6GZ5_A4, 5LZT_7, 6R6P_7, 3JAN_7, 6P5J_7, 6GZ4_A4, 4UJE_A4, 7A01_d2, 6T59_74, 4D5Y_4, 5LZX_7, 6FRK_7, 6R7Q_7, 6R6G_7, 5LZZ_7, 7O7Z_B7, 7O7Y_B7	Aeropyrum_pernix, Arabidopsis_thaliana, Bacillus_virus_phi29, Biggievirus_Mos11, Bos_taurus, Brome_mosaic_virus, Burkholderia_sp, Candida_albicans, Candida_tropicalis, Carnobacterium_antarcticum, Chaetomium_thermophilum, Dengue_virus_2, Donggang_virus, Encephalitozoon_cuniculi, Encephalomyocarditis_virus, Enterococcus_faecalis, Escherichia_coli, Escherichia_phage_T7, Escherichia_virus, Foot_and_m…	5S_RRNA, 5S, 5S_RIBOSOMAL_RNA, 5S_ribosomal_RNA, 5S_rRNA, 5S_Ribosomal_RNA	5S ribosomal RNA, undefined
1390	7MDZ_7	4UJD_A4, 7MDZ_7	Aeropyrum_pernix, Arabidopsis_thaliana, Bacillus_virus_phi29, Biggievirus_Mos11, Bos_taurus, Brome_mosaic_virus, Burkholderia_sp, Candida_albicans, Candida_tropicalis, Carnobacterium_antarcticum, Chaetomium_thermophilum, Dengue_virus_2, Donggang_virus, Encephalitozoon_cuniculi, Encephalomyocarditis_virus, Enterococcus_faecalis, Escherichia_coli, Escherichia_phage_T7, Escherichia_virus, Foot_and_m…	5S_rRNA, 5S_Ribosomal_RNA	5S ribosomal RNA
1391	7OBR_7	3JAI_7, 7OBR_7, 7NWI_7, 7NWH_7, 7NWG_71, 7O81_B7, 7O80_B7, 7NFX_7	Aeropyrum_pernix, Arabidopsis_thaliana, Bacillus_virus_phi29, Biggievirus_Mos11, Bos_taurus, Brome_mosaic_virus, Burkholderia_sp, Candida_albicans, Candida_tropicalis, Carnobacterium_antarcticum, Chaetomium_thermophilum, Dengue_virus_2, Donggang_virus, Encephalitozoon_cuniculi, Encephalomyocarditis_virus, Enterococcus_faecalis, Escherichia_coli, Escherichia_phage_T7, Escherichia_virus, Foot_and_m…	5S_rRNA, 5S_ribosomal_RNA, 5S_Ribosomal_RNA	5S ribosomal RNA
1392	5LZS_7	5LZS_7	Oryctolagus_cuniculus	5S_ribosomal_RNA	5S ribosomal RNA
1393	6FTG_w	5LZS_8, 6P5I_8, 3J92_8, 6T59_84, 6R5Q_8, 7A01_h2, 6R6P_8, 6SGC_84, 6P5N_8, 6ZVK_h2, 6D9J_8, 3JAN_8, 6R6G_8, 6R7Q_8, 5LZY_8, 5LZW_8, 4D67_3, 6GZ4_A3, 5LZT_8, 6FTG_w, 6MTC_8, 6HCF_82, 6HCJ_81, 6FTJ_w, 6P5J_8, 6FTI_w, 4UJD_A3, 3JAH_8, 4UJE_A3, 6GZ3_A3, 6GZ5_A3, 6HCM_82, 6P5K_8, 3JAI_8, 3JAG_8, 6HCQ_81, 4D5Y_3, 6MTB_8, 6FRK_8, 5LZU_8, 3JAJ_8, 6MTD_8, 5LZX_8, 5LZZ_8, 6D90_8, 6MTE_8	Oryctolagus_cuniculus	5.8S_RIBOSOMAL_RNA, 5.8S_Ribosomal_RNA, 5.8S_RRNA, 5.8S_rRNA, 5.8S_ribosomal_RNA	5.8S ribosomal RNA, undefined
1394	7O7Y_B8	4UJC_A3, 7MDZ_8, 7OBR_8, 7NWI_8, 7NWH_8, 7NWG_81, 7O81_B8, 7O80_B8, 7O7Z_B8, 7O7Y_B8, 7NFX_8	Aeropyrum_pernix, Arabidopsis_thaliana, Bacillus_virus_phi29, Biggievirus_Mos11, Bos_taurus, Brome_mosaic_virus, Burkholderia_sp, Candida_albicans, Candida_tropicalis, Carnobacterium_antarcticum, Chaetomium_thermophilum, Dengue_virus_2, Donggang_virus, Encephalitozoon_cuniculi, Encephalomyocarditis_virus, Enterococcus_faecalis, Escherichia_coli, Escherichia_phage_T7, Escherichia_virus, Foot_and_m…	5.8S_ribosomal_RNA, 5.8S_Ribosomal_RNA, 5.8S_RIBOSOMAL_RNA, 5.8S_rRNA	5.8S ribosomal RNA
1395	5LZV_8	5LZV_8	Oryctolagus_cuniculus	5.8S_ribosomal_RNA	5.8S ribosomal RNA
1396	6T59_23	6HCM_23, 6GZ3_Bv, 5LZS_2, 6GZ4_Bv, 5LZU_2, 3JAI_2, 5LZS_ii, 3JAJ_3, 5LZX_2, 3JAN_3, 5LZW_2, 5LZT_2, 6FRK_2, 3JAH_2, 5LZZ_2, 3JAG_2, 6GZ5_Bv, 5LZV_2, 6FTI_q, 6HCF_23, 6T59_23, 6MTB_2, 7NWI_2, 7NWG_q3	Aeropyrum_pernix, Arabidopsis_thaliana, Bacillus_virus_phi29, Biggievirus_Mos11, Bos_taurus, Brome_mosaic_virus, Burkholderia_sp, Candida_albicans, Candida_tropicalis, Carnobacterium_antarcticum, Chaetomium_thermophilum, Dengue_virus_2, Donggang_virus, Encephalitozoon_cuniculi, Encephalomyocarditis_virus, Enterococcus_faecalis, Escherichia_coli, Escherichia_phage_T7, Escherichia_virus, Foot_and_m…	Val_tRNA, A/P-Site_tRNA, tRNA, tRNA(Val), ap/P-site_tRNA, P/P-site-tRNA, P-site_tRNA, P-Site_tRNA, p-Site_tRNA	tRNA
1397	6SGC_33	6SGC_33, 5LZS_3, 5LZY_2, 3JAH_3, 5LZV_3, 5LZT_3, 6MTB_4, 5LZW_3, 5LZY_3, 5LZU_3, 6MTC_4, 5LZZ_3, 5LZX_3, 6SGC_23, 3JAI_3, 3JAG_3, 7NWG_33	Aeropyrum_pernix, Arabidopsis_thaliana, Bacillus_virus_phi29, Biggievirus_Mos11, Bos_taurus, Brome_mosaic_virus, Burkholderia_sp, Candida_albicans, Candida_tropicalis, Carnobacterium_antarcticum, Chaetomium_thermophilum, Dengue_virus_2, Donggang_virus, Encephalitozoon_cuniculi, Encephalomyocarditis_virus, Enterococcus_faecalis, Escherichia_coli, Escherichia_phage_T7, Escherichia_virus, Foot_and_m…	tRNA, tRNA_(Lys3), tRNA(Lys), E-site_tRNA, Z-site_tRNA, P/E-Site_tRNA	tRNA
1398	7O7Y_A2	5LZZ_9, 6R7Q_K, 6P5K_2, 6YAM_2, 6YAL_2, 6SGC_A1, 6R6G_K, 3JAI_9, 6MTE_9, 7JQB_A, 6P5N_2, 6P4G_2, 6YAN_2, 5LZY_9, 4KZY_i, 4UJE_B1, 3JAJ_S2, 5LZU_9, 5LZW_9, 6W2T_a, 5K0Y_A, 5LZS_9, 6MTD_9, 4D61_1, 4KZZ_i, 3JAN_S2, 5LZX_9, 5LZT_9, 6W2S_A, 6P5J_2, 4D5L_1, 6D90_2, 6HCQ_A2, 6MTB_9, 6MTC_9, 4KZX_i, 6HCJ_A2, 6ZVK_K3, 3JAG_9, 5FLX_1, 6R5Q_K, 6P4H_2, 4UJC_C1, 6HCM_A1, 6P5I_2, 6GZ5_B1, 7JQC_A, 3JAH_9, 6GZ4_…	Aeropyrum_pernix, Arabidopsis_thaliana, Bacillus_virus_phi29, Biggievirus_Mos11, Bos_taurus, Brome_mosaic_virus, Burkholderia_sp, Candida_albicans, Candida_tropicalis, Carnobacterium_antarcticum, Chaetomium_thermophilum, Dengue_virus_2, Donggang_virus, Encephalitozoon_cuniculi, Encephalomyocarditis_virus, Enterococcus_faecalis, Escherichia_coli, Escherichia_phage_T7, Escherichia_virus, Foot_and_m…	18S_rRNA, 18S_RRNA_2, 18S_Ribosomal_RNA, rRNA, 18S_ribosomal_RNA, 18S_RIBOSOMAL_RNA, 18S_RRNA	Eukaryotic small subunit ribosomal RNA, undefined
1399	3JAJ_4	3JAJ_4	Oryctolagus_cuniculus	SRP_7S_RNA	Metazoan signal recognition particle RNA
1400	3JAN_4	3JAN_4	Oryctolagus_cuniculus	SRP_7S_RNA	Metazoan signal recognition particle RNA
1401	4D5Y_2	4UJE_A2, 4UJD_A2, 4D5Y_2, 4D67_2	Oryctolagus_cuniculus	28S_Ribosomal_RNA, 28S_RRNA	Eukaryotic large subunit ribosomal RNA
1402	4UJC_A2	4UJC_A2	Oryctolagus_cuniculus	28S_RIBOSOMAL_RNA	Eukaryotic large subunit ribosomal RNA
1403	4CXH_1	4CXH_1	Oryctolagus_cuniculus	18S_RRNA_-_H44	Eukaryotic small subunit ribosomal RNA
1404	4CXG_1	4CXG_1	Oryctolagus_cuniculus	18S_RRNA_-_H44	Eukaryotic small subunit ribosomal RNA
1405	4CXH_Y	4CXG_Y, 4CXH_Y	Oryctolagus_cuniculus	TRANSFER_RNA	tRNA
1406	6GZ4_Bw	6GZ4_Bw	Oryctolagus_cuniculus	pe/E-site-tRNA	tRNA
1407	4CXH_a	4CXH_a	Oryctolagus_cuniculus	18S_RRNA_-_H5-H14	undefined
1408	4CXG_a	4CXG_a	Oryctolagus_cuniculus	18S_RRNA_-_H5-H14	undefined
1409	5K0Y_N	6YAN_1, 6YAL_1, 5K0Y_N, 6YAM_1, 6HCJ_33, 6HCQ_33	Oryctolagus_cuniculus	P/E_tRNA, initiator_methionylated_tRNA, tRNA	tRNA
1410	5K0Y_F	5K0Y_F	Oryctolagus_cuniculus	mRNA	undefined
1411	6HCQ_v3	6HCQ_v3, 6HCJ_v3	Oryctolagus_cuniculus	mRNA	undefined
1412	6HCM_w3	6HCF_w3, 6HCM_w3	Oryctolagus_cuniculus	mRNA	undefined
1413	7JNH_B	7JNH_B	Oryza_sativa	Core_double_ENE_RNA_(Xtal_construct)_from_Oryza_sativa_transposon	undefined
1414	4O26_E	4O26_E, 4O26_F	Oryzias_latipes	Telomerase_TR	undefined
1415	5KQE_A	5KQE_A	Oryzias_latipes	Telomerase_RNA_P2ab	undefined
1416	2LHP_A	2LHP_A	Pan_troglodytes	RNA_(37-MER)	undefined
1417	6ZU5_L50	6ZU5_L50	Paranosema_locustae	25S_rRNA	undefined
1418	6ZU5_L70	6ZU5_L70	Paranosema_locustae	5S_rRNA	undefined
1419	6ZU5_S60	6ZU5_S60	Paranosema_locustae	18S_rRNA	undefined
1420	1F8V_R	1F8V_R	Pariacoto_virus	-	undefined
1421	2XDD_G	2XD0_V, 2XDD_F, 2XDB_G, 2XD0_W, 2XD0_I, 2XDD_G, 2XD0_U, 2XD0_G, 2XD0_H, 2XDD_H	Pectobacterium_atrosepticum	TOXI	undefined
1422	4V7M_CY	4V7M_AY, 4V7M_CY	Pectobacterium_parmentieri	tRNA-Gln	tRNA
1423	3JBO_AA	5UMD_A, 3JBP_AA, 3JBO_AA, 3J79_A, 3JBN_AA	Plasmodium_falciparum_3D7	28S_ribosomal_RNA	Eukaryotic large subunit ribosomal RNA
1424	3JBP_AB	3JBN_AB, 3JBP_AB, 3J79_B, 5UMD_B, 3JBO_AB	Plasmodium_falciparum_3D7	5S_ribosomal_RNA	5S ribosomal RNA
1425	3JBO_AC	3JBP_AC, 5UMD_C, 3JBN_AC, 3JBO_AC, 3J79_C	Plasmodium_falciparum_3D7	5.8S_ribosomal_RNA	5.8S ribosomal RNA
1426	6OKK_A	3J7A_A, 6OKK_A	Plasmodium_falciparum_3D7	18S_ribosomal_RNA	Eukaryotic small subunit ribosomal RNA
1427	3JBP_7	3J7A_7, 3JBP_7, 6OKK_g	Plasmodium_falciparum_3D7	tRNA, E-site_tRNA, E-tRNA	tRNA
1428	3JBP_A	3JBP_A, 3JBO_A, 3JBN_A	Plasmodium_falciparum_3D7	18S_ribosomal_RNA	Eukaryotic small subunit ribosomal RNA
1429	4XEJ_BIRE	4XEJ_AIRE, 4XEJ_BIRE	Plautia_stali_intestine_virus	IRES_RNA	Cripavirus internal ribosome entry site (IRES)
1430	7JJU_A	7JJU_B, 7JJU_A	Potato	Potato_leafroll_virus_xrRNA	undefined
1431	6R7G_R	6R7G_R	Potato	polyU_RNA	undefined
1432	6DTD_C	6DTD_C	Prevotella_buccae	RNA_(37-MER)	undefined
1433	6QN3_A	6QN3_A, 6QN3_B	Prochlorococcus	RNA_(51-MER)	Downstream peptide RNA
1434	6HAG_A	6HAG_A	Proteobacteria	SAM_Riboswitch	SAM/SAH riboswitch
1435	6B45_M	6W1X_M, 6B47_M, 6WHI_M, 6B45_M, 5XLO_K, 6B48_M, 6B46_M, 7ECV_M	Aeropyrum_pernix, Arabidopsis_thaliana, Bacillus_virus_phi29, Biggievirus_Mos11, Bos_taurus, Brome_mosaic_virus, Burkholderia_sp, Candida_albicans, Candida_tropicalis, Carnobacterium_antarcticum, Chaetomium_thermophilum, Dengue_virus_2, Donggang_virus, Encephalitozoon_cuniculi, Encephalomyocarditis_virus, Enterococcus_faecalis, Escherichia_coli, Escherichia_phage_T7, Escherichia_virus, Foot_and_m…	RNA_(60-MER), Pseudomonas_aeruginosa_strain_SMC4485_CRISPR_repeat_sequence, crRNA_with_32nt_spacer_sequence	undefined
1436	5UZ9_M	6VQW_K, 6VQV_L, 5UZ9_M, 6VQX_K, 7ECW_M	Aeropyrum_pernix, Arabidopsis_thaliana, Bacillus_virus_phi29, Biggievirus_Mos11, Bos_taurus, Brome_mosaic_virus, Burkholderia_sp, Candida_albicans, Candida_tropicalis, Carnobacterium_antarcticum, Chaetomium_thermophilum, Dengue_virus_2, Donggang_virus, Encephalitozoon_cuniculi, Encephalomyocarditis_virus, Enterococcus_faecalis, Escherichia_coli, Escherichia_phage_T7, Escherichia_virus, Foot_and_m…	RNA_(60-MER), CrRNA_(40-MER), CrRNA_(60-MER), CRISPR_RNA_(60-MER)	undefined
1437	6NE0_M	6NE0_M	Pseudomonas_aeruginosa	CRISPR_RNA_(60-MER)	undefined
1438	7JZZ_M	7JZZ_M, 7JZX_M, 7JZW_M, 7JZY_M	Aeropyrum_pernix, Arabidopsis_thaliana, Bacillus_virus_phi29, Biggievirus_Mos11, Bos_taurus, Brome_mosaic_virus, Burkholderia_sp, Candida_albicans, Candida_tropicalis, Carnobacterium_antarcticum, Chaetomium_thermophilum, Dengue_virus_2, Donggang_virus, Encephalitozoon_cuniculi, Encephalomyocarditis_virus, Enterococcus_faecalis, Escherichia_coli, Escherichia_phage_T7, Escherichia_virus, Foot_and_m…	CRISPR_repeat_sequence, RNA_(61-MER)	undefined
1439	6B44_M	6B44_M	Pseudomonas_aeruginosa	Pseudomonas_aeruginosa_strain_SMC4485_CRISPR_repeat_sequence	undefined
1440	5XLP_K	5XLP_K	Pseudomonas_aeruginosa	crRNA_with_20nt_spacer_sequence	undefined
1441	4AL7_B	4AL7_B, 4AL5_B	Pseudomonas_aeruginosa	5'-R(*UP*UP*CP*AP*CP*UP*GP*CP*CP*GP*UP*AP*UP*AP_*GP*GP*CP*AP*GP*C)-3', 5'-R(*CP*UP*GP*CP*CP*GP*UP*AP*UP*AP*GP*GP*CP*AP*G)-3'	undefined
1442	4WJ3_T	4WJ3_S, 4WJ4_B, 4WJ3_T, 4WJ3_Q, 4WJ3_R	Pseudomonas_aeruginosa	76mer-tRNA	tRNA
1443	6SPG_B	6SPG_B, 6SPF_B, 6SPD_B, 6SPB_B	Pseudomonas_aeruginosa	5S_ribosomal_RNA, 5S_rRNA	5S ribosomal RNA
1444	6SPB_A	6SPG_A, 6SPF_A, 6SPB_A	Pseudomonas_aeruginosa	Pseudomonas_aeruginosa_strain_PAO1_23S_ribosomal_RNA, 23S_ribosomal_RNA	Bacterial large subunit ribosomal RNA
1445	6SPD_A	6SPD_A	Pseudomonas_aeruginosa	23S_ribosomal_RNA	Bacterial large subunit ribosomal RNA
1446	6SPE_a	6SPE_a, 6SPG_a, 6SPC_a, 6SPF_a	Pseudomonas_aeruginosa	16S_rRNA, 16S_ribosomal_RNA	Bacterial small subunit ribosomal RNA
1447	4ANG_R	4ANG_S, 4ANG_R	Pseudomonas_phage	5'-R(*CP*CP*AP*UP*AP*AP*GP*GP*AP*GP*CP*UP*AP*CP_*CP*UP*AP*UP*GP*GP)-3'	undefined
1448	6CIH_A	6CIH_A, 6CHR_A, 4R0D_A	Pylaiella_littoralis	GROUP_IIB_INTRON_LARIAT, RNA_(621-MER), RNA_(696-MER)	Group II catalytic intron D1-D4-7, Group II catalytic intron
1449	4R0D_B	4R0D_B	Pylaiella_littoralis	LIGATED_EXONS	undefined
1450	3X1L_I	3X1L_I	Pyrococcus	RNA_(32-MER)	undefined
1451	3NMU_E	3NMU_E, 3NMU_D	Pyrococcus	RNA_(34-MER)	undefined
1452	3NVI_E	3NVI_E, 3NVI_F	Pyrococcus	RNA_(5'-R(*CP*UP*CP*UP*GP*AP*CP*CP*GP*AP*AP*AP*GP*GP*CP*GP*UP*GP*AP*UP*GP*AP*GP*C)-3')	undefined
1453	4BY9_A	4BY9_A, 4BY9_B	Pyrococcus	SSR26	undefined
1454	4V6U_A1	5WT1_F, 5WT1_C, 4V6U_A1, 5WT3_C	Pyrococcus	RNA_(76-MER), RNA_(73-MER), E-tRNA	tRNA
1455	5DCV_D	5XTM_D, 5XTM_B, 5DCV_D, 5DCV_B	Pyrococcus	RNA_(47-MER)	undefined
1456	5Y7M_D	5Y7M_D, 5Y7M_B	Pyrococcus	RNA_(52-MER)	undefined
1457	4V6U_A2	5JBH_2, 5JB3_2, 6SWC_2, 4V6U_A2, 6SW9_2	Pyrococcus	16S_rRNA, 16S_ribosomal_rRNA, 16S_ribosomal_RNA	Archaeal small subunit ribosomal RNA
1458	5JBH_5	5JB3_5, 5JBH_5	Pyrococcus	mRNA	undefined
1459	4V6U_A0	4V6U_A0	Pyrococcus	P-tRNA	tRNA
1460	4V6U_B1	4V6U_B1	Pyrococcus	23S_rRNA	Archaeal large subunit ribosomal RNA
1461	4V6U_B3	4V6U_B3	Pyrococcus	5S_rRNA	5S ribosomal RNA
1462	4UYK_R	4UYJ_R, 4UYJ_S, 4UYK_R	Pyrococcus	SRP_RNA	undefined
1463	6TPH_B	6TPH_B	Pyrococcus	RNA_(26-MER)	undefined
1464	6SW9_5	6SWC_5, 6SWD_5, 6SW9_5	Pyrococcus	mRNA	undefined
1465	6SWE_2	6SWE_2	Pyrococcus	16S_ribosomal_RNA	Archaeal small subunit ribosomal RNA
1466	6SWD_2	6SWD_2	Pyrococcus	16S_ribosomal_RNA	Archaeal small subunit ribosomal RNA
1467	3NPN_A	3NPQ_B, 3NPQ_A, 3NPQ_C, 3NPN_A	Ralstonia_solanacearum	S-ADENOSYLHOMOCYSTEINE_RIBOSWITCH	undefined
1468	430D_A	430D_A	Rattus_norvegicus	SARCIN/RICIN_LOOP_FROM_RAT_28S_R-RNA	undefined
1469	1SCL_A	1SCL_A	Rattus_norvegicus	RNA_SARCIN-RICIN_LOOP	undefined
1470	2L3J_B	2L3J_B	Rattus_norvegicus	RNA_(71-MER)	mir-2985-2 microRNA precursor
1471	2L3C_B	2L3C_B	Rattus_norvegicus	RNA_(34-MER)	undefined
1472	6H0R_A	6H0R_A, 6H0R_B	Rattus_norvegicus	SRS2_fragment_of_Rgs4_3'_UTR	undefined
1473	5WTI_B	5WTI_B	RNA_transcription_vector_pBRDI1	RNA_(123-MER)	undefined
1474	6YMI_A	6YMJ_M, 6YMM_A, 6YMI_C, 6YMK_C, 6YMK_O, 6YMI_O, 6YMJ_O, 6YMI_I, 6YMJ_I, 6YMK_I, 6YLB_F, 6YMI_M, 6YMK_A, 6YML_A, 6YMK_F, 6YML_C, 6YLB_C, 6YLB_O, 6YMJ_F, 6YMI_F, 6YLB_M, 6YMK_M, 6YMJ_C, 6YMJ_A, 6YMI_A, 6YMM_C, 6YLB_A, 6YLB_I	Roseobacter_sp	Chains:_A	undefined
1475	6YL5_I	6YL5_C, 6YL5_K, 6YL5_A, 6YL5_G, 6YL5_E, 6YL5_I	Roseobacter_sp	Chains:_A	undefined
1476	6YL5_B	6YL5_B, 6YL5_F, 6YL5_L, 6YL5_J, 6YL5_D, 6YL5_H	Roseobacter_sp	Chains:_A	undefined
1477	3KTW_C	3KTW_C, 3KTW_D	Saccharolobus_solfataricus	SRP_RNA	undefined
1478	5GIO_G	5GIO_N, 5GIN_H, 5GIO_G, 5GIN_N, 5GIO_H, 5GIN_G	Saccharolobus_solfataricus	C/D_RNA	undefined
1479	5GIP_G	5GIP_H, 5GIP_G, 5GIP_R, 5GIP_Q	Saccharolobus_solfataricus	C/D_RNA	undefined
1480	1QZW_B	1QZW_B, 1QZW_H, 1QZW_D, 1QZW_F	Saccharolobus_solfataricus	7S_RNA	undefined
1481	2M24_A	2M24_A	Saccharomyces	RNA_(29-MER)	undefined
1482	2M1V_A	2M1V_A	Saccharomyces	RNA_(29-MER)	undefined
1483	2M23_A	2M23_A	Saccharomyces	RNA_(29-MER)	undefined
1484	5TZS_0	5TZS_0	Saccharomyces	5'_external_transcribed_spacer	undefined
1485	5TGA_6	5JUT_A, 5TGM_6, 4U3N_2, 5TBW_A, 4U51_6, 5NDG_2, 6XIR_2, 5I4L_6, 4U51_2, 4U4U_6, 4V8Y_B2, 5DGE_2, 5JUU_A, 6FAI_2, 5DC3_6, 4U4Y_6, 4U50_6, 5JUO_A, 4U50_2, 4U3M_6, 7A1G_2, 5FCI_6, 6XIQ_2, 6SV4_2, 5NDV_6, 6S47_BA, 6Q8Y_2, 4U53_6, 6T7T_C2, 5DC3_2, 5DGE_6, 5JUS_A, 4U56_2, 6Z6K_C2, 4U4Q_6, 6GQ1_2, 4U4U_2, 4U4O_2, 5TGM_2, 4U4N_6, 4U4R_2, 4U6F_6, 5MEI_A, 6WOO_2, 3J6X_1S, 4U56_6, 6T83_a, 5NDW_2, 6Z6J_C2, 6…	Saccharomyces	20S_ribosomal_RNA, Saccharomyces_cerevisiae_S288c_RDN37-1_miscRNA, 18S_rRNA, 18S_ribosomal_RNA, 18S_rRNA_(1707-MER), pre-18S_ribosomal_RNA, 18S_RIBOSOMAL_RNA, Saccharomyces_cerevisiae_S288C_18S_ribosomal_RNA_(RDN18-1)	Eukaryotic small subunit ribosomal RNA, undefined
1486	6ZQE_D3	6ZQE_D3, 7AJU_D3, 6ZQC_D3, 7AJT_D3, 6LQS_SA, 6LQT_SA, 6ZQF_D3, 6ZQG_D3, 6ZQD_D3	Saccharomyces	18S_pre-rRNA, 18S_rRNA	undefined
1487	6LQQ_SA	6ZQB_D3, 5TZS_1, 6LQU_SA, 5WYJ_SA, 6LQR_SA, 6LQP_SA, 6KE6_SA, 5WYK_SA, 6LQV_SA, 6LQQ_SA, 5WLC_L1	Saccharomyces	18S_pre-rRNA, 18S_rRNA, 18S_ribosomal_RNA	Eukaryotic small subunit ribosomal RNA, undefined
1488	5I4L_2	5I4L_2	Saccharomyces	18S_ribosomal_RNA	Eukaryotic small subunit ribosomal RNA
1489	6ZCE_A	6ZCE_A	Saccharomyces	18S_ribosomal_RNA_(1719-MER)	undefined
1490	5TZS_2	5TZS_2	Saccharomyces	U3_snoRNA	undefined
1491	6HLQ_R	6HLQ_R	Saccharomyces	-	undefined
1492	6HLR_R	6HLR_R	Saccharomyces	-	undefined
1493	5M3F_R	5M3F_R	Saccharomyces	-	undefined
1494	6HKO_R	6HKO_R	Saccharomyces	-	undefined
1495	5M5X_R	5M5X_R	Saccharomyces	-	undefined
1496	6HV9_X	6HV9_X	Saccharomyces	DNA/RNA_(5'-R(*GP*CP*AP*GP*CP*CP*AP*CP*GP*C)-D(P*T)-R(P*GP*GP*CP*CP*G)-D(P*TP*TP*TP*T)-R(P*A)-3')	undefined
1497	6HV9_Y	6HV9_Y	Saccharomyces	DNA/RNA_(5'-D(P*T)-R(P*AP*AP*AP*AP*CP*GP*GP*CP*CP*AP*GP*CP*G)-D(P*T)-R(P*GP*GP*C)-D(P*T)-R(P*GP*C)-3')	undefined
1498	1U2A_A	1U2A_A	Saccharomyces	RNA_(5'-R(P*GP*GP*UP*CP*AP*GP*UP*GP*UP*AP*AP*CP*AP*AP*CP*UP*GP*AP*CP*C)-3')	undefined
1499	2U2A_A	2U2A_A	Saccharomyces	RNA_(5'-R(P*GP*GP*UP*CP*AP*GP*UP*GP*UP*AP*AP*CP*AP*AP*CP*UP*GP*AP*CP*C)-3')	undefined
1500	2X7N_A	2X7N_A	Saccharomyces	SARCIN-RICIN_LOOP	undefined
1501	2WWA_D	2WWA_D, 2WW9_D	Saccharomyces	25S_RRNA	5.8S ribosomal RNA
1502	2WWA_E	2WWA_E	Saccharomyces	25S_RRNA	undefined
1503	2WW9_E	2WW9_E	Saccharomyces	25S_RRNA	undefined
1504	2WWA_F	2WWA_F	Saccharomyces	25S_RRNA	undefined
1505	2WW9_F	2WW9_F	Saccharomyces	25S_RRNA	undefined
1506	3J16_J	3J16_J	Saccharomyces	28S_ribosomal_RNA	Eukaryotic small subunit ribosomal RNA
1507	3J16_K	3J16_K	Saccharomyces	18S_ribosomal_RNA	Eukaryotic large subunit ribosomal RNA
1508	4V6I_CB	1IL2_D, 1IL2_C, 3J16_L, 4V6I_CB, 2TRA_A, 3TRA_A	Saccharomyces	TRNAASP, P-site_tRNA, P-SITE_TRNA_ASP, ASPARTYL_TRANSFER_RNA	tRNA
1509	4U56_5	4V6I_DA, 6T4Q_C1, 5NDW_5, 6CB1_1, 5DGF_1, 4U50_1, 6HD7_1, 6R84_1, 4V88_A5, 4U4O_5, 3J6Y_2S, 5DGV_5, 4U4N_5, 6HHQ_1, 4U50_5, 6I7O_BQ, 6YLY_1, 5LYB_5, 4U51_5, 5NDW_1, 4U55_1, 5FL8_x, 6C0F_1, 5DGV_1, 6GQ1_1, 5TGM_5, 6RI5_A, 6R87_1, 4U4O_1, 6YLG_1, 4V8Y_B5, 5JUS_B, 6N8J_1, 5APO_5, 5I4L_1, 5NDV_5, 5JUU_B, 5T62_A, 6N8M_A, 6T7I_C1, 6FT6_1, 6N8O_A, 5DC3_1, 6N8K_1, 6SNT_1, 6T7T_C1, 6Z6K_C1, 4U4Z_1, 5DGF_5…	Saccharomyces	25s_rRNA, RDN25-1_rRNA, 25S_rRNA, 28S_ribosomal_RNA, 25S_RIBOSOMAL_RNA, 35S_pre-ribosomal_RNA_miscRNA, 25S_Ribosomal_RNA, Saccharomyces_cerevisiae_S288c_35S_pre-ribosomal_RNA_miscRNA, Saccharomyces_cerevisiae_S288C_35S_pre-ribosomal_RNA_(RDN37-1), 35S_ribosomal_RNA, Saccharomyces_cerevisiae_S288C_25S_ribosomal_RNA_(RDN25-1), 25S_ribosomal_RNA, 25S_RNA	Eukaryotic large subunit ribosomal RNA, undefined
1510	4V7F_1	4V7F_1	Saccharomyces	25S_ribosomal_RNA	Eukaryotic large subunit ribosomal RNA
1511	5DAT_5	5DAT_5	Saccharomyces	25S_ribosomal_RNA	Eukaryotic large subunit ribosomal RNA
1512	6EM4_1	6EM4_1	Saccharomyces	25S_ribosomal_RNA	Eukaryotic large subunit ribosomal RNA
1513	6EM3_1	6EM3_1	Saccharomyces	25S_ribosomal_RNA	Eukaryotic large subunit ribosomal RNA
1514	6EM5_1	6EM5_1	Saccharomyces	25S_ribosomal_RNA	Eukaryotic large subunit ribosomal RNA
1515	4V8T_8	4U4N_8, 6SNT_3, 4U6F_4, 4U56_8, 7B7D_LC, 6R84_4, 5FCJ_4, 6OIG_8, 4U6F_8, 6R86_4, 4U52_8, 5MEI_4, 6I7O_YS, 6Q8Y_BS, 5FCJ_8, 6RZZ_y, 6C0F_2, 5DGV_8, 4U56_4, 4V8Z_B8, 6EM1_2, 6YLY_3, 5JUP_C, 5TGM_4, 5NDG_4, 4U3N_4, 4U3N_8, 6S47_AC, 5TBW_4, 5MEI_AT, 6M62_2, 6T83_Ca, 5GAK_4, 5JUS_C, 4U53_8, 3J6X_8S, 5DAT_4, 3J6Y_8S, 4V7R_D3, 5TBW_AT, 6QTZ_y, 5T62_C, 6XIR_4, 6S05_y, 7BTB_2, 6T7I_C3, 5TGA_8, 4U3M_4, 6FT…	Saccharomyces	RDN58-1_rRNA, 5.8s_rRNA, 5.8S_RIBOSOMAL_RNA, 5.8S_Ribosomal_RNA, RDN5.8-1_rRNA, 5.8S_RNA, 5S_ribosomal_RNA, 5.8S_ribosomal_rRNA, 7S_ribosomal_RNA, 5.8S_rRNA, 5.8S_ribosomal_RNA	5.8S ribosomal RNA, undefined
1516	6EM5_2	6EM5_2	Saccharomyces	5.8S_ribosomal_RNA	5.8S ribosomal RNA
1517	4V7F_2	4V7F_2	Saccharomyces	5.8S_ribosomal_RNA	5.8S ribosomal RNA
1518	6XIQ_4	6XIQ_4	Saccharomyces	5.8S_ribosomal_RNA	undefined
1519	6EM3_2	6EM3_2	Saccharomyces	5.8S_ribosomal_RNA	5.8S ribosomal RNA
1520	6EM4_2	6EM4_2	Saccharomyces	5.8S_ribosomal_RNA	5.8S ribosomal RNA
1521	4V8T_7	5TGM_7, 5JUU_D, 6SV4_BR, 6M62_3, 4V8Y_B7, 7B7D_LB, 4U4Z_7, 5JUP_D, 6T7T_C4, 5NDV_3, 5FCI_3, 6Z6J_C4, 4V88_A3, 5DC3_7, 6YLH_3, 6QT0_x, 5DGE_3, 4U4R_3, 6SV4_ZR, 4U3N_7, 5JUO_D, 5NDG_3, 6XIQ_3, 5DGV_3, 5APO_7, 6HD7_3, 4U6F_7, 3J78_5S, 4V7R_D2, 4U53_7, 5MEI_3, 3JCT_3, 4U4Q_3, 6N8N_B, 5I4L_3, 6WOO_7, 6SNT_4, 3J77_5S, 5DGV_7, 5DC3_3, 5NDV_7, 6Q8Y_BR, 6R84_3, 6QTZ_x, 3J6Y_5S, 5T6R_B, 4U4R_7, 6TNU_BR, 6G…	Saccharomyces	RDN5-2_rRNA, 5S_ribosomal_RNA, 5.8S_ribosomal_RNA, 5.8s_rRNA, 5S_RIBOSOMAL_RNA, 5S_rRNA, 5S_Ribosomal_RNA	5S ribosomal RNA, undefined
1522	4V7F_3	4V7F_3	Saccharomyces	5S_ribosomal_RNA	5S ribosomal RNA
1523	4U50_3	4U50_3	Saccharomyces	5S_ribosomal_RNA	5S ribosomal RNA
1524	5I4L_7	5I4L_7	Saccharomyces	5S_ribosomal_RNA	5S ribosomal RNA
1525	4V8Z_B7	4V8Z_B7	Saccharomyces	5S_RIBOSOMAL_RNA	5S ribosomal RNA
1526	4U4Z_3	4U4Z_3	Saccharomyces	5S_ribosomal_RNA	5S ribosomal RNA
1527	5MRF_A	5MRC_A, 3J6B_A, 5MRE_A, 5MRF_A	Saccharomyces	21S_ribosomal_RNA	Bacterial large subunit ribosomal RNA
1528	3J6B_e	3J6B_e	Saccharomyces	E-site_tRNA	undefined
1529	3IZD_A	3IZD_A	Saccharomyces	rRNA_expansion_segment_ES27L_in_an_out_conformation	undefined
1530	6ZU9_1	6TB3_n, 1YFG_A, 6ZU9_1, 6WOO_3, 6FYY_1, 7B7D_Sm, 3JAQ_1, 6GSN_1, 6GSM_1, 6TNU_n, 6FYX_1, 7B7D_Sn, 5OA3_1	Saccharomyces	P-site_tRNA, Met-tRNA-iMet, tRNAi, tRNA, initiator_Met-tRNA-i, YEAST_INITIATOR_TRNA, Met-tRNAi, tRNAi_(75-MER)	tRNA, undefined
1531	6CB1_6	6C0F_6, 7BTB_6, 6YLY_6, 6EM1_6, 3JCT_6, 6ELZ_6, 6YLX_6, 6M62_6, 5Z3G_C, 6CB1_6	Saccharomyces	ITS2, ITS2-1_miscRNA, ITS2_RNA, 5.8S_ribosomal_RNA, Internal_transcribed_spacer_2	undefined
1532	6EM4_6	6EM4_6	Saccharomyces	internal_transcribed_spacer_1	undefined
1533	6EM3_6	6EM3_6	Saccharomyces	5.8S_ribosomal_RNA	undefined
1534	6EM5_6	6EM5_6	Saccharomyces	Internal_Transcribed_Spacer_2	undefined
1535	5ZWM_I	5ZWM_I	Saccharomyces	U4_snRNA	U4 spliceosomal RNA
1536	5NRL_4	5GAN_V, 5NRL_4, 5ZWO_I	Saccharomyces	U4_snRNA	U4 spliceosomal RNA
1537	3JCM_E	3JCM_E	Saccharomyces	SNR14_snRNA	U4 spliceosomal RNA
1538	5WSG_E	5GM6_E, 5LQW_6, 6EXN_6, 5MQ0_6, 5Y88_D, 6J6H_E, 6J6G_E, 5YLZ_D, 6J6Q_E, 5GMK_E, 5LJ3_V, 7DCO_F, 6BK8_6, 6J6N_E, 5MPS_6, 5WSG_E, 5LJ5_V, 7B9V_6	Saccharomyces	U6_snRNA_(small_nuclear_RNA), Saccharomyces_cerevisiae_strain_T.52_2H_chromosome_XII_sequence, U6_snRNA, Saccharomyces_cerevisiae_S288c_SNR6_snRNA	U6 spliceosomal RNA, undefined
1539	5NRL_6	5GAP_W, 5ZWM_F, 5NRL_6, 5ZWO_F, 5GAN_W	Saccharomyces	U6_snRNA	U6 spliceosomal RNA
1540	3JCM_D	3JCM_D	Saccharomyces	SNR6_snRNA	U6 spliceosomal RNA
1541	6J6N_D	5GAN_U, 5WSG_D, 5ZWO_B, 5LJ5_U, 6BK8_5, 6J6Q_D, 5YLZ_B, 6J6G_D, 5GMK_D, 5Y88_B, 5LQW_5, 7DCO_B, 5MQ0_5, 5GAM_U, 6EXN_5, 5LJ3_U, 5GAP_U, 3JCM_F, 6J6H_D, 5MPS_5, 5ZWM_B, 5NRL_5, 6J6N_D, 7B9V_5, 5GM6_D	Saccharomyces	U5_snRNA, Saccharomyces_cerevisiae_strain_CDRDR_sf_H_chromosome_VII_sequence, Saccharomyces_cerevisiae_strain_WI_C_MBSP_4_chromosome_VII_sequence, SNR7-L_snRNA, U5_snRNA_(small_nuclear_RNA)	U5 spliceosomal RNA, undefined
1542	4YHW_F	4YHW_F	Saccharomyces	U6_snRNA_fragment	undefined
1543	4YHW_E	4YHW_E	Saccharomyces	U6_snRNA_fragment	undefined
1544	1FCW_E	1FCW_E, 1EHZ_A, 1LS2_B, 486D_C, 6GZ3_Bw, 1OB2_B, 5AXM_P, 6XZ7_g, 1FCW_C, 6AH3_T, 5AXN_P, 1FCW_A, 6XIR_AX, 6XIR_AZ, 6GQV_AY, 1TRA_A, 1I9V_A, 1OB5_B, 6XZB_g2, 6GQB_AX, 6TNA_A, 6XIQ_AX, 1EVV_A, 5M1J_A3, 6LVR_D, 1TN2_A, 1TN1_A, 6GQ1_AX, 1OB5_F, 6XIQ_AZ, 1OB5_D, 6LVR_B, 1FCW_D, 6GZ5_Bw, 1FCW_B, 4TNA_A	Saccharomyces	fMet-Phe-tRNA(Phe), Phenylalanine_transfer_RNA, pe/E-site-tRNA, PHENYLALANINE_TRANSFER_RNA, Transfer_RNA_-_Phe, yeast_Phe-tRNA-Phe, E/E-site-tRNA, Transfer_RNA, RNA_(75-MER), pre-tRNA, TRNAPHE, yeast_phenylalanine_tRNA, A-SITE_TRNA_OF_70S_RIBOSOME, TRANSFER_RNA_(PHE), TRANSFER-RNA	tRNA, undefined
1545	4TRA_A	4TRA_A	Saccharomyces	TRNAPHE	tRNA
1546	4YYE_D	4YYE_D, 4YYE_C	Saccharomyces	tRNA	tRNA
1547	5ED1_B	5ED1_B	Saccharomyces	RNA_(5'-R(*UP*UP*CP*CP*CP*CP*AP*CP*AP*UP*UP*(8AZ)P*GP*AP*CP*GP*UP*UP*CP*AP*GP*UP*C)-3')	undefined
1548	5HP3_B	5HP3_B	Saccharomyces	RNA_(5'-R(*UP*UP*CP*CP*CP*CP*AP*CP*AP*UP*UP*(8AZ)P*GP*AP*CP*GP*UP*UP*CP*AP*GP*UP*C)-3')	undefined
1549	5HP2_B	5HP2_B	Saccharomyces	RNA_(5'-R(*UP*UP*CP*CP*CP*CP*AP*CP*AP*UP*UP*(8AZ)P*GP*AP*CP*GP*UP*UP*CP*AP*GP*UP*C)-3')	undefined
1550	5HP2_C	5HP2_C	Saccharomyces	RNA_(5'-R(*GP*AP*CP*UP*GP*AP*AP*CP*GP*AP*CP*UP*AP*AP*UP*GP*UP*GP*GP*GP*GP*AP*A)-3')	undefined
1551	5ED1_C	5ED1_C	Saccharomyces	RNA_(5'-R(*GP*AP*CP*UP*GP*AP*AP*CP*GP*AP*CP*CP*AP*AP*UP*GP*UP*GP*GP*GP*GP*AP*A)-3')	undefined
1552	5HP3_C	5HP3_C	Saccharomyces	RNA_(5'-R(*GP*AP*CP*UP*GP*AP*AP*CP*GP*AP*CP*CP*AP*AP*UP*GP*UP*GP*GP*GP*GP*AP*A)-3')	undefined
1553	5VSU_I	5VSU_I, 6ASO_I, 5TF6_D, 5TF6_B	Saccharomyces	Saccharomyces_cerevisiae_strain_T8_chromosome_XII_sequence, Saccharomyces_cerevisiae_strain_HB_S_GIMBLETTROAD_9_chromosome_XII_sequence, U6_snRNA	U6 spliceosomal RNA
1554	5ZWM_H	5ZWM_H	Saccharomyces	U2_snRNA	U2 spliceosomal RNA
1555	6J6Q_L	6J6N_L, 6J6H_L, 7B9V_2, 5LJ5_Z, 6J6G_L, 6J6Q_L, 5LJ3_Z	Saccharomyces	U2_snRNA_(small_nuclear_RNA), U2_snRNA	U2 spliceosomal RNA, undefined
1556	5ZWO_H	5ZWO_H	Saccharomyces	U2_snRNA	U2 spliceosomal RNA
1557	5LQW_2	5LQW_2	Saccharomyces	U2_snRNA	U2 spliceosomal RNA
1558	5MQ0_2	6BK8_2, 5MQ0_2, 6EXN_2	Saccharomyces	S.cerevisiae_chromosome_II_reading_frame_ORF_YBR230c, U2_snRNA	U2 spliceosomal RNA
1559	5GMK_L	5GMK_L	Saccharomyces	U2_snRNA	U2 spliceosomal RNA
1560	5WSG_L	5WSG_L	Saccharomyces	RNA_(91-MER)	U2 spliceosomal RNA
1561	5GM6_L	5GM6_L	Saccharomyces	U2_snRNA	U2 spliceosomal RNA
1562	5MPS_2	5MPS_2	Saccharomyces	U2_snRNA	U2 spliceosomal RNA
1563	5NRL_2	5NRL_2	Saccharomyces	U2_snRNA	U2 spliceosomal RNA
1564	5YLZ_F	5YLZ_F	Saccharomyces	U2_snRNA	U2 spliceosomal RNA
1565	5Y88_F	5Y88_F	Saccharomyces	U2_snRNA	U2 spliceosomal RNA
1566	7DCO_H	7DCO_H	Saccharomyces	U2_snRNA	undefined
1567	5WSG_M	5WSG_M	Saccharomyces	3'-intron-lariat	undefined
1568	7AJT_D4	6LQS_3A, 5WYJ_3A, 6LQV_3A, 6LQT_3A, 5WYK_3A, 6LQU_3A, 5WLC_L2, 6LQQ_3A, 6ZQD_D4, 6ZQE_D4, 6LQR_3A, 6LQP_3A, 7AJT_D4, 6KE6_3A, 6ZQC_D4, 7AJU_D4	Saccharomyces	U3_snoRNA, U3_RNA	undefined, Fungal small nucleolar RNA U3
1569	6ZQA_D2	6LQP_5A, 6LQU_5A, 6KE6_5A, 6LQR_5A, 7AJT_D2, 6LQT_5A, 6LQV_5A, 5WLC_L0, 5WYJ_5A, 6LQQ_5A, 5WYK_5A, 6ZQB_D2, 6ZQC_D2, 6LQS_5A, 6ND4_0, 6ZQA_D2	Saccharomyces	5ETS_RNA, 5'_ETS, 5'ETS_RNA, 5'ETS_rRNA	undefined
1570	5MRF_bb	6TNU_m, 5GAK_A, 6HD7_A, 5MRC_bb, 5MC6_m, 5MRF_bb, 5MRE_bb	Saccharomyces	A-site_tRNA, tRNA, The_A-site_tRNA_was_modeled_based_on_an_E._coli_tRNA-Lys	tRNA
1571	5MC6_n	5GAK_B, 5MC6_n, 6HD7_B	Saccharomyces	P-site_tRNA	tRNA
1572	5GAM_W	5GAM_W	Saccharomyces	U6_snRNA	undefined
1573	5GAP_V	5GAP_V	Saccharomyces	U4_snRNA	U4 spliceosomal RNA
1574	5GAO_V	5GAO_V	Saccharomyces	Saccharomyces_cerevisiae_strain_UOA_M2_chromosome_5_sequence	undefined
1575	5GM6_N	5GM6_N	Saccharomyces	Pre-mRNA	undefined
1576	5ZWO_G	5ZWO_G	Saccharomyces	Pre-mRNA	undefined
1577	5GM6_M	5GM6_M	Saccharomyces	Pre-mRNA	undefined
1578	5GMK_M	5GMK_M	Saccharomyces	Intron_BPS	undefined
1579	7DCO_G	7DCO_G	Saccharomyces	pre-mRNA	undefined
1580	7C7A_A	7C79_A, 6W6V_A, 7C7A_A	Saccharomyces	Ribonuclease_MRP_RNA_subunit_NME1, RNA_component_of_RNase_MRP_NME1	undefined
1581	2NOQ_E	2NOQ_E	Saccharomyces	25S_ribosomal_RNA	undefined
1582	2NOQ_B	2NOQ_B	Saccharomyces	18S_ribosomal_RNA	undefined
1583	4V8Z_CW	6SV4_nb, 4V8Z_CW, 6SV4_nc, 4V8Y_CW, 6ZVI_d, 6I7O_nb	Saccharomyces	EUKARYOTIC_RIBOSOMAL_PI_TRNA, EUKARYOTIC_RIBOSOMAL_P_E_TRNA, A/P_hybrid_tRNA, tRNA_(A/P), A/P-site_tRNA	tRNA, undefined
1584	6UZ7_3	6UZ7_3	Saccharomyces	RNA_(76-MER)	tRNA
1585	5MC6_l	5MC6_l	Saccharomyces	mRNA	undefined
1586	6ZVI_f	6ZVI_f	Saccharomyces	mRNA	undefined
1587	6I7O_mb	6I7O_mb, 6ZVI_e, 6SV4_mb, 6SV4_mc	Saccharomyces	tRNA_(P/E), P/E_hybrid_tRNA, P/E-site_tRNA	tRNA, undefined
1588	6ZQE_D2	6ZQD_D2, 7AJU_D2, 6ZQE_D2	Saccharomyces	5ETS_RNA, 5'ETS_RNA	undefined
1589	7AJT_EA	7AJT_EA	Saccharomyces	-	undefined
1590	7AJU_EA	7AJU_EA	Saccharomyces	-	undefined
1591	6FSZ_2	6FSZ_2	Saccharomyces	RNA_(5'-R(P*AP*AP*AP*AP*UP*UP*UP*AP*AP*AP*UP*UP*UP*UP*UP*UP*UP*UP*UP*UP*UP*UP*U)-3')	undefined
1592	2LK3_A	2LK3_A	Saccharomyces	RNA_(5'-R(*GP*GP*CP*UP*UP*AP*GP*AP*UP*CP*AP*GP*AP*AP*AP*UP*GP*AP*UP*CP*AP*GP*CP*C)-3')	undefined
1593	2LKR_A	2LKR_A	Saccharomyces	RNA_(111-MER)	U6 spliceosomal RNA
1594	2LU0_A	2LU0_A	Saccharomyces	RNA_(49-MER)	undefined
1595	6BK8_e	6BK8_e	Saccharomyces	RNA_(34-MER)	undefined
1596	6BK8_i	6BK8_i	Saccharomyces	RNA_(59-MER)	undefined
1597	6I7O_n	6Q8Y_n, 6I7O_n, 6T7I_6, 6SV4_n, 6SNT_6, 6T4Q_6	Saccharomyces	P-site_tRNA, tRNA, tRNA_(P/P), ICG_tRNA_Arg_(P/P), ICG_tRNA_Arg	tRNA
1598	6I7O_m	6T4Q_7, 6I7O_m, 6T7I_7, 6Q8Y_m	Saccharomyces	tRNA_(E/E), E-site_tRNA, tRNA_(E-site)	tRNA
1599	6I7O_l	6I7O_l	Saccharomyces	mRNA	undefined
1600	6J6Q_B	6J6Q_B	Saccharomyces	UBC4_pre-mRNA	undefined
1601	6J6N_B	6J6N_B	Saccharomyces	UBC4_pre-mRNA	undefined
1602	6J6H_B	6J6H_B	Saccharomyces	ACT1_pre-mRNA	undefined
1603	6J6G_B	6J6G_B	Saccharomyces	ACT1_pre-mRNA	undefined
1604	5LQW_9	5LQW_9	Saccharomyces	actin_pre-mRNA	undefined
1605	6N7P_R	6N7X_R, 5ZWN_P, 6N7R_R, 6N7P_R	Saccharomyces	U1_snRNA	Yeast U1 spliceosomal RNA
1606	6N7P_r	6N7P_r	Saccharomyces	UBC4_pre-mRNA	undefined
1607	6N7R_r	6N7R_r	Saccharomyces	ACT1_pre-mRNA	undefined
1608	5Y58_Z	5Y58_Z, 5Y58_X, 5Y58_Y	Saccharomyces	TLC1	undefined
1609	5Y88_E	5Y88_E	Saccharomyces	Intron_lariat	undefined
1610	5YDT_SA	5YDT_SA	Saccharomyces	Saccharomyces_cerevisiae_strain_ALI_308_18S_ribosomal_RNA_gene	undefined
1611	5YLZ_E	5YLZ_E	Saccharomyces	mRNA/intron_lariat	undefined
1612	5MPS_I	5MPS_I	Saccharomyces	Yeast_UBC4_gene_for_ubiquitin-conjugating_enzyme	undefined
1613	6EXN_I	6EXN_I	Saccharomyces	Intron_lariat:_UBC4_RNA	undefined
1614	5NRL_I	5NRL_I	Saccharomyces	Yeast_UBC4_gene_for_ubiquitin-conjugating_enzyme	undefined
1615	7B9V_I	7B9V_I	Saccharomyces	Branched_intron_and_3_exon_of_UBC4_pre-mRNA	undefined
1616	5LJ3_I	5LJ3_I	Saccharomyces	Intron_of_UBC4_pre-mRNA	undefined
1617	5LJ5_I	5LJ5_I	Saccharomyces	Intron_of_UBC4_pre-mRNA	undefined
1618	5MQ0_I	5MQ0_I	Saccharomyces	Yeast_UBC4_gene_for_ubiquitin-conjugating_enzyme	undefined
1619	6ZQB_D4	6ZQA_D4, 6ZQB_D4	Saccharomyces	U3_snoRNA	undefined
1620	6ND4_2	6ND4_2	Saccharomyces	U3_snoRNA	Fungal small nucleolar RNA U3
1621	5MPS_E	5MPS_E	Saccharomyces	UBC4_gene_exon	undefined
1622	5MQ0_E	5MQ0_E	Saccharomyces	5'-EXON_OF_UBC4_PRE-MRNA	undefined
1623	5MRF_aa	5MRC_aa, 5MRF_aa, 5MRE_aa	Saccharomyces	15S_ribosomal_RNA	Bacterial small subunit ribosomal RNA
1624	5M0J_E	5M0I_E, 5M0J_E, 5M0I_F	Saccharomyces	ASH1-E3_element, ASH1_E3_(28_nt-loop)	undefined
1625	5M0J_F	5M0J_F	Saccharomyces	ASH1_E3_(28_nt-loop)	undefined
1626	5M0H_A	5M0H_A	Saccharomyces	ASH1_E3_(42_nt-TL/TLR)	undefined
1627	4V4B_B3	4V4B_B3	Saccharomyces	5.8S/25S_ribosomal_RNA	Archaeal large subunit ribosomal RNA
1628	4V4B_AA	4V4B_AA	Saccharomyces	18S_ribosomal_RNA	Bacterial small subunit ribosomal RNA
1629	4V4B_B4	4V4B_B4	Saccharomyces	5S_RIBOSOMAL_RNA	5S ribosomal RNA
1630	4V8T_1	4V8T_1	Saccharomyces	ES27_OF_THE_25S_RRNA	undefined
1631	4V8Y_CN	4V8Y_CN	Saccharomyces	EUKARYOTIC_RIBOSOMAL_L1_RRNA	Bacterial large subunit ribosomal RNA
1632	6G90_1	6G90_1	Saccharomyces	U1_snRNA	Yeast U1 spliceosomal RNA
1633	6G90_2	6G90_2	Saccharomyces	U2_snRNA	U2 spliceosomal RNA
1634	6G90_I	6G90_I	Saccharomyces	Yeast_UBC4_pre-mRNA_(mutant)	undefined
1635	6FYX_3	6FYX_3	Saccharomyces	mRNA_(31-MER)	undefined
1636	6FYY_3	6FYY_3	Saccharomyces	mRNA_(31-MER)	undefined
1637	6EXN_E	6EXN_E	Saccharomyces	Ligated_exons:_UBC4_mRNA	undefined
1638	2AHT_A	2AHT_A	Saccharomyces	27-MER	undefined
1639	6EZ0_A	6EZ0_A	Saccharomyces	RNA_(27-MER)	undefined
1640	6AH3_A	6AGB_A, 6AH3_A	Saccharomyces	Ribonuclease_P_RNA	Nuclear RNase P
1641	5ZWM_G	5ZWM_G	Saccharomyces	Pre-mRNA-BPS	undefined
1642	5ZWN_G	5ZWN_G	Saccharomyces	pre-mRNA	undefined
1643	6SNT_5	6SNT_5	Saccharomyces	mRNA	undefined
1644	6T4Q_5	6T4Q_5	Saccharomyces	mRNA	undefined
1645	6T83_6b	6T7T_6, 6T83_6b, 6T83_8, 6T7T_7	Saccharomyces	tRNA	tRNA
1646	6R7Q_3	6R6G_3, 6R7Q_3, 6R5Q_3, 6R6P_3	Saccharomyces	P/E-tRNA, E-tRNA	tRNA
1647	6R6G_2	6R7Q_2, 6R6P_2, 6R6G_2, 6R5Q_2	Saccharomyces	A/P-tRNA, P-tRNA	tRNA
1648	6R5K_E	6R5K_E	Saccharomyces	poly(A)_RNA	undefined
1649	6R87_B	6R87_B, 6R84_B	Saccharomyces	tRNA-Ala	tRNA
1650	7B9V_E	7B9V_E	Saccharomyces	5'_exon_of_UBC4_mRNA	undefined
1651	6ZQF_D2	6ZQF_D2	Saccharomyces	5ETS_RNA	undefined
1652	6ZQF_D4	6ZQF_D4	Saccharomyces	U3_snoRNA	undefined
1653	6ZQG_D4	6ZQG_D4	Saccharomyces	U3_snoRNA	undefined
1654	6ZQA_D3	6ZQA_D3	Saccharomyces	18S_rRNA	undefined
1655	7C7A_R	7C7A_R	Saccharomyces	Internal_Transcribed_Spacer_1	undefined
1656	6WPI_B	6WPI_C, 6WPI_B	Saccharomyces	RNA_(47-MER)	undefined
1657	6BJS_R	6ASX_R, 6BJS_R	Salmonella_enterica	RNA_(29-MER)	undefined
1658	4V2S_Q	4V2S_Q	Salmonella_enterica	RYDC	RydC RNA
1659	5IMR_4	6CFJ_1x, 6CFJ_2x, 5IMQ_4, 5IMR_4	Salmonella_enterica	P-site_tRNA, P_site-_tRNA, P-_site_tRNA	tRNA
1660	5IMR_5	5IMR_5, 5IMQ_5	Salmonella_enterica	E_site-_tRNA, E_site_tRNA	tRNA
1661	6CU1_A	6CU1_A	Salmonella_enterica	YrlA_effector-binding_module	Y RNA-like
1662	4XW7_A	4XWF_A, 4XW7_A	Schaalia_odontolytica	pfl_RNA	ZMP/ZTP riboswitch
1663	3ZD5_B	3ZD5_B	Schistosoma_mansoni	HAMMERHEAD_RIBOZYME	undefined
1664	3ZD5_A	3ZD5_A	Schistosoma_mansoni	HAMMERHEAD_RIBOZYME	undefined
1665	3JB9_C	3JB9_C	Schizosaccharomyces_pombe	U5_snRNA	U5 spliceosomal RNA
1666	3JB9_N	3JB9_N	Schizosaccharomyces_pombe	U6_snRNA	U6 spliceosomal RNA
1667	3JB9_P	3JB9_P	Schizosaccharomyces_pombe	U2_snRNA	U2 spliceosomal RNA
1668	4PHY_A	4PHY_A	Senecavirus_A	RNA_(26-MER)	undefined
1669	4PHY_B	4PHY_B	Senecavirus_A	RNA_(5'-R(*GP*CP*AP*GP*GP*AP*AP*CP*CP*GP*AP*GP*AP*GP*GP*CP*AP*CP*GP*C)-3')	undefined
1670	6XRZ_A	6XRZ_A	Severe_acute_respiratory_syndrome_coronavirus_2	Frameshift_Stimulation_Element_from_the_SARS-CoV-2_RNA_Genome	undefined
1671	7CYQ_I	7CYQ_I, 7DOK_P	Aeropyrum_pernix, Arabidopsis_thaliana, Bacillus_virus_phi29, Biggievirus_Mos11, Bos_taurus, Brome_mosaic_virus, Burkholderia_sp, Candida_albicans, Candida_tropicalis, Carnobacterium_antarcticum, Chaetomium_thermophilum, Dengue_virus_2, Donggang_virus, Encephalitozoon_cuniculi, Encephalomyocarditis_virus, Enterococcus_faecalis, Escherichia_coli, Escherichia_phage_T7, Escherichia_virus, Foot_and_m…	RNA_(5'-R(P*GP*CP*UP*AP*UP*GP*UP*GP*AP*GP*AP*UP*UP*AP*AP*GP*UP*UP*AP*U)-3'), Primer	undefined
1672	7CXN_J	7CXM_J, 7CXN_J	Severe_acute_respiratory_syndrome_coronavirus_2	Template_RNA, RNA_(26-MER)	undefined
1673	7CYQ_J	7CYQ_J	Severe_acute_respiratory_syndrome_coronavirus_2	Template	undefined
1674	7AAP_P	7AAP_P	Severe_acute_respiratory_syndrome_coronavirus_2	RNA_(5'-R(P*UP*UP*AP*AP*GP*UP*UP*AP*U)-3')	undefined
1675	7BV2_P	7BV2_P	Severe_acute_respiratory_syndrome_coronavirus_2	Primer	undefined
1676	7BV2_T	7BV2_T	Severe_acute_respiratory_syndrome_coronavirus_2	Templete	undefined
1677	7AAP_T	7AAP_T	Severe_acute_respiratory_syndrome_coronavirus_2	RNA_(5'-R(P*UP*UP*CP*AP*UP*AP*AP*CP*UP*UP*AP*A)-3')	undefined
1678	7B3B_T	7B3B_T	Severe_acute_respiratory_syndrome_coronavirus_2	RNA_(5'-R(P*UP*GP*CP*AP*UP*CP*GP*CP*GP*UP*AP*G)-3')	undefined
1679	7B3C_T	7B3D_T, 7B3C_T	Severe_acute_respiratory_syndrome_coronavirus_2	RNA_(5'-R(P*UP*GP*CP*AP*CP*UP*GP*CP*GP*UP*AP*G)-3'), RNA_(5'-R(P*UP*CP*AP*CP*UP*UP*GP*CP*GP*UP*AP*G)-3')	undefined
1680	7CTT_Q	7CTT_Q	Severe_acute_respiratory_syndrome_coronavirus_2	Primer-RNA_(5'-R(P*UP*UP*CP*UP*CP*CP*UP*AP*AP*GP*AP*AP*GP*CP*UP*A)-3')	undefined
1681	7CTT_T	7CTT_T	Severe_acute_respiratory_syndrome_coronavirus_2	Template-RNA_(5'-R(P*AP*CP*UP*AP*GP*CP*UP*UP*CP*UP*UP*AP*GP*GP*AP*GP*AP*A)-3')	undefined
1682	7CXN_I	7CXN_I, 7CXM_I	Severe_acute_respiratory_syndrome_coronavirus_2	RNA_(25-MER), Primer_RNA	undefined
1683	7KRP_P	6XEZ_P, 7EIZ_I, 7OYG_H, 7OYG_T, 7EGQ_I, 7EGQ_L, 7KRP_P, 7KRO_P, 7KRN_P	Aeropyrum_pernix, Arabidopsis_thaliana, Bacillus_virus_phi29, Biggievirus_Mos11, Bos_taurus, Brome_mosaic_virus, Burkholderia_sp, Candida_albicans, Candida_tropicalis, Carnobacterium_antarcticum, Chaetomium_thermophilum, Dengue_virus_2, Donggang_virus, Encephalitozoon_cuniculi, Encephalomyocarditis_virus, Enterococcus_faecalis, Escherichia_coli, Escherichia_phage_T7, Escherichia_virus, Foot_and_m…	RNA_(5'-R(P*UP*GP*CP*AP*CP*UP*GP*CP*GP*UP*AP*G)-3'), RNA_(37-MER), primer, Product_RNA, primer_RNA	undefined
1684	7KRN_T	6XEZ_T, 7N0C_T, 7N0B_T, 7KRP_T, 7KRO_T, 7KRN_T	Aeropyrum_pernix, Arabidopsis_thaliana, Bacillus_virus_phi29, Biggievirus_Mos11, Bos_taurus, Brome_mosaic_virus, Burkholderia_sp, Candida_albicans, Candida_tropicalis, Carnobacterium_antarcticum, Chaetomium_thermophilum, Dengue_virus_2, Donggang_virus, Encephalitozoon_cuniculi, Encephalomyocarditis_virus, Enterococcus_faecalis, Escherichia_coli, Escherichia_phage_T7, Escherichia_virus, Foot_and_m…	RNA_(5'-R(*AP*UP*GP*UP*GP*AP*UP*UP*UP*UP*AP*AP*UP*AP*GP*CP*UP*UP*CP*U)-3'), Template_RNA, RNA_(36-MER), RNA_(43-MER), RNA_(25-MER)	undefined
1685	5O6U_A	5O6U_A, 5O7H_A	Shewanella_putrefaciens	crRNA	undefined
1686	1E95_A	1E95_A	Simian	RNA_(5'-(*GP*CP*GP*GP*CP*CP*AP*GP*CP*UP*CP*_CP*AP*GP*GP*CP*CP*GP*CP*CP*AP*AP*AP*CP*_AP*AP*UP*AP*UP*GP*GP*AP*GP*CP*AP*C)-3')	undefined
1687	5X8P_A	5MMM_A, 4V61_BA, 5X8P_A, 5X8T_A, 5MMI_A, 6ERI_AA, 5H1S_A, 5MLC_A	Spinacia_oleracea	23S_rRNA, 23S_ribosomal_RNA	Bacterial large subunit ribosomal RNA
1688	4V61_BC	5MLC_C, 5X8P_W, 6ERI_AB, 4V61_BC, 5H1S_C, 5X8T_W, 5MMI_W, 5MMM_W	Spinacia_oleracea	Spinach_chloroplast_4.5S_rRNA, 4.8S_rRNA, 4.5S_ribosomal_RNA, 4.8S_ribosomal_RNA	undefined
1689	4V61_BB	5MLC_B, 5X8T_B, 5MMM_B, 5X8P_B, 5MMI_B, 6ERI_Ax, 5H1S_B, 4V61_BB	Spinacia_oleracea	5S_ribosomal_RNA, 5S_rRNA	5S ribosomal RNA
1690	5MMM_z	5MMM_z	Spinacia_oleracea	tRNA-Phe	tRNA
1691	4V61_AA	5MMJ_a, 5MMM_a, 5X8P_a, 5X8R_a, 4V61_AA, 6ERI_BA	Spinacia_oleracea	16S_rRNA, 16S_ribosomal_RNA	Bacterial small subunit ribosomal RNA
1692	1MNX_A	1MNX_A	Spinacia_oleracea	Loop_E_from_5S_rRNA	undefined
1693	4KRE_R	4KRE_R	Spodoptera_frugiperda	RNA_(5'-R(P*AP*AP*UP*AP*UP*UP*AP*AP*A*AP*AP*AP*AP*AP*AP*AP*AP*AP*AP*A)-3')	undefined
1694	5W6V_R	5W6V_R	Spodoptera_frugiperda	RNA_(5'-R(P*AP*AP*UP*AP*UP*UP*AP*AP*AP*A)-3')	undefined
1695	5AXW_B	5CZZ_B, 5AXW_B	Staphylococcus	RNA_(73-MER)	undefined
1696	2RKJ_K	2RKJ_G, 2RKJ_K, 1Y0Q_A, 2RKJ_O, 2RKJ_C	Staphylococcus	Group_I_ribozyme, RNA_(238-MER)	Group I catalytic intron
1697	4WFA_X	6DDD_1, 6S13_A, 6WRU_1, 6S0Z_A, 5LI0_A, 6S0X_A, 6WQN_1, 5HL7_X, 6YEF_A, 5ND9_A, 6FXC_AA, 5ND8_A, 4WFB_X, 6S12_A, 4WFA_X, 5HKV_X, 6SJ6_A, 6HMA_A, 5NGM_AA, 4WCE_X, 6WQQ_1, 6DDG_1, 5NRG_X, 5TCU_B, 4WF9_X, 6FXC_BA, 5T7V_B, 6WRS_1	Staphylococcus	23S_Ribosomal_RNA, 23s_ribosomal_RNA, 23S_RRNA, 23S_ribosomal_RNA, 23S_rRNA	undefined, Bacterial large subunit ribosomal RNA
1698	6FXC_BB	5NRG_Y, 6S0Z_B, 5ND8_B, 6S0X_B, 4WCE_Y, 6HMA_B, 5TCU_C, 5HKV_Y, 5T7V_C, 6YEF_B, 5ND9_B, 6DDG_2, 6WQQ_2, 6FXC_BB, 5LI0_B, 6WRS_2, 4WFA_Y, 6S13_B, 5NGM_AB, 4WFB_Y, 4WF9_Y, 6WRU_2, 6DDD_2, 6SJ6_B, 5HL7_Y, 6S12_B, 6WQN_2, 6FXC_AB	Staphylococcus	5S_ribosomal_RNA, 5S_rRNA_CHAIN, 5S_rRNA, 5S_Ribosomal_RNA	5S ribosomal RNA, undefined
1699	6FXC_Ba	5ND8_a, 5T7V_A, 6FXC_Ba, 5LI0_a, 6S13_a, 6FXC_Aa, 5TCU_A, 6S0X_a, 7KWG_a, 5ND9_a, 5NGM_Aa, 6YEF_a	Staphylococcus	16S_rRNA, 16S_RRNA, 16S_ribosomal_RNA	Bacterial small subunit ribosomal RNA, undefined
1700	5BS3_E	5BS3_F, 5BS3_E	Staphylococcus	DNA/RNA_(5'-R(P*AP*GP*CP*CP*G)-D(P*T)-R(P*AP*GP*GP*GP*CP*CP*C)-D(P*T)-R(P*AP*CP*GP*GP*C)-D(P*T)-3')	undefined
1701	5TCU_D	5T7V_D, 5TCU_E, 5TCU_D	Staphylococcus	E-site_tRNA, P-site_tRNA_CHAIN, E-site_tRNA_CHAIN	tRNA
1702	7KWG_A	7KWG_A	Staphylococcus	mRNA	undefined
1703	1QU3_T	1QU3_T, 1QU2_T	Staphylococcus	ISOLEUCYL-TRNA	tRNA
1704	6AEB_A	5XBL_B, 6AEG_A, 6AEB_E, 5B2R_A, 5B2S_A, 6VPC_A, 6K57_A, 6AI6_B, 6IFO_D, 4ZT0_D, 6K4Q_A, 5B2T_A, 6K4P_A, 6IFO_C, 6AEB_A, 6K4S_A, 6K4U_A, 6K3Z_A, 4ZT0_B, 4ZT9_D, 4ZT9_B	Streptococcus	Cas9_(SpCas9)_single-guide_RNA_(sgRNA), single-guide_RNA, RNA_(98-MER), RNA_(99-MER), sgRNA, Guide_RNA, RNA_(81-MER), RNA_(95-MER)	undefined
1705	6RJG_D	6RJA_G, 6RJA_D, 6RJG_D, 6RJD_D, 6RJ9_D	Streptococcus	RNA_(78-MER), sgRNA_(78-MER), sgRNA	undefined
1706	5VZL_B	5VZL_B	Streptococcus	single_guide_RNA_(116-MER)	undefined
1707	6MCC_B	6MCB_B, 6MCC_B, 5F9R_A	Streptococcus	RNA_(116-MER), Single_guide_RNA_(116-MER)	Trans-activating crRNA, undefined
1708	6M0V_B	6M0X_B, 6M0V_B, 6M0W_B	Streptococcus	RNA_(72-MER), RNA_(71-MER)	undefined
1709	6Q57_A	6Q57_A, 7KD1_A	Streptococcus	tetrahydrofolate_riboswitch_aptamer_domain, tetrahydrofolate_riboswitch_aptamer	THF riboswitch, undefined
1710	6IFY_I	6IFY_I, 6IFR_N, 6IFU_I, 6IG0_N, 6IFL_I, 6IFZ_I	Streptococcus	crRNA, type_III-A_CRISPR-Cas_interference_complex	undefined
1711	6IFN_N	6IFN_N	Streptococcus	RNA_(32-MER)	undefined
1712	6IFK_N	6IFK_N	Streptococcus	crRNA	undefined
1713	6IG0_J	6IFK_J, 6IG0_J, 6IFY_J	Streptococcus	CTR1	undefined
1714	6IFU_J	6IFU_J, 6IFZ_J	Streptococcus	CTR2	undefined
1715	6IFR_J	6IFL_J, 6IFR_J	Streptococcus	-, type_III-A_CRISPR-Cas_interference_complex	undefined
1716	6NUD_H	6NUE_H, 6NUD_H	Streptococcus	crRNA	undefined
1717	6NUD_U	6NUD_U	Streptococcus	target_ssRNA	undefined
1718	6DME_A	6DMD_B, 6DMD_A, 6DMC_B, 6DME_A, 6DMC_A	Sulfobacillus_acidophilus	ppGpp_Riboswitch	undefined
1719	5T83_A	5T83_A	Sulfobacillus_acidophilus	RNA_(95-MER)	Guanidine-I riboswitch
1720	6SIC_V	6S91_V, 6SHB_V, 6S8B_V, 6SIC_V, 6S6B_V, 6SH8_V, 6S8E_V	Sulfolobus	crRNA, crRNA_(49-MER), crRNA_(51-mer), crRNA_(48-MER)	undefined
1721	6SIC_U	6SIC_U, 6S8B_U	Sulfolobus	Cognate_target_RNA_(46-mer), Cognate_target_RNA	undefined
1722	3J7R_5	3J7P_5, 3J7O_5, 3J7R_5, 3J7Q_5	Sus_scrofa	28S_ribosomal_RNA	Eukaryotic large subunit ribosomal RNA
1723	3J7R_7	3J7R_7, 3J7O_7, 3J7P_7, 3J7Q_7	Sus_scrofa	5S_ribosomal_RNA	5S ribosomal RNA
1724	3J7R_8	3J7R_8, 3J7P_8, 3J7O_8, 3J7Q_8	Sus_scrofa	5.8S_ribosomal_RNA	5.8S ribosomal RNA
1725	3J7P_S2	3J7R_S2, 3J7P_S2	Sus_scrofa	18S_ribosomal_RNA	Eukaryotic small subunit ribosomal RNA
1726	3J7R_S6	3J7R_S6, 3J7R_S5	Sus_scrofa	P/E_tRNA, A/P_tRNA	tRNA
1727	3J92_2	3J92_2	Sus_scrofa	tRNA	tRNA
1728	7NSH_BA	4CE4_A, 5AJ4_BA, 6GB2_BA, 4V19_A, 6GAW_BA, 7NSJ_BA, 7NSI_BA, 7NSH_BA, 7NQL_BA, 7NQH_BA	Aeropyrum_pernix, Arabidopsis_thaliana, Bacillus_virus_phi29, Biggievirus_Mos11, Bos_taurus, Brome_mosaic_virus, Burkholderia_sp, Candida_albicans, Candida_tropicalis, Carnobacterium_antarcticum, Chaetomium_thermophilum, Dengue_virus_2, Donggang_virus, Encephalitozoon_cuniculi, Encephalomyocarditis_virus, Enterococcus_faecalis, Escherichia_coli, Escherichia_phage_T7, Escherichia_virus, Foot_and_m…	16S_Ribosomal_RNA, MITORIBOSOMAL_16S_RRNA, 16S_ribosomal_RNA, 16S_rRNA, MITORIBOSOMAL_16S_Ribosomal_RNA	Bacterial large subunit ribosomal RNA
1729	4CE4_B	4CE4_B	Sus_scrofa	UNASSIGNED_RNA	undefined
1730	4V19_B	4V19_B	Sus_scrofa	MITORIBOSOMAL_CP_TRNA	undefined
1731	5AJ4_BB	5AJ4_BB	Sus_scrofa	MITORIBOSOMAL_CP_TRNA	undefined
1732	6YDP_BA	6YDP_BA, 6YDW_BA	Sus_scrofa	12S_rRNA	undefined
1733	6YDP_AA	6YDP_AA	Sus_scrofa	12S_rRNA	undefined
1734	6YDW_AA	6YDW_AA	Sus_scrofa	12S_rRNA	undefined
1735	6YDP_BB	6YDW_BB, 6GAW_BB, 6YDP_BB, 6GB2_BB, 7NSJ_BB, 7NSI_BB, 7NSH_BB, 7NQL_BB, 7NQH_BB	Aeropyrum_pernix, Arabidopsis_thaliana, Bacillus_virus_phi29, Biggievirus_Mos11, Bos_taurus, Brome_mosaic_virus, Burkholderia_sp, Candida_albicans, Candida_tropicalis, Carnobacterium_antarcticum, Chaetomium_thermophilum, Dengue_virus_2, Donggang_virus, Encephalitozoon_cuniculi, Encephalomyocarditis_virus, Enterococcus_faecalis, Escherichia_coli, Escherichia_phage_T7, Escherichia_virus, Foot_and_m…	CP_tRNA-Phe, CP_tRNAPhe, tRNA-Phe, tRNA(Phe)_in_LSU	tRNA, undefined
1736	6GAZ_AA	5AJ3_A, 6GAZ_AA, 6GAW_AA, 5AJ4_AA, 7NSJ_AA, 7NSI_AA, 7NQL_AA, 7NQH_AA	Aeropyrum_pernix, Arabidopsis_thaliana, Bacillus_virus_phi29, Biggievirus_Mos11, Bos_taurus, Brome_mosaic_virus, Burkholderia_sp, Candida_albicans, Candida_tropicalis, Carnobacterium_antarcticum, Chaetomium_thermophilum, Dengue_virus_2, Donggang_virus, Encephalitozoon_cuniculi, Encephalomyocarditis_virus, Enterococcus_faecalis, Escherichia_coli, Escherichia_phage_T7, Escherichia_virus, Foot_and_m…	MITORIBOSOMAL_12S_RRNA, MITORIBOSOMAL_12S_Ribosomal_RNA, 12S_rRNA, 12S_ribosomal_RNA	Bacterial small subunit ribosomal RNA
1737	5AJ3_Y	5AJ3_Y, 5AJ3_V	Sus_scrofa	P-SITE_AND_A-SITE_TRNA	undefined
1738	5AJ4_AV	5AJ4_AV, 5AJ4_AY	Sus_scrofa	P-SITE_AND_A-SITE_TRNA	undefined
1739	6D3P_A	6D3P_A	Sweet_clover_necrotic_mosaic_virus	RNA_(45-MER)	undefined
1740	5DDR_B	5DDR_A, 5DDQ_B, 5DDP_A, 5DDR_B, 5DDP_B, 5DDQ_A	Synechococcus_elongatus	L-glutamine_riboswitch_RNA_(61-MER), RNA_(61-MER)	Glutamine riboswitch
1741	5DDO_A	5DDO_A, 5DDO_B	Synechococcus_elongatus	L-glutamine_riboswitch_(58-MER)	undefined
1742	4GZY_R	4GZY_R	synthetic_construct	RNA_transcript	undefined
1743	5FW3_A	5FW1_A, 5FW3_A, 5FW2_A, 4UN3_A, 4UN4_A, 5FQ5_A	synthetic_construct	SGRNA	undefined
1744	4UN5_A	4UN5_A	synthetic_construct	SGRNA	undefined
1745	4B3O_R	4B3O_R	synthetic_construct	5'-R(*AP*UP*GP*AP*3DRP*GP*GP*CP*CP*AP*CP*AP*AP*UP*AP_*AP*CP*UP*AP*UP*AP*GP*GP*CP*AP*UP*A)-3'	undefined
1746	4B3P_R	4B3P_R	synthetic_construct	-	undefined
1747	4B3Q_R	4B3Q_R	synthetic_construct	TEMPLATE_RNA	undefined
1748	6VYR_7	6VYR_7	synthetic_construct	mRNA_with_18_nt_long_spacer	undefined
1749	6XDR_7	6XDR_7	synthetic_construct	mRNA_with_27_nt_long_spacer	undefined
1750	6XDQ_7	6XDQ_7	synthetic_construct	mRNA_with_30_nt_long_spacer	undefined
1751	6VYS_7	6VYS_7	synthetic_construct	mRNA_with_21_nt_long_spacer	undefined
1752	6XII_7	6XII_7	synthetic_construct	mRNA_with_24_nt_long_spacer	undefined
1753	6X7F_7	6X7F_7	synthetic_construct	mRNA_with_24_nt_long_spacer	undefined
1754	6X7K_7	6X7K_7	synthetic_construct	mRNA_with_24_nt_long_spacer	undefined
1755	6VYT_7	6VYT_7	synthetic_construct	mRNA_with_a_15_nt_long_spacer	undefined
1756	6X9Q_7	6X9Q_7	synthetic_construct	mRNA_with_27_nt_long_spacer	undefined
1757	6VZJ_7	6VZJ_7	synthetic_construct	mRNA_with_27_nt_long_spacer	undefined
1758	7NKX_P	6VYZ_7, 7NKX_P	Aeropyrum_pernix, Arabidopsis_thaliana, Bacillus_virus_phi29, Biggievirus_Mos11, Bos_taurus, Brome_mosaic_virus, Burkholderia_sp, Candida_albicans, Candida_tropicalis, Carnobacterium_antarcticum, Chaetomium_thermophilum, Dengue_virus_2, Donggang_virus, Encephalitozoon_cuniculi, Encephalomyocarditis_virus, Enterococcus_faecalis, Escherichia_coli, Escherichia_phage_T7, Escherichia_virus, Foot_and_m…	mRNA_with_21_nt_long_spacer, RNA	undefined
1759	6XGF_7	6XGF_7	synthetic_construct	mRNA_with_30_nt_long_spacer	undefined
1760	6XIJ_7	6XIJ_7	synthetic_construct	mRNA_with_24_nt_long_spacer	undefined
1761	6VU3_7	6VU3_7	synthetic_construct	mRNA_with_12_nt_long_spacer	undefined
1762	6X6T_7	6X6T_7	synthetic_construct	mRNA_with_24_nt_long_spacer	undefined
1763	6VYQ_7	6VYQ_7	synthetic_construct	mRNA_with_15_nt_long_spacer	undefined
1764	6ZTN_AV	6ZTN_AV	synthetic_construct	mRNA	undefined
1765	6ZTJ_AV	6ZTJ_AV	synthetic_construct	mRNA	undefined
1766	6ZTO_AV	6ZTO_AV	synthetic_construct	mRNA	undefined
1767	6ZU1_AV	6ZU1_AV	synthetic_construct	mRNA	undefined
1768	6ZTL_AV	6ZTL_AV	synthetic_construct	mRNA	undefined
1769	6ZTP_AV	6ZTP_AV	synthetic_construct	mRNA	undefined
1770	6ZTM_AV	6ZTM_AV	synthetic_construct	mRNA	undefined
1771	6Z9T_R	6Z9T_R	synthetic_construct	rut_RNA	undefined
1772	7ADE_R	7ADE_R	synthetic_construct	rut_RNA	undefined
1773	7ADD_R	7ADD_R	synthetic_construct	rut_RNA	undefined
1774	7ADB_R	7ADB_R	synthetic_construct	rut_RNA	undefined
1775	6Z9S_R	6Z9S_R	synthetic_construct	rut_RNA	undefined
1776	7ADC_R	7ADC_R	synthetic_construct	rut_RNA	undefined
1777	6Z9Q_R	6Z9Q_R	synthetic_construct	rut_RNA	undefined
1778	6Z9P_R	6Z9P_R	synthetic_construct	rut_RNA	undefined
1779	6Z9R_R	6Z9R_R	synthetic_construct	rut_RNA	undefined
1780	6JDV_B	6JDV_B, 6JE3_B, 6JDQ_B, 6JE4_F, 6JE4_L, 6JE9_D, 6JE4_P, 6JFU_B, 6KC7_B, 6JE9_B, 6JE4_B	synthetic_construct	sgRNA	CRISPR RNA direct repeat element
1781	6KC8_B	6KC8_B	synthetic_construct	sgRNA	CRISPR RNA direct repeat element
1782	5B2Q_B	5B2Q_B	synthetic_construct	Guide_RNA	undefined
1783	5B2O_B	5B2O_B	synthetic_construct	Guide_RNA	undefined
1784	6J9E_I	6J9E_I	synthetic_construct	RNA_(5'-R(*GP*CP*AP*UP*UP*CP*AP*AP*AP*GP*CP*GP*GP*AP*GP*AP*GP*GP*UP*A)-3')	undefined
1785	6J9F_I	6J9F_I	synthetic_construct	RNA_(5'-R(P*AP*GP*CP*GP*GP*AP*GP*AP*GP*GP*UP*A)-3')	undefined
1786	5XUS_B	5XUS_B, 5XUU_B, 5XUZ_B, 5XUZ_F, 5XUT_B	synthetic_construct	crRNA	undefined
1787	5OIK_P	5OIK_P	synthetic_construct	RNA_(5'-R(P*UP*AP*UP*AP*UP*AP*CP*AP*UP*AP*AP*AP*GP*AP*CP*CP*AP*GP*GP*C)-3')	undefined
1788	7OX9_A	6O0Z_B, 6O0X_B, 6O0Y_B, 7OX9_A, 7OX8_A	Aeropyrum_pernix, Arabidopsis_thaliana, Bacillus_virus_phi29, Biggievirus_Mos11, Bos_taurus, Brome_mosaic_virus, Burkholderia_sp, Candida_albicans, Candida_tropicalis, Carnobacterium_antarcticum, Chaetomium_thermophilum, Dengue_virus_2, Donggang_virus, Encephalitozoon_cuniculi, Encephalomyocarditis_virus, Enterococcus_faecalis, Escherichia_coli, Escherichia_phage_T7, Escherichia_virus, Foot_and_m…	single_guide_RNA, sgRNA	undefined
1789	6GMH_P	6GMH_P	synthetic_construct	-	undefined
1790	6TED_P	6TED_P	synthetic_construct	RNA_(5'-R(P*UP*AP*AP*CP*CP*GP*GP*AP*GP*AP*GP*GP*GP*AP*AP*CP*CP*CP*AP*CP*U)-3')	undefined
1791	6EXV_P	6EXV_P	synthetic_construct	RNA_(5'-R(P*CP*AP*UP*AP*AP*AP*GP*AP*CP*CP*AP*GP*GP*C)-3')	undefined
1792	7AOE_R	7AOE_R	synthetic_construct	-	undefined
1793	5FLM_P	5FLM_P	synthetic_construct	DNA-RNA_ELONGATION_SCAFFOLD	undefined
1794	5UX0_E	5UX0_E, 7OZV_P, 7OZU_T	Aeropyrum_pernix, Arabidopsis_thaliana, Bacillus_virus_phi29, Biggievirus_Mos11, Bos_taurus, Brome_mosaic_virus, Burkholderia_sp, Candida_albicans, Candida_tropicalis, Carnobacterium_antarcticum, Chaetomium_thermophilum, Dengue_virus_2, Donggang_virus, Encephalitozoon_cuniculi, Encephalomyocarditis_virus, Enterococcus_faecalis, Escherichia_coli, Escherichia_phage_T7, Escherichia_virus, Foot_and_m…	Product_RNA, Template_RNA, RNA_(5'-R(*G*GP*UP*AP*CP*AP*AP*CP*CP*UP*AP*CP*UP*AP*CP*CP*UP*CP*AP*U)-3')	undefined
1795	5I4A_B	5I4A_B	synthetic_construct	RNA_(5'-R(*UP*AP*UP*AP*CP*AP*AP*CP*CP*UP*AP*CP*UP*U)-3')	undefined
1796	5UX0_B	5UX0_B	synthetic_construct	RNA_(5'-R(*G*GP*UP*AP*CP*AP*AP*CP*CP*UP*AP*CP*UP*AP*CP*CP*UP*CP*AP*U)-3')	undefined
1797	5I4A_D	5I4A_D	synthetic_construct	RNA_(5'-R(*UP*AP*UP*AP*CP*AP*AP*CP*CP*UP*AP*CP*UP*U)-3')	undefined
1798	5NG6_B	5NG6_B	synthetic_construct	crRNA	undefined
1799	5NG6_H	5NG6_H	synthetic_construct	crRNA	undefined
1800	6I1L_B	6I1K_B, 6I1L_B, 6I1L_E	synthetic_construct	crRNA_(40-MER)	undefined
1801	5NG6_D	5NG6_D	synthetic_construct	crRNA	undefined
1802	5NG6_F	5NG6_F	synthetic_construct	crRNA	undefined
1803	6FLQ_R	6FLQ_R	synthetic_construct	RNA_(5'-R(*CP*CP*UP*GP*AP*UP*CP*AP*GP*GP*CP*GP*AP*UP*GP*UP*GP*UP*GP*CP*U)-3')	undefined
1804	5XON_P	5XON_P	synthetic_construct	RNA_(30-MER)	undefined
1805	6LTU_B	6LTR_B, 6LU0_B, 6LTU_B	synthetic_construct	crRNA, RNA_(56-mer)	undefined
1806	6LTP_H	6LTP_H, 6LTP_B	synthetic_construct	crRNA_(56-mer_RNA)	undefined
1807	7B0Y_P	7B0Y_P	synthetic_construct	145-nt_RNA	undefined
1808	6GOV_R	6GOV_R	synthetic_construct	RNA_(TRANSCRIPTION_BUBBLE)	undefined
1809	2TOB_A	2TOB_A, 7OZU_P	Aeropyrum_pernix, Arabidopsis_thaliana, Bacillus_virus_phi29, Biggievirus_Mos11, Bos_taurus, Brome_mosaic_virus, Burkholderia_sp, Candida_albicans, Candida_tropicalis, Carnobacterium_antarcticum, Chaetomium_thermophilum, Dengue_virus_2, Donggang_virus, Encephalitozoon_cuniculi, Encephalomyocarditis_virus, Enterococcus_faecalis, Escherichia_coli, Escherichia_phage_T7, Escherichia_virus, Foot_and_m…	RNA_(5'-R(*AP*CP*UP*UP*GP*GP*UP*UP*UP*AP*GP*GP*UP*AP*AP*UP*GP*AP*GP*U)-3'), Product_RNA	undefined
1810	2R1G_A	2R1G_A	synthetic_construct	16S_RIBOSOMAL_RNA_HELIX_1	undefined
1811	2R1G_B	2R1G_B	synthetic_construct	16S_RIBOSOMAL_RNA_HELIX_18	undefined
1812	2R1G_C	2R1G_C	synthetic_construct	16S_RIBOSOMAL_RNA_HELIX_27	undefined
1813	2R1G_D	2R1G_D	synthetic_construct	16S_RIBOSOMAL_RNA_HELIX_28	undefined
1814	2R1G_F	2R1G_F	synthetic_construct	16S_RIBOSOMAL_RNA_HELIX_45	undefined
1815	3G96_Q	3G8T_Q, 3G8T_P, 3G96_Q, 3G96_P, 3G9C_P, 3G96_S, 3G9C_R, 3G9C_Q, 3G96_R, 3G9C_S, 3G8T_S, 3G8T_R	synthetic_construct	glmS_glucosamine-6-phosphate_activated_ribozyme, GLMS_RIBOZYME	glmS glucosamine-6-phosphate activated ribozyme
1816	2ZH8_B	2ZH8_B	synthetic_construct	tRNA_(34-MER)	undefined
1817	3AL0_E	3AL0_E	synthetic_construct	tRNAGln	tRNA
1818	3J81_3	3J81_3	synthetic_construct	mRNA	undefined
1819	3JAP_3	3JAP_3	synthetic_construct	mRNA	undefined
1820	3JAQ_3	3JAQ_3	synthetic_construct	mRNA	undefined
1821	3JCD_9	4V5A_CV, 3JCD_8, 3JCE_6, 3JCE_9, 4V5A_AV, 3JCD_9	synthetic_construct	tRNA, P-SITE_RNA_ASL-PHE	tRNA
1822	3JCE_8	2FMT_D, 2FMT_C, 3JCE_8	synthetic_construct	tRNA, FORMYL-METHIONYL-TRNAFMET2	tRNA
1823	3JCM_C	3JCM_C	synthetic_construct	pre-mRNA	undefined
1824	4PCJ_A	4PCJ_A, 7ED5_I	Aeropyrum_pernix, Arabidopsis_thaliana, Bacillus_virus_phi29, Biggievirus_Mos11, Bos_taurus, Brome_mosaic_virus, Burkholderia_sp, Candida_albicans, Candida_tropicalis, Carnobacterium_antarcticum, Chaetomium_thermophilum, Dengue_virus_2, Donggang_virus, Encephalitozoon_cuniculi, Encephalomyocarditis_virus, Enterococcus_faecalis, Escherichia_coli, Escherichia_phage_T7, Escherichia_virus, Foot_and_m…	trCUG-3('5), RNA_(5'-R(P*GP*CP*UP*AP*UP*GP*UP*GP*AP*GP*AP*UP*UP*AP*AP*GP*UP*UP*AP*U*(AT9))-3')	undefined
1825	4FNJ_A	4FNJ_A	synthetic_construct	RNA_(35-MER)	undefined
1826	4Q9R_R	6B14_R, 4Q9Q_R, 4Q9R_R	synthetic_construct	Spinach_RNA_aptamer, RNA_(86-MER)	undefined
1827	6B3K_R	6B3K_R, 7DLZ_X	Aeropyrum_pernix, Arabidopsis_thaliana, Bacillus_virus_phi29, Biggievirus_Mos11, Bos_taurus, Brome_mosaic_virus, Burkholderia_sp, Candida_albicans, Candida_tropicalis, Carnobacterium_antarcticum, Chaetomium_thermophilum, Dengue_virus_2, Donggang_virus, Encephalitozoon_cuniculi, Encephalomyocarditis_virus, Enterococcus_faecalis, Escherichia_coli, Escherichia_phage_T7, Escherichia_virus, Foot_and_m…	RNA_(83-MER), RNA_(45-MER)	undefined
1828	6B4V_LC	6B4V_LC	synthetic_construct	mRNA	undefined
1829	1VY7_CV	1VY7_CV	synthetic_construct	mRNA	undefined
1830	4WPO_BV	4WPO_BV	synthetic_construct	mRNA	undefined
1831	4V5K_AX	4V9H_AX, 4V5K_AX, 4V5F_AX, 4V5F_CX	synthetic_construct	mRNA, MRNA	undefined
1832	4V8X_AX	4V8X_AX	synthetic_construct	5'-R(*GP*GP*CP*AP*AP*GP*GP*AP*GP*GP*UP*AP*AP*AP_*AP*AP*UP*G_U2M_A2M_A2MP*AP*AP*AP*A)-3'	undefined
1833	4LFZ_QX	4LFZ_QX	synthetic_construct	A-site_ASL_SufA6	undefined
1834	4V9S_AV	4V9S_CV, 4V9S_AV	synthetic_construct	mRNA	undefined
1835	4W2H_AV	4W2H_AV	synthetic_construct	mRNA	undefined
1836	6OG7_4	6OG7_4	synthetic_construct	mRNA	undefined
1837	6OGF_4	6OGF_4	synthetic_construct	mRNA	undefined
1838	5J4D_MC	5J4D_MC	synthetic_construct	mRNA	undefined
1839	4V5G_AX	4V5G_AX, 4V5G_CX	synthetic_construct	MRNA	undefined
1840	4ZSN_QX	4ZSN_QX	synthetic_construct	messenger_RNA	undefined
1841	6OFX_4	6OFX_4	synthetic_construct	mRNA	undefined
1842	4TUB_QX	4TUB_QX	synthetic_construct	messenger_RNA	undefined
1843	4L71_XX	4L71_XX	synthetic_construct	A-site_ASL_SufA6	undefined
1844	1VY4_CV	1VY4_CV	synthetic_construct	mRNA	undefined
1845	1VY4_AV	1VY4_AV	synthetic_construct	mRNA	undefined
1846	4LT8_XX	4LT8_XX	synthetic_construct	A-site_ASL_Pro	undefined
1847	1VY5_CV	1VY5_CV	synthetic_construct	mRNA	undefined
1848	4L47_QX	4L47_QX	synthetic_construct	A-site_ASL_SufA6	undefined
1849	5D8B_GD	5D8B_GD	synthetic_construct	mRNA	undefined
1850	4V51_CX	4V51_CX, 4V51_AX	synthetic_construct	MRNA	undefined
1851	4V89_AV	4V89_AV, 4V85_AV	synthetic_construct	messenger_RNA	undefined
1852	4W2H_CV	4W2H_CV	synthetic_construct	mRNA	undefined
1853	4TUE_XX	4TUE_XX	synthetic_construct	messenger_RNA	undefined
1854	5DFE_XX	5DFE_XX	synthetic_construct	messenger_RNA	undefined
1855	6B4V_HA	6B4V_HA	synthetic_construct	mRNA	undefined
1856	5D8B_HD	5D8B_HD	synthetic_construct	mRNA	undefined
1857	4LSK_XX	4LSK_XX	synthetic_construct	A-site_ASL_SufA6	undefined
1858	4LFZ_XX	4LFZ_XX	synthetic_construct	A-site_ASL_SufA6	undefined
1859	1VVJ_XX	1VVJ_XX	synthetic_construct	A-site_ASL_SufA6	undefined
1860	4W2F_AV	4W2F_AV	synthetic_construct	mRNA	undefined
1861	5J4D_HA	5J4D_HA	synthetic_construct	mRNA	undefined
1862	4TUD_QX	4TUD_QX	synthetic_construct	messenger_RNA	undefined
1863	4V6G_C1	4V6G_C1, 4V6G_A1	synthetic_construct	MRNA	undefined
1864	5J4B_2v	5J4B_2v	synthetic_construct	mRNA	undefined
1865	1VY6_CV	1VY6_CV	synthetic_construct	mRNA	undefined
1866	4TUA_QX	4TUA_QX	synthetic_construct	messenger_RNA	undefined
1867	1VVJ_QX	1VVJ_QX	synthetic_construct	A-site_ASL_SufA6	undefined
1868	4WQY_DV	4WQY_DV	synthetic_construct	mRNA	undefined
1869	5J3C_QX	5J3C_QX	synthetic_construct	messenger_RNA	undefined
1870	6BOH_MC	6BOH_MC	synthetic_construct	mRNA	undefined
1871	4LNT_QX	4LNT_QX	synthetic_construct	A-site_ASL_SufA6	undefined
1872	5J30_XX	5J30_XX	synthetic_construct	messenger_RNA	undefined
1873	6OGG_4	6OGG_4	synthetic_construct	mRNA	undefined
1874	4TUC_XX	4TUC_XX	synthetic_construct	messenger_RNA	undefined
1875	4W2I_AV	4W2I_AV	synthetic_construct	mRNA	undefined
1876	6OGI_4	6OGI_4	synthetic_construct	mRNA	undefined
1877	6BOK_KC	6BOK_KC	synthetic_construct	mRNA	undefined
1878	6BOK_HA	6BOK_HA	synthetic_construct	mRNA	undefined
1879	1VY6_AV	1VY6_AV	synthetic_construct	mRNA	undefined
1880	5J4C_2v	5J4C_2v	synthetic_construct	mRNA	undefined
1881	6DNC_KA	6DNC_KA	synthetic_construct	mRNA	undefined
1882	4LT8_QX	4LT8_QX	synthetic_construct	A-site_ASL_Pro	undefined
1883	4W2G_CV	4W2G_CV	synthetic_construct	mRNA	undefined
1884	6YEF_v	6YEF_v	synthetic_construct	mRNA	undefined
1885	5J30_QX	5J30_QX	synthetic_construct	messenger_RNA	undefined
1886	4W2I_CV	4W2I_CV	synthetic_construct	mRNA	undefined
1887	1VY5_AV	1VY5_AV	synthetic_construct	mRNA	undefined
1888	4W2F_CV	4W2F_CV	synthetic_construct	mRNA	undefined
1889	1VY7_AV	1VY7_AV	synthetic_construct	mRNA	undefined
1890	5M1J_X7	5M1J_X7	synthetic_construct	nonstop_mRNA	undefined
1891	4TUB_XX	4TUB_XX	synthetic_construct	messenger_RNA	undefined
1892	5J3C_XX	5J3C_XX	synthetic_construct	messenger_RNA	undefined
1893	4TUD_XX	4TUD_XX	synthetic_construct	messenger_RNA	undefined
1894	6UCQ_1z	6UCQ_1z	synthetic_construct	mRNA	undefined
1895	4WQY_BV	4WQY_BV	synthetic_construct	mRNA	undefined
1896	4LSK_QX	4LSK_QX	synthetic_construct	A-site_ASL_SufA6	undefined
1897	4V5K_CX	4V5K_CX	synthetic_construct	MRNA	undefined
1898	4W2G_AV	4W2G_AV	synthetic_construct	mRNA	undefined
1899	4TUC_QX	4TUC_QX	synthetic_construct	messenger_RNA	undefined
1900	6BOH_HA	6BOH_HA	synthetic_construct	mRNA	undefined
1901	5DFE_QX	5DFE_QX	synthetic_construct	messenger_RNA	undefined
1902	5J4C_1v	5J4C_1v	synthetic_construct	mRNA	undefined
1903	4WPO_DV	4WPO_DV	synthetic_construct	mRNA	undefined
1904	4TUA_XX	4TUA_XX	synthetic_construct	messenger_RNA	undefined
1905	4TUE_QX	4TUE_QX	synthetic_construct	messenger_RNA	undefined
1906	5J4B_1v	5J4B_1v	synthetic_construct	mRNA	undefined
1907	6UCQ_2z	6UCQ_2z	synthetic_construct	mRNA	undefined
1908	4L47_XX	4L47_XX	synthetic_construct	A-site_ASL_SufA6	undefined
1909	4LEL_XX	4LEL_XX	synthetic_construct	A-site_ASL_SufA6	undefined
1910	4LEL_QX	4LEL_QX	synthetic_construct	A-site_ASL_SufA6	undefined
1911	4L71_QX	4L71_QX	synthetic_construct	A-site_ASL_SufA6	undefined
1912	4ZSN_XX	4ZSN_XX	synthetic_construct	messenger_RNA	undefined
1913	4LNT_XX	4LNT_XX	synthetic_construct	A-site_ASL_SufA6	undefined
1914	4Z4I_B	4Z4I_B	synthetic_construct	RNA_(5'-R(P*UP*UP*CP*AP*CP*AP*UP*UP*GP*CP*CP*CP*AP*AP*GP*UP*CP*UP*UP*U)-3')	undefined
1915	4W5T_B	4W5T_B	synthetic_construct	RNA_(5'-R(P*UP*UP*CP*AP*CP*AP*UP*UP*GP*CP*CP*CP*AP*AP*UP*U)-3')	undefined
1916	4W5O_B	4W5O_B	synthetic_construct	RNA_(5'-R(P*UP*UP*CP*AP*CP*AP*UP*UP*GP*CP*CP*CP*AP*AP*GP*UP*CP*UP*UP*U)-3')	undefined
1917	4Z4E_B	4Z4E_B	synthetic_construct	RNA_(5'-R(P*UP*UP*CP*AP*CP*AP*UP*UP*GP*CP*CP*CP*AP*AP*GP*UP*CP*UP*U)-3')	undefined
1918	4Z4H_B	4Z4H_B	synthetic_construct	RNA_(5'-R(P*UP*UP*CP*AP*CP*AP*UP*UP*GP*CP*CP*CP*AP*AP*GP*UP*CP*UP*UP*U)-3')	undefined
1919	4Z4G_B	4Z4G_B	synthetic_construct	RNA_(5'-R(P*UP*UP*CP*AP*CP*AP*UP*UP*GP*CP*CP*CP*AP*AP*GP*UP*CP*UP*UP*U)-3')	undefined
1920	4W5R_B	4W5R_B	synthetic_construct	RNA_(5'-R(P*UP*UP*CP*AP*CP*AP*UP*UP*GP*UP*U)-3')	undefined
1921	4W5Q_B	4W5Q_B	synthetic_construct	RNA_(5'-R(P*UP*UP*CP*AP*CP*AP*UP*UP*GP*CP*CP*CP*AP*AP*GP*UP*CP*U)-3')	undefined
1922	4Z4C_B	4Z4C_B	synthetic_construct	RNA_(5'-R(P*UP*UP*CP*AP*CP*AP*UP*UP*GP*CP*CP*CP*AP*AP*GP*UP*CP*UP*U)-3')	undefined
1923	4W5N_B	4W5N_B	synthetic_construct	RNA_(5'-R(P*UP*UP*CP*AP*CP*AP*UP*UP*CP*AP*AP*GP*UP*CP*UP*CP*UP*U)-3')	undefined
1924	4Z4F_B	4Z4F_B	synthetic_construct	RNA_(5'-R(P*UP*UP*CP*AP*CP*AP*UP*UP*GP*CP*CP*CP*AP*AP*GP*UP*UP*U)-3')	undefined
1925	4Z4D_B	4Z4D_B	synthetic_construct	RNA_(5'-R(P*UP*UP*CP*AP*CP*AP*UP*UP*GP*CP*CP*CP*AP*AP*GP*UP*CP*UP*UP*U)-3')	undefined
1926	4ZC7_B	4ZC7_B	synthetic_construct	RNA_duplex	undefined
1927	4ZC7_C	4ZC7_C	synthetic_construct	RNA_duplex	undefined
1928	4ZC7_A	4ZC7_A	synthetic_construct	RNA_duplex	undefined
1929	4ZC7_D	4ZC7_D	synthetic_construct	RNA_duplex	undefined
1930	4TS2_Y	4TS2_Y	synthetic_construct	Spinach_aptamer_RNA	undefined
1931	4TS0_Y	4TS0_Y	synthetic_construct	Spinach_RNA_aptamer	undefined
1932	4TS2_X	4TS2_X	synthetic_construct	Spinach_aptamer_RNA	undefined
1933	4TS0_X	4TS0_X	synthetic_construct	Spinach_RNA_aptamer	undefined
1934	4TUW_C	4TUW_C, 4TUW_D, 4TV0_B, 4TUX_C	synthetic_construct	RNA_(26-MER), HISTONE_MRNA_3'_STEM_LOOP	Histone 3\ UTR stem-loop
1935	4TUX_D	4TUX_D	synthetic_construct	RNA_(26-MER)	Histone 3\ UTR stem-loop
1936	3ZD4_A	3ZP8_A, 3ZD4_A	synthetic_construct	HAMMERHEAD_RIBOZYME	undefined
1937	3ZD4_B	3ZD4_B	synthetic_construct	HAMMERHEAD_RIBOZYME	undefined
1938	3ZP8_B	3ZP8_B	synthetic_construct	HAMMERHEAD_RIBOZYME	undefined
1939	3PLA_H	3PLA_H	synthetic_construct	C/D_guide_RNA	undefined
1940	3PLA_N	3PLA_N	synthetic_construct	C/D_guide_RNA	undefined
1941	3PLA_G	3PLA_G	synthetic_construct	C/D_guide_RNA	undefined
1942	3PU0_R	3PU0_R	synthetic_construct	RNA_(45-MER)	undefined
1943	3PU1_R	3PU1_R	synthetic_construct	RNA_(45-MER)	undefined
1944	6H25_R	6H25_R	synthetic_construct	U44_ssRNA	undefined
1945	3PU4_R	3PU4_R	synthetic_construct	RNA_(45-MER)	undefined
1946	4BHH_R	4BHH_R	synthetic_construct	POLY-URIDINE_45-MER	undefined
1947	3T4B_A	3T4B_A, 7DWH_Y, 7DLZ_Y	Aeropyrum_pernix, Arabidopsis_thaliana, Bacillus_virus_phi29, Biggievirus_Mos11, Bos_taurus, Brome_mosaic_virus, Burkholderia_sp, Candida_albicans, Candida_tropicalis, Carnobacterium_antarcticum, Chaetomium_thermophilum, Dengue_virus_2, Donggang_virus, Encephalitozoon_cuniculi, Encephalomyocarditis_virus, Enterococcus_faecalis, Escherichia_coli, Escherichia_phage_T7, Escherichia_virus, Foot_and_m…	RNA_(45-MER), HCV_IRES_pseudoknot_domain_plus_crystallization_module	undefined
1948	4JXZ_B	4JXZ_B	synthetic_construct	RNA_(71-MER)	tRNA
1949	4KZZ_k	4KZZ_k	synthetic_construct	mRNA	undefined
1950	4R8I_B	4R8I_B	synthetic_construct	Mirror-Image_RNA_Oligonucleotide_Aptamer_NOXE36	undefined
1951	4RBQ_A	4RBQ_A	synthetic_construct	U-Helix_RNA_from_Trypanosome_editing	undefined
1952	4RGF_B	4RGF_B, 4RGF_A, 5DUN_A, 4RGE_B, 4RGE_C, 4RGF_C, 4RGE_A	synthetic_construct	env22_twister_ribozyme, RNA_(54-MER)	undefined
1953	4RMO_P	4RMO_L, 4RMO_F, 4RMO_H, 4RMO_J, 4RMO_N, 4RMO_P, 4RMO_B	synthetic_construct	RNA_(45-MER)	undefined
1954	4RMO_D	4RMO_D	synthetic_construct	RNA_(45-MER)	undefined
1955	4RUM_A	4RUM_A	synthetic_construct	NiCo_riboswitch_RNA	NiCo riboswitch
1956	3WBM_X	3WBM_X	synthetic_construct	RNA_(25-MER)	undefined
1957	3WBM_Y	3WBM_Y	synthetic_construct	RNA_(25-MER)	undefined
1958	4PDB_I	4PDB_I	synthetic_construct	SELEX_RNA_aptamer	undefined
1959	6JBG_B	6JBG_B	synthetic_construct	RNA_(5'-R(P*UP*GP*CP*GP*UP*CP*AP*CP*GP*CP*CP*GP*GP*CP*GP*AP*AP*GP*UP*CP*GP*C)-3')	undefined
1960	5Z1H_B	5Z1H_B	synthetic_construct	RNA_(5'-R(*UP*UP*GP*CP*GP*UP*CP*AP*CP*GP*CP*CP*GP*GP*CP*GP*AP*AP*GP*UP*CP*GP*C)-3')	undefined
1961	4P3U_C	4P3U_D, 4P3U_C, 4P3U_A, 4P43_B, 4P43_A, 4P3U_B	synthetic_construct	5'-R(*UP*UP*GP*CP*GP*UP*CP*UP*CP*GP*(5BU)P*CP*GP*AP*CP*GP*AP*AP*GP*UP*CP*GP*C)-3', 5'-R(*UP*UP*GP*CP*GP*UP*CP*UP*CP*GP*UP*CP*GP*AP*CP*GP*AP*AP*GP*UP*CP*GP*C)-3'	undefined
1962	4P3S_B	4P3S_A, 4P3S_B, 4P3T_A, 4P3T_B	synthetic_construct	5'-D(*UP*UP*GP*CP*GP*UP*CP*CP*CP*GP*(5BU)P*CP*GP*AP*CP*GP*AP*AP*GP*UP*CP*GP*C)-3', 5'-R(*UP*UP*GP*CP*GP*UP*CP*CP*CP*GP*(5BU)P*CP*GP*AP*CP*GP*AP*AP*GP*UP*CP*GP*C)-3'	undefined
1963	4P20_A	4P20_A, 4P20_B	synthetic_construct	5'-R(*UP*UP*GP*CP*GP*UP*CP*AP*CP*AP*CP*CP*GP*GP*UP*GP*AP*AP*GP*UP*CP*GP*C)-3'	undefined
1964	5XZ1_A	5XZ1_A	synthetic_construct	RNA_(5'-R(*UP*GP*CP*GP*UP*CP*GP*CP*UP*CP*CP*GP*GP*AP*AP*AP*AP*GP*UP*CP*GP*C)-3')	undefined
1965	6JBF_C	6JBF_C	synthetic_construct	RNA_(5'-R(*UP*UP*GP*CP*GP*UP*CP*AP*CP*GP*CP*CP*GP*GP*CP*GP*AP*AP*GP*UP*CP*GP*C)-3')	undefined
1966	6JBG_D	6JBG_D	synthetic_construct	RNA_(5'-R(*UP*UP*GP*CP*GP*UP*CP*AP*CP*GP*CP*CP*GP*GP*CP*GP*AP*AP*GP*UP*CP*GP*C)-3')	undefined
1967	5Z1H_A	5Z1H_A	synthetic_construct	RNA_(5'-R(*UP*UP*GP*CP*GP*UP*CP*AP*CP*GP*CP*CP*GP*GP*CP*GP*AP*AP*GP*UP*CP*GP*C)-3')	undefined
1968	5ZEG_C	5ZEG_C	synthetic_construct	RNA_(5'-R(*UP*UP*GP*CP*GP*UP*CP*(1MA)P*CP*GP*UP*CP*GP*AP*CP*GP*AP*AP*GP*UP*CP*GP*C)-3')	undefined
1969	5XZ1_D	5XZ1_D	synthetic_construct	RNA_(5'-R(*UP*GP*CP*GP*UP*CP*GP*CP*UP*CP*CP*GP*GP*AP*AP*AP*AP*GP*UP*CP*GP*C)-3')	undefined
1970	5ZEM_B	5ZEM_B	synthetic_construct	RNA_(5'-R(P*UP*GP*CP*GP*UP*CP*(1MA)P*CP*GP*UP*CP*GP*AP*CP*GP*AP*AP*GP*UP*CP*GP*C)-3')	undefined
1971	5ZEM_A	5ZEM_A	synthetic_construct	RNA_(5'-R(P*UP*GP*CP*GP*UP*CP*(1MA)P*CP*GP*UP*CP*GP*AP*CP*GP*AP*AP*GP*UP*CP*GP*C)-3')	undefined
1972	6JBF_B	6JBF_B	synthetic_construct	RNA_(5'-R(*UP*UP*GP*CP*GP*UP*CP*AP*CP*GP*CP*CP*GP*GP*CP*GP*AP*AP*GP*UP*CP*GP*C)-3')	undefined
1973	6JBF_D	6JBF_D	synthetic_construct	RNA_(5'-R(*UP*UP*GP*CP*GP*UP*CP*AP*CP*GP*CP*CP*GP*GP*CP*GP*AP*AP*GP*UP*CP*GP*C)-3')	undefined
1974	4PDQ_A	4PDQ_A	synthetic_construct	RNA_(5'-*UP*UP*GP*CP*GP*UP*CP*AP*CP*GP*CP*CP*GP*GP*CP*GP*AP*AP*GP*UP*CP*GP*C-3')	undefined
1975	5ZEI_B	5ZEI_B	synthetic_construct	RNA_(5'-R(P*GP*CP*GP*UP*CP*(1MA)P*CP*GP*UP*CP*GP*AP*CP*GP*AP*AP*GP*UP*CP*GP*C)-3')	undefined
1976	5Z1I_A	5Z1I_A	synthetic_construct	RNA_(5'-R(P*GP*CP*GP*UP*CP*GP*CP*GP*CP*CP*GP*GP*CP*GP*AP*AP*GP*UP*CP*GP*C)-3')	undefined
1977	5ZEI_A	5ZEI_A	synthetic_construct	RNA_(5'-R(P*UP*GP*CP*GP*UP*CP*(1MA)P*CP*GP*UP*CP*GP*AP*CP*GP*AP*AP*GP*UP*CP*GP*C)-3')	undefined
1978	6JBG_A	6JBG_A	synthetic_construct	RNA_(5'-R(P*UP*GP*CP*GP*UP*CP*AP*CP*GP*CP*CP*GP*GP*CP*GP*AP*AP*GP*UP*CP*GP*C)-3')	undefined
1979	5XZ1_C	5XZ1_C	synthetic_construct	RNA_(5'-R(*UP*GP*CP*GP*UP*CP*GP*CP*UP*CP*CP*GP*GP*AP*AP*AP*AP*GP*UP*CP*GP*C)-3')	undefined
1980	6JBG_C	6JBG_C	synthetic_construct	RNA_(5'-R(*UP*UP*GP*CP*GP*UP*CP*AP*CP*GP*CP*CP*GP*GP*CP*GP*AP*AP*GP*UP*CP*GP*C)-3')	undefined
1981	5ZEJ_B	5ZEJ_B	synthetic_construct	RNA_(5'-R(P*UP*GP*CP*GP*UP*CP*(1MA)P*CP*GP*UP*CP*GP*AP*CP*GP*AP*AP*GP*UP*CP*GP*C)-3')	undefined
1982	4PDQ_B	4PDQ_B	synthetic_construct	RNA_(5'-*UP*UP*GP*CP*GP*UP*CP*AP*CP*GP*CP*CP*GP*GP*CP*GP*AP*AP*GP*UP*CP*GP*C-3')	undefined
1983	6JBF_A	6JBF_A	synthetic_construct	RNA_(5'-R(*UP*UP*GP*CP*GP*UP*CP*AP*CP*GP*CP*CP*GP*GP*CP*GP*AP*AP*GP*UP*CP*GP*C)-3')	undefined
1984	5ZEG_A	5ZEG_A	synthetic_construct	RNA_(5'-R(*UP*UP*GP*CP*GP*UP*CP*(1MA)P*CP*GP*UP*CP*GP*AP*CP*GP*AP*AP*GP*UP*CP*GP*C)-3')	undefined
1985	5ZEJ_A	5ZEJ_A	synthetic_construct	RNA_(5'-R(P*UP*GP*CP*GP*UP*CP*(1MA)P*CP*GP*UP*CP*GP*AP*CP*GP*AP*AP*GP*UP*CP*GP*C)-3')	undefined
1986	5XZ1_B	5XZ1_B	synthetic_construct	RNA_(5'-R(*UP*GP*CP*GP*UP*CP*GP*CP*UP*CP*CP*GP*GP*AP*AP*AP*AP*GP*UP*CP*GP*C)-3')	undefined
1987	5Z71_B	5Z71_B	synthetic_construct	RNA_(5'-R(P*UP*GP*CP*GP*UP*CP*GP*CP*UP*CP*CP*GP*GP*AP*AP*AP*AP*GP*UP*CP*GP*C)-3')	undefined
1988	5ZEG_B	5ZEG_B	synthetic_construct	RNA_(5'-R(*UP*UP*GP*CP*GP*UP*CP*(1MA)P*CP*GP*UP*CP*GP*AP*CP*GP*AP*AP*GP*UP*CP*GP*C)-3')	undefined
1989	5Z71_A	5Z71_A	synthetic_construct	RNA_(5'-R(P*UP*GP*CP*GP*UP*CP*GP*CP*UP*CP*CP*GP*GP*AP*AP*AP*AP*GP*UP*CP*GP*C)-3')	undefined
1990	3BO3_B	3BO4_B, 3BO3_B, 3BO2_B	synthetic_construct	Group_I_intron_P9	undefined
1991	5ID6_G	5ID6_G	synthetic_construct	RNA_(5'-R(P*AP*AP*UP*UP*UP*CP*UP*AP*CP*UP*AP*AP*GP*UP*GP*UP*AP*GP*AP*UP*C)-3')	undefined
1992	6ZXZ_A	6ZXZ_A	synthetic_construct	Sarcin-Ricin_Loop_RNA_from_Ecoli_with_a_A2670-2'-OCF3_modification	undefined
1993	6ZXZ_C	6ZXZ_C	synthetic_construct	Sarcin-Ricin_Loop_RNA_from_Ecoli_with_a_A2670-2'-OCF3_modification	undefined
1994	6ZYB_A	7JJE_A, 6Y0Y_A, 6Y0T_B, 6Y0T_A, 6ZYB_A, 7JJD_A, 7L3R_A	Aeropyrum_pernix, Arabidopsis_thaliana, Bacillus_virus_phi29, Biggievirus_Mos11, Bos_taurus, Brome_mosaic_virus, Burkholderia_sp, Candida_albicans, Candida_tropicalis, Carnobacterium_antarcticum, Chaetomium_thermophilum, Dengue_virus_2, Donggang_virus, Encephalitozoon_cuniculi, Encephalomyocarditis_virus, Enterococcus_faecalis, Escherichia_coli, Escherichia_phage_T7, Escherichia_virus, Foot_and_m…	Sarcin-Ricin_Loop_RNA_from_Ecoli_with_a_C2667-2'-OCF3_modification, RNA_(27-MER)	undefined
1995	6ZXZ_B	6ZXZ_B	synthetic_construct	Sarcin-Ricin_Loop_RNA_from_Ecoli_with_a_A2670-2'-OCF3_modification	undefined
1996	6XZQ_I	6XZQ_I	synthetic_construct	RNA_(5'-R(*AP*GP*UP*AP*GP*AP*AP*AP*CP*AP*AP*GP*GP*GP*CP*CP*CP*UP*G)-3')	undefined
1997	6XZP_IN1	6XZP_IN1	synthetic_construct	RNA_(5'-R(*AP*GP*UP*AP*GP*AP*AP*AP*CP*AP*AP*GP*GP*GP*CP*CP*UP*UP*UP*U)-3')	undefined
1998	6XZD_IN1	6XZD_IN1	synthetic_construct	RNA_(5'-R(*AP*GP*UP*AP*GP*AP*AP*AP*CP*AP*AP*GP*GP*GP*CP*CP*CP*UP*GP*C)-3')	undefined
[truncated: 1,335 more rows]
